# Supplementary material for: GAME9 regulates the biosynthesis of steroidal alkaloids and upstream isoprenoids in the plant mevalonate pathway
Source: Nat Commun. 2016 Feb 15;7:10654. doi: 10.1038/ncomms10654 (PMC4756317; doi:10.1038/ncomms10654)
Supplement: Supplementary Data 1 — Detailed list of genes co-expressed with GAME9 in tomato, potato and r-values for specific genes involved in the synthesis of SGAs and sterol precursors. [file ncomms10654-s2.xlsx]

## Sheet: Co-expressed with tomato GAME 9
Supplementary Data 1. Detailed list of genes co-expressed with GAME9 in tomato, potato and r-values for specific genes involved in the synthesis of SGAs and sterol precursors.
Co-expressed genes with GAME9 in tomato (r-value ≥ 0.8)
Solyc ID	Annotation
Solyc00g044350	EPIDERMAL PATTERNING FACTOR-like protein 1 (AHRD V1 ***- EPFL1_ARATH)
Solyc00g117450	Short internode related sequence 5 (AHRD V1 **-- D2KC76_BRARP); contains Interpro domain(s) IPR006510 Zinc finger, Lateral Root Primordium type 1
Solyc00g121730	&aposchromo&apos domain containing protein (AHRD V1 *--- Q6L3Q3_SOLDE); contains Interpro domain(s) IPR005162 Retrotransposon gag protein
Solyc00g127670	Membrane protein (AHRD V1 ***- B6TDF9_MAIZE)
Solyc00g280110	Plant-specific domain TIGR01589 family protein (AHRD V1 ***- B4FFL2_MAIZE); contains Interpro domain(s) IPR006476 Conserved hypothetical protein CHP01589, plant
Solyc01g005010	Protein XRI1 (AHRD V1 *-*- XRI1_ARATH)
Solyc01g005520	Tetratricopeptide TPR_2 repeat protein (AHRD V1 *--- A8ZVN6_DESOH); contains Interpro domain(s) IPR001478 PDZ/DHR/GLGF
Solyc01g005710	Leucine-rich repeat receptor-like protein kinase PEPR2 (AHRD V1 *--- PEPR2_ARATH); contains Interpro domain(s) IPR013210 Leucine-rich repeat, N-terminal
Solyc01g005850	Extensin-like protein Dif54 (AHRD V1 *-*- Q43505_SOLLC)
Solyc01g006100	Cytosine-specific methyltransferase (AHRD V1 *-*- B4XTS9_ELAGV); contains Interpro domain(s) IPR001525 C-5 cytosine-specific DNA methylase
Solyc01g006290	Peroxidase (AHRD V1 **** Q42964_TOBAC); contains Interpro domain(s) IPR002016 Haem peroxidase, plant/fungal/bacterial
Solyc01g006300	Peroxidase (AHRD V1 **** Q43774_SOLLC); contains Interpro domain(s) IPR002016 Haem peroxidase, plant/fungal/bacterial
Solyc01g006330	PAP fibrillin family protein (AHRD V1 *-*- B7KDB3_CYAP7); contains Interpro domain(s) IPR006843 PAP fibrillin
Solyc01g006560	Lipoxygenase (AHRD V1 **** C0KKU8_SOLLC); contains Interpro domain(s) IPR001246 Lipoxygenase, plant
Solyc01g006940	Poly(U)-binding-splicing factor PUF60 (AHRD V1 *--* PUF60_BOVIN); contains Interpro domain(s) IPR003954 RNA recognition, region 1
Solyc01g007100	Digalactosyldiacylglycerol synthase 1, chloroplastic (AHRD V1 ***- DGDG1_LOTJA); contains Interpro domain(s) IPR001296 Glycosyl transferase, group 1
Solyc01g007320	ATP synthase subunit beta chloroplastic (AHRD V1 ***- Q8MBF8_9SOLA); contains Interpro domain(s) IPR005722 ATPase, F1 complex, beta subunit
Solyc01g007750	Mitochondrial transcription termination factor (Fragment) (AHRD V1 *--- C6FB10_PSEMZ); contains Interpro domain(s) IPR003690 Mitochodrial transcription termination factor-related
Solyc01g007980	Serine/threonine-protein kinase receptor (AHRD V1 *-** B6T9K5_MAIZE); contains Interpro domain(s) IPR002290 Serine/threonine protein kinase
Solyc01g008250	Thioredoxin X (AHRD V1 ***- B6T9S0_MAIZE); contains Interpro domain(s) IPR015467 Thioredoxin, core
Solyc01g008620	Beta-1 3-glucanase (AHRD V1 ***- Q9SYX6_TOBAC); contains Interpro domain(s) IPR000490 Glycoside hydrolase, family 17
Solyc01g008670	Cytochrome P450 (AHRD V1 ***- Q9AVQ2_SOLTU); contains Interpro domain(s) IPR002401 Cytochrome P450, E-class, group I
Solyc01g008770	Rho GTPase activating protein 12 (AHRD V1 *--* Q6P4P5_DANRE); contains Interpro domain(s) IPR000198 RhoGAP
Solyc01g008920	NAD dependent epimerase/dehydratase family protein expressed (AHRD V1 **-- Q10L97_ORYSJ); contains Interpro domain(s) IPR013120 Male sterility, NAD-binding
Solyc01g008930	Phycoerythrobilin ferredoxin oxidoreductase (AHRD V1 **** Q6E5A3_MAIZE); contains Interpro domain(s) IPR009249 Ferredoxin-dependent bilin reductase
Solyc01g010460	Unknown Protein (AHRD V1)
Solyc01g010520	Uncharacterized plant-specific domain TIGR01589 family protein (AHRD V1 ***- Q60CZ4_SOLDE); contains Interpro domain(s) IPR006476 Conserved hypothetical protein CHP01589, plant
Solyc01g010910	MYB transcription factor (AHRD V1 *-*- Q6R098_ARATH); contains Interpro domain(s) IPR015495 Myb transcription factor
Solyc01g014380	Unknown Protein (AHRD V1)
Solyc01g017600	Plant viral-response family protein (AHRD V1 **-- B6SQA7_MAIZE); contains Interpro domain(s) IPR006904 Protein of unknown function DUF716
Solyc01g020250	Pol polyprotein (AHRD V1 ***- POL_SMRVH)
Solyc01g056780	50S ribosomal protein L34 (AHRD V1 *-*- D7KDQ0_ARALY); contains Interpro domain(s) IPR000271 Ribosomal protein L34
Solyc01g057200	Pentatricopeptide repeat-containing protein (AHRD V1 ***- D7MMK8_ARALY); contains Interpro domain(s) IPR002885 Pentatricopeptide repeat
Solyc01g057260	Os06g0524700 protein (Fragment) (AHRD V1 ***- Q0DBU9_ORYSJ); contains Interpro domain(s) IPR004158 Protein of unknown function DUF247, plant
Solyc01g057320	Kinesin-like protein (AHRD V1 ***- Q75LL2_ORYSJ); contains Interpro domain(s) IPR001752 Kinesin, motor region
Solyc01g057830	30S ribosomal protein S1 (AHRD V1 **-- B4FUZ5_MAIZE); contains Interpro domain(s) IPR003029 Ribosomal protein S1, RNA binding domain
Solyc01g057980	Unknown Protein (AHRD V1)
Solyc01g058160	Agenet domain-containing protein (AHRD V1 ***- D7L5I9_ARALY); contains Interpro domain(s) IPR008395 Agenet
Solyc01g066760	Unknown Protein (AHRD V1)
Solyc01g066860	Unknown Protein (AHRD V1)
Solyc01g067290	NAD-dependent epimerase/dehydratase (AHRD V1 **-- C8RY11_9RHOB); contains Interpro domain(s) IPR016040 NAD(P)-binding domain
Solyc01g067510	Receptor-like kinase (AHRD V1 **** A7VM36_MARPO); contains Interpro domain(s) IPR002290 Serine/threonine protein kinase
Solyc01g067630	MRNA complete cds clone RAFL24-13-K22 (AHRD V1 ***- Q67YQ9_ARATH)
Solyc01g068280	Chromodomain-helicase-DNA-binding protein 1-like (AHRD V1 *--- CHD1L_DANRE); contains Interpro domain(s) IPR000330 SNF2-related
Solyc01g074030	Beta-glucosidase 01 (AHRD V1 ***- B5M9E4_SOLLC); contains Interpro domain(s) IPR013781 Glycoside hydrolase, subgroup, catalytic core
Solyc01g079090	Protoporphyrinogen oxidase (AHRD V1 ***- O64384_SOLTU); contains Interpro domain(s) IPR004572 Protoporphyrinogen oxidase
Solyc01g079470	CP12 (AHRD V1 ***- O24136_TOBAC); contains Interpro domain(s) IPR003823 Protein of unknown function CP12
Solyc01g079750	Protein serine/threonine kinase (AHRD V1 *-** D3BP85_POLPA); contains Interpro domain(s) IPR015748 Mitogen activated protein kinase kinase kinase 3
Solyc01g079790	Glucose-1-phosphate adenylyltransferase (AHRD V1 **** P93230_SOLLC); contains Interpro domain(s) IPR011831 Glucose-1-phosphate adenylyltransferase
Solyc01g080280	Glutamine synthetase (AHRD V1 ***- B5LAU9_CAPAN); contains Interpro domain(s) IPR008146 Glutamine synthetase, catalytic region
Solyc01g080290	Plasma membrane associated protein-like (AHRD V1 ***- Q8LG79_ARATH); contains Interpro domain(s) IPR008390 AWPM-19-like
Solyc01g080300	Cobalt transport protein (AHRD V1 ***- Q4C386_CROWT); contains Interpro domain(s) IPR003339 Cobalt transport protein
Solyc01g080790	PBSP domain-containing protein (AHRD V1 **-- C9S7G7_VERA1); contains Interpro domain(s) IPR007541 Plant Basic Secretory Protein
Solyc01g080810	Isoleucyl-tRNA synthetase (AHRD V1 ***- Q9FI67_ARATH); contains Interpro domain(s) IPR002301 Isoleucyl-tRNA synthetase, class Ia IPR018353 Isoleucyl-tRNA synthetase
Solyc01g080840	Protein translocase subunit secA (AHRD V1 ***- B9I9A8_POPTR); contains Interpro domain(s) IPR000185 SecA protein
Solyc01g081320	Pentatricopeptide repeat-containing protein (AHRD V1 ***- D7M643_ARALY); contains Interpro domain(s) IPR002885 Pentatricopeptide repeat
Solyc01g081390	Glucose 6 phosphate/phosphate translocator-like protein (AHRD V1 **** Q9LF61_ARATH); contains Interpro domain(s) IPR004696 Tpt phosphate/phosphoenolpyruvate translocator
Solyc01g081480	Genomic DNA chromosome 5 P1 clone MVA3 (AHRD V1 **-- Q9FN84_ARATH)
Solyc01g081490	RNA polymerase sigma factor (AHRD V1 *-*- Q59965_SYNP2); contains Interpro domain(s) IPR016262 RNA polymerase sigma factor, SigB/SigC/SigD, plastid
Solyc01g086720	Phosphoribosylanthranilate transferase (Fragment) (AHRD V1 *--- Q43085_PEA); contains Interpro domain(s) IPR013583 Phosphoribosyltransferase C-terminal, plant
Solyc01g086900	RNA methyltransferase TrmH group 2 (AHRD V1 *-*- Q3M884_ANAVT); contains Interpro domain(s) IPR001537 tRNA/rRNA methyltransferase, SpoU
Solyc01g087040	Thylakoid lumenal 19 kDa protein, chloroplastic (AHRD V1 ***- TL19_ARATH); contains Interpro domain(s) IPR016123 Mog1/PsbP, alpha/beta/alpha sandwich
Solyc01g087130	MYB transcription factor (AHRD V1 **-- Q70KC5_EUCGU); contains Interpro domain(s) IPR015495 Myb transcription factor
Solyc01g087690	RNA polymerase sigma factor (AHRD V1 ***- Q59965_SYNP2); contains Interpro domain(s) IPR013325 RNA polymerase sigma factor, region 2
Solyc01g087710	Uncharacterized membrane protein (AHRD V1 ***- A5GLU3_SYNPW); contains Interpro domain(s) IPR005134 Uncharacterised protein family UPF0114
Solyc01g087750	Homology to unknown gene (Fragment) (AHRD V1 ***- Q015C3_OSTTA)
Solyc01g087760	Subtilisin-like protease (AHRD V1 ***- O82777_SOLLC); contains Interpro domain(s) IPR015500 Peptidase S8, subtilisin-related
Solyc01g088050	Receptor-like protein kinase At3g21340 (AHRD V1 **** RLK6_ARATH); contains Interpro domain(s) IPR002290 Serine/threonine protein kinase
Solyc01g088470	50S ribosomal protein L18 family (AHRD V1 ***- D7LAX4_ARALY); contains Interpro domain(s) IPR005484 Ribosomal protein L18/L5
Solyc01g088780	Rho-related GTP-binding protein RhoC (AHRD V1 **-- RHOC_PONAB); contains Interpro domain(s) IPR003578 Ras small GTPase, Rho type
Solyc01g090490	mTERF family protein (AHRD V1 **-- B6SVQ8_MAIZE); contains Interpro domain(s) IPR003690 Mitochodrial transcription termination factor-related
Solyc01g090800	Cyclin-dependent kinase (AHRD V1 **** A6YTD1_CUCME); contains Interpro domain(s) IPR012389 Negative regulatory factor PREG
Solyc01g090970	Cortical cell-delineating protein (AHRD V1 **-- B6UGA2_MAIZE); contains Interpro domain(s) IPR013770 Plant lipid transfer protein and hydrophobic protein, helical
Solyc01g091320	Sterol 4-alpha-methyl-oxidase 2 (AHRD V1 **** D7KH21_ARALY); contains Interpro domain(s) IPR006694 Fatty acid hydroxylase
Solyc01g091360	Homology to unknown gene (AHRD V1 ***- Q00VP3_OSTTA); contains Interpro domain(s) IPR010865 Protein of unknown function DUF1499
Solyc01g091580	Signal recognition particle-docking protein FtsY (AHRD V1 ***- A7H885_ANADF); contains Interpro domain(s) IPR004390 Cell division transporter substrate-binding protein FtsY
Solyc01g091800	Ribosomal RNA small subunit methyltransferase A (AHRD V1 ***- D6YS21_WADCW); contains Interpro domain(s) IPR011530 rRNA adenine dimethylase
Solyc01g094050	Os04g0555600 protein (Fragment) (AHRD V1 ***- Q0JB55_ORYSJ)
Solyc01g094330	Expressed protein with function in citronellol catabolism (AHRD V1 **-- C0VQA1_9GAMM); contains Interpro domain(s) IPR010839 Protein of unknown function DUF1446
Solyc01g095430	Threonine endopeptidase (AHRD V1 **-- B6TCN7_MAIZE)
Solyc01g095670	Rhodanese-related sulfurtransferase (AHRD V1 *--- A0NUG1_9RHOB); contains Interpro domain(s) IPR001763 Rhodanese-like
Solyc01g096240	Homology to unknown gene (AHRD V1 ***- Q01FV7_OSTTA)
Solyc01g096360	Rho GTPase activating protein 2 (AHRD V1 ***- Q6UQ72_ORYSJ); contains Interpro domain(s) IPR000198 RhoGAP
Solyc01g096370	BHLH transcription factor (AHRD V1 *-** Q401N4_9LILI); contains Interpro domain(s) IPR011598 Helix-loop-helix DNA-binding
Solyc01g096450	Aspartic proteinase nepenthesin-1 (AHRD V1 **-- B6TDX6_MAIZE); contains Interpro domain(s) IPR001461 Peptidase A1
Solyc01g096480	Thioredoxin protein (AHRD V1 ***- Q6JE37_NICBE); contains Interpro domain(s) IPR013766 Thioredoxin domain
Solyc01g096960	22.7 kDa class IV heat shock protein (AHRD V1 *--- HSP41_PEA); contains Interpro domain(s) IPR008978 HSP20-like chaperone
Solyc01g097000	Beta-D-glucosidase (AHRD V1 ***- Q7XAS3_GOSHI); contains Interpro domain(s) IPR001764 Glycoside hydrolase, family 3, N-terminal
Solyc01g097160	FAD dependent oxidoreductase (AHRD V1 ***- B7G7N7_PHATR); contains Interpro domain(s) IPR006076 FAD dependent oxidoreductase
Solyc01g097770	Serine/threonine protein kinase (AHRD V1 *-** D2V878_NAEGR); contains Interpro domain(s) IPR002290 Serine/threonine protein kinase
Solyc01g097860	Membrane protein (AHRD V1 *-*- A8JG04_CHLRE); contains Interpro domain(s) IPR010903 Protein of unknown function DUF1517
Solyc01g098640	UPF0603 protein At1g54780, chloroplastic (AHRD V1 **-- U603_ARATH); contains Interpro domain(s) IPR007621 Protein of unknown function DUF477
Solyc01g099020	GDSL esterase/lipase At5g03980 (AHRD V1 ***- GDL74_ARATH); contains Interpro domain(s) IPR001087 Lipase, GDSL
Solyc01g099030	GDSL esterase/lipase At1g28590 (AHRD V1 **** GDL8_ARATH); contains Interpro domain(s) IPR001087 Lipase, GDSL
Solyc01g099250	Leucine-rich repeat serine/threonine-protein kinase 2 (AHRD V1 *--* LRRK2_HUMAN); contains Interpro domain(s) IPR013210 Leucine-rich repeat, N-terminal
Solyc01g099870	RAG1-activating protein 1 homolog (AHRD V1 **-- R1AP1_DANRE); contains Interpro domain(s) IPR018179 RAG1-activating protein 1 homologue
Solyc01g100890	MtN21 nodulin protein-like (AHRD V1 ***- B6TBZ6_MAIZE); contains Interpro domain(s) IPR000620 Protein of unknown function DUF6, transmembrane
Solyc01g102740	NAC domain protein IPR003441 (AHRD V1 *-*- B9GVP9_POPTR); contains Interpro domain(s) IPR003441 No apical meristem (NAM) protein
Solyc01g102850	Tir-nbs-lrr resistance protein (AHRD V1 ***- B9N037_POPTR); contains Interpro domain(s) IPR002182 NB-ARC
Solyc01g102860	Unknown Protein (AHRD V1)
Solyc01g102950	FAD dependent oxidoreductase (AHRD V1 **-- B5VX05_SPIMA)
Solyc01g102980	Zinc finger-homeodomain protein 1 (Fragment) (AHRD V1 **-- B0LK17_YUCFI); contains Interpro domain(s) IPR006456 ZF-HD homeobox protein Cys/His-rich dimerisation region
Solyc01g103070	Unknown Protein (AHRD V1)
Solyc01g103100	Short-chain dehydrogenase/reductase SDR (AHRD V1 ***- A6C8Y5_9PLAN); contains Interpro domain(s) IPR002347 Glucose/ribitol dehydrogenase
Solyc01g103700	Unknown Protein (AHRD V1); contains Interpro domain(s) IPR008545 Protein of unknown function DUF827, plant
Solyc01g104200	Fatty acyl coA reductase (AHRD V1 **** Q8L4M0_WHEAT); contains Interpro domain(s) IPR013120 Male sterility, NAD-binding
Solyc01g104260	RING finger protein 13 (AHRD V1 *-*- RNF13_CHICK); contains Interpro domain(s) IPR018957 Zinc finger, C3HC4 RING-type
Solyc01g105000	Copper chaperone (AHRD V1 *--- D3GC04_9ROSI); contains Interpro domain(s) IPR006121 Heavy metal transport/detoxification protein
Solyc01g105020	Phosphatase PTC7 homolog (AHRD V1 *-*- C1BT38_9MAXI); contains Interpro domain(s) IPR001932 Protein phosphatase 2C-related
Solyc01g105030	Chlorophyll a-b binding protein, chloroplastic (AHRD V1 **** CB12_PETHY); contains Interpro domain(s) IPR001344 Chlorophyll A-B binding protein
Solyc01g105050	Chlorophyll a-b binding protein, chloroplastic (AHRD V1 **** CB12_PETHY); contains Interpro domain(s) IPR001344 Chlorophyll A-B binding protein
Solyc01g105540	2-oxoglutarate/malate translocator (AHRD V1 **-- Q9FMF7_ARATH); contains Interpro domain(s) IPR001898 Sodium/sulphate symporter
Solyc01g105800	MADS box transcription factor (AHRD V1 **-- Q2NNB9_ELAGV); contains Interpro domain(s) IPR002100 Transcription factor, MADS-box
Solyc01g105850	(E)-beta-ocimene synthase (AHRD V1 **** Q5CD81_CITUN); contains Interpro domain(s) IPR001906 Terpene synthase-like
Solyc01g106400	Peptide methionine sulfoxide reductase msrB (AHRD V1 ***- B6T2C6_MAIZE); contains Interpro domain(s) IPR002579 Methionine sulphoxide reductase B
Solyc01g106430	Inorganic pyrophosphatase family protein (AHRD V1 **** D7M262_ARALY); contains Interpro domain(s) IPR008162 Inorganic pyrophosphatase
Solyc01g106480	Malate dehydrogenase (AHRD V1 ***- A5BEJ8_VITVI); contains Interpro domain(s) IPR010097 Malate dehydrogenase, NAD-dependent, eukaryotes and gamma proteobacteria
Solyc01g107460	Unknown Protein (AHRD V1)
Solyc01g107650	Receptor-like kinase (AHRD V1 *-** Q8L3Y5_SOYBN); contains Interpro domain(s) IPR002290 Serine/threonine protein kinase
Solyc01g107730	Cyclin (AHRD V1 ***- Q1XGF1_TOBAC); contains Interpro domain(s) IPR006671 Cyclin, N-terminal
Solyc01g108390	Proteinase inhibitor (AHRD V1 ***- D6BR63_9ROSI); contains Interpro domain(s) IPR000864 Proteinase inhibitor I13, potato inhibitor I
Solyc01g108600	Presequence protease, mitochondrial (AHRD V1 **-- PREP_DANRE); contains Interpro domain(s) IPR013578 Peptidase M16C associated
Solyc01g108610	Cyclin-dependent kinase inhibitor 12 (AHRD V1 ***- Q6T2Z2_SOYBN); contains Interpro domain(s) IPR016701 Cyclin-dependent kinase inhibitor, plant
Solyc01g108650	Unknown Protein (AHRD V1)
Solyc01g109270	Ternary complex factor MIP1 (AHRD V1 **-- B6UE27_MAIZE); contains Interpro domain(s) IPR006869 Protein of unknown function DUF547
Solyc01g109550	Mitochondrial transcription termination factor (Fragment) (AHRD V1 *--- C6FB12_PSEMZ); contains Interpro domain(s) IPR003690 Mitochodrial transcription termination factor-related
Solyc01g110160	Chromosome 11 contig 1 DNA sequence (AHRD V1 ***- Q00YQ5_OSTTA)
Solyc01g110270	Crs1/yhby domain containing protein (Fragment) (AHRD V1 *-*- A6N061_ORYSI); contains Interpro domain(s) IPR001890 RNA-binding, CRM domain
Solyc01g110360	Fructose-bisphosphate aldolase (AHRD V1 ***- B0FPD8_SOLTU); contains Interpro domain(s) IPR000741 Fructose-bisphosphate aldolase, class-I
Solyc01g110580	Auxin-induced SAUR-like protein (AHRD V1 **-- Q8S349_CAPAN); contains Interpro domain(s) IPR003676 Auxin responsive SAUR protein
Solyc01g111020	Pentatricopeptide repeat-containing protein (AHRD V1 *-*- D7L4E9_ARALY); contains Interpro domain(s) IPR002885 Pentatricopeptide repeat
Solyc01g111310	Transmembrane amino acid transporter protein (AHRD V1 **** A8NP23_BRUMA); contains Interpro domain(s) IPR013057 Amino acid transporter, transmembrane
Solyc01g111330	Thaumatin-like protein (AHRD V1 ***- Q9STX6_ARATH); contains Interpro domain(s) IPR001938 Thaumatin, pathogenesis-related
Solyc01g111630	Glyoxylate/hydroxypyruvate reductase B (AHRD V1 **** GHRB_YERPS); contains Interpro domain(s) IPR006140 D-isomer specific 2-hydroxyacid dehydrogenase, NAD-binding
Solyc02g014150	Photosystem II stability/assembly factor Ycf48-like protein (AHRD V1 **-- B0C6T3_ACAM1); contains Interpro domain(s) IPR016705 Photosystem II stability/assembly factor, HCF136
Solyc02g014430	Equilibrative nucleoside transporter (AHRD V1 **** B9H200_POPTR); contains Interpro domain(s) IPR002259 Delayed-early response protein/equilibrative nucleoside transporter
Solyc02g014470	Lipase-like protein (AHRD V1 ***- Q8LF19_ARATH); contains Interpro domain(s) IPR002921 Lipase, class 3
Solyc02g020940	Glyceraldehyde-3-phosphate dehydrogenase (AHRD V1 **** D7UNZ5_BRARC); contains Interpro domain(s) IPR000173 Glyceraldehyde 3-phosphate dehydrogenase
Solyc02g021430	Mitochondrial transcription termination factor (Fragment) (AHRD V1 *--- C6FB12_PSEMZ); contains Interpro domain(s) IPR003690 Mitochodrial transcription termination factor-related
Solyc02g022900	Unknown Protein (AHRD V1)
Solyc02g024070	Class III homeodomain-leucine zipper (AHRD V1 ***- Q1WD30_GINBI); contains Interpro domain(s) IPR013978 MEKHLA
Solyc02g030130	Subtilisin-like serine protease (AHRD V1 **-* Q948Q4_ARATH); contains Interpro domain(s) IPR015500 Peptidase S8, subtilisin-related
Solyc02g030170	FAD linked oxidase domain protein (AHRD V1 **-- D1VPW7_9ACTO); contains Interpro domain(s) IPR006094 FAD linked oxidase, N-terminal
Solyc02g030480	Cinnamyl alcohol dehydrogenase-like protein (AHRD V1 **** A9PHZ1_POPTR); contains Interpro domain(s) IPR002085 Alcohol dehydrogenase superfamily, zinc-containing
Solyc02g032640	Tir-nbs-lrr resistance protein (Fragment) (AHRD V1 ***- B9NB53_POPTR); contains Interpro domain(s) IPR000157 Toll-Interleukin receptor
Solyc02g032960	Cell division protease FtsH homolog (AHRD V1 *--- C5NVJ0_9BACL); contains Interpro domain(s) IPR003959 ATPase, AAA-type, core
Solyc02g036430	NAC-domain transcription factor (AHRD V1 *-** D3WFN5_WHEAT); contains Interpro domain(s) IPR003441 No apical meristem (NAM) protein
Solyc02g061760	Mate efflux family protein (AHRD V1 **-- D7LLI9_ARALY); contains Interpro domain(s) IPR002528 Multi antimicrobial extrusion protein MatE
Solyc02g062340	Fructose-bisphosphate aldolase (AHRD V1 ***- Q9SXX4_NICPA); contains Interpro domain(s) IPR000741 Fructose-bisphosphate aldolase, class-I
Solyc02g062400	Short internode related sequence 5 (AHRD V1 **-- D2KC76_BRARP); contains Interpro domain(s) IPR007818 Protein of unknown function DUF702
Solyc02g062760	GATA transcription factor 19 (AHRD V1 *-** B6TS85_MAIZE); contains Interpro domain(s) IPR000679 Zinc finger, GATA-type
Solyc02g063150	Ribulose bisphosphate carboxylase small chain (AHRD V1 ***- Q84QE5_TOBAC); contains Interpro domain(s) IPR000894 Ribulose bisphosphate carboxylase, small chain
Solyc02g063190	UDP-N-acetylenolpyruvoylglucosamine reductase (AHRD V1 *-*- D1R942_9CHLA); contains Interpro domain(s) IPR006094 FAD linked oxidase, N-terminal
Solyc02g063540	1-aminocyclopropane-1-carboxylate synthase (AHRD V1 **** O81143_SOLLC); contains Interpro domain(s) IPR001176 1-aminocyclopropane-1-carboxylate synthase
Solyc02g065400	Oxygen-evolving enhancer protein 1 of photosystem II (AHRD V1 ***- A8J0E4_CHLRE); contains Interpro domain(s) IPR002628 Photosystem II manganese-stabilizing protein PsbO
Solyc02g066920	Genomic DNA chromosome 5 TAC clone K3 (AHRD V1 ***- Q9FL87_ARATH)
Solyc02g066950	Alpha amylase 2 (IC) (AHRD V1 *-*- Q010P9_OSTTA); contains Interpro domain(s) IPR006589 Glycosyl hydrolase, family 13, subfamily, catalytic region
Solyc02g066980	Targeting protein for Xklp2 containing protein expressed (AHRD V1 *-*- Q10Q22_ORYSJ); contains Interpro domain(s) IPR009675 Targeting for Xklp2
Solyc02g067360	Protease Do-like (S2 serine-type protease) (AHRD V1 **** Q7UQ70_RHOBA); contains Interpro domain(s) IPR001254 Peptidase S1 and S6, chymotrypsin/Hap
Solyc02g067950	Os02g0200800 protein (Fragment) (AHRD V1 *-*- Q0E303_ORYSJ); contains Interpro domain(s) IPR009675 Targeting for Xklp2
Solyc02g068060	LRR receptor-like serine/threonine-protein kinase FEI 1 (AHRD V1 **** FEI1_ARATH); contains Interpro domain(s) IPR002290 Serine/threonine protein kinase
Solyc02g068090	30S ribosomal protein S21, chloroplastic (Fragment) (AHRD V1 *--- RR21_SPIOL); contains Interpro domain(s) IPR001911 Ribosomal protein S21
Solyc02g068350	Uroporphyrinogen-III synthase (AHRD V1 ***- Q3M8K2_ANAVT); contains Interpro domain(s) IPR003754 Tetrapyrrole biosynthesis, uroporphyrinogen III synthase
Solyc02g068610	Genomic DNA chromosome 5 P1 clone MIK22 (AHRD V1 ***- Q9FFL9_ARATH); contains Interpro domain(s) IPR002110 Ankyrin
Solyc02g068930	Cytochrome c6 (AHRD V1 ***- D7MKY9_ARALY); contains Interpro domain(s) IPR003088 Cytochrome c, class I
Solyc02g069280	ARGONAUTE 1 (AHRD V1 ***- D6RUV9_TOBAC); contains Interpro domain(s) IPR003165 Stem cell self-renewal protein Piwi
Solyc02g069410	HAD-superfamily hydrolase subfamily IA variant 3 containing protein expressed (AHRD V1 *-*- Q10I42_ORYSJ)
Solyc02g069560	Chloroplast unusual positioning 1A (AHRD V1 *--- A2V813_PHYPA); contains Interpro domain(s) IPR015425 Actin-binding FH2
Solyc02g069620	Ribose 5-phosphate isomerase-like (AHRD V1 ***- Q2LC22_9ASTR); contains Interpro domain(s) IPR004788 Ribose 5-phosphate isomerase
Solyc02g070000	LRR receptor-like serine/threonine-protein kinase FEI 1 (AHRD V1 *-** FEI1_ARATH); contains Interpro domain(s) IPR002290 Serine/threonine protein kinase
Solyc02g070220	DNA primase/helicase (AHRD V1 **-- C3QJ18_9BACE); contains Interpro domain(s) IPR006154 Toprim domain, subgroup
Solyc02g070230	Toprim domain-containing protein (ISS) (AHRD V1 ***- Q016M7_OSTTA)
Solyc02g070800	Ycf23 protein (AHRD V1 ***- Q7NE74_GLOVI); contains Interpro domain(s) IPR007570 Protein of unknown function DUF561
Solyc02g070920	Unknown Protein (AHRD V1)
Solyc02g070940	Chlorophyll a/b binding protein (AHRD V1 **** Q41422_SOLTU); contains Interpro domain(s) IPR001344 Chlorophyll A-B binding protein
Solyc02g070950	Chlorophyll a/b binding protein (AHRD V1 **** Q41422_SOLTU); contains Interpro domain(s) IPR001344 Chlorophyll A-B binding protein
Solyc02g070970	Chlorophyll a/b binding protein (AHRD V1 **** Q41422_SOLTU); contains Interpro domain(s) IPR001344 Chlorophyll A-B binding protein
Solyc02g070980	Chlorophyll a/b binding protein (AHRD V1 **** Q41422_SOLTU); contains Interpro domain(s) IPR001344 Chlorophyll A-B binding protein
Solyc02g070990	Chlorophyll a/b binding protein (AHRD V1 **** Q41422_SOLTU); contains Interpro domain(s) IPR001344 Chlorophyll A-B binding protein
Solyc02g071000	Chlorophyll a/b binding protein (AHRD V1 **** Q41425_SOLTU); contains Interpro domain(s) IPR001344 Chlorophyll A-B binding protein
Solyc02g071010	Chlorophyll a/b binding protein (AHRD V1 **** Q41422_SOLTU); contains Interpro domain(s) IPR001344 Chlorophyll A-B binding protein
Solyc02g071200	Glucan endo-1 3-beta-glucosidase 4 (AHRD V1 *-*- B6T2U4_MAIZE); contains Interpro domain(s) IPR012946 X8
Solyc02g071310	Plasma membrane associated protein (AHRD V1 ***- B4FLA8_MAIZE); contains Interpro domain(s) IPR008390 AWPM-19-like
Solyc02g071700	GDSL esterase/lipase At1g29670 (AHRD V1 ***- GDL15_ARATH); contains Interpro domain(s) IPR001087 Lipase, GDSL
Solyc02g071710	GDSL esterase/lipase At1g29670 (AHRD V1 ***- GDL15_ARATH); contains Interpro domain(s) IPR001087 Lipase, GDSL
Solyc02g071790	Receptor-like serine/threonine kinase (AHRD V1 --*- C6FF81_SOYBN); contains Interpro domain(s) IPR001611 Leucine-rich repeat
Solyc02g072250	Leucine-rich repeat receptor-like protein kinase 1 (AHRD V1 *-** Q75WU3_POPNI); contains Interpro domain(s) IPR001611 Leucine-rich repeat
Solyc02g075620	Pectinesterase (AHRD V1 **** B9SZT7_RICCO); contains Interpro domain(s) IPR000070 Pectinesterase, catalytic
Solyc02g076690	Cathepsin B-like cysteine proteinase (AHRD V1 **-* CYSP_SCHMA); contains Interpro domain(s) IPR013128 Peptidase C1A, papain
Solyc02g076730	Unknown Protein (AHRD V1)
Solyc02g076750	Cathepsin B-like cysteine proteinase (AHRD V1 **-* CYSP_SCHMA); contains Interpro domain(s) IPR013128 Peptidase C1A, papain
Solyc02g076960	UPF0052 domain protein (AHRD V1 **-- Q4WVM6_ASPFU); contains Interpro domain(s) IPR002882 LPPG:FO 2-phospho-L-lactate transferase CofD/UPF0052
Solyc02g077030	Lipase-like (AHRD V1 ***- Q8RZ40_ORYSJ); contains Interpro domain(s) IPR002921 Lipase, class 3
Solyc02g077130	GDSL esterase/lipase At1g28580 (AHRD V1 **** GDL7_ARATH); contains Interpro domain(s) IPR001087 Lipase, GDSL
Solyc02g077280	GTP-binding protein era homolog (AHRD V1 ***- D0MDG4_RHOM4); contains Interpro domain(s) IPR005662 GTP-binding protein Era
Solyc02g077990	30S ribosomal protein S5 (AHRD V1 ***- B6TT32_MAIZE); contains Interpro domain(s) IPR005712 Ribosomal protein S5, bacterial-type
Solyc02g078240	2,3-bisphosphoglycerate-dependent phosphoglycerate mutase (AHRD V1 ***- GPMA_CYTH3); contains Interpro domain(s) IPR013078 Phosphoglycerate mutase
Solyc02g079070	Myosin-like protein (AHRD V1 ***- Q9LHE9_ARATH); contains Interpro domain(s) IPR000048 IQ calmodulin-binding region
Solyc02g079200	Armadillo/beta-catenin repeat family protein (AHRD V1 **-- D7KW19_ARALY); contains Interpro domain(s) IPR011989 Armadillo-like helical
Solyc02g079370	Cyclin-D like protein (AHRD V1 **** P93103_CHERU); contains Interpro domain(s) IPR015451 Cyclin D
Solyc02g079940	Unknown Protein (AHRD V1); contains Interpro domain(s) IPR009606 Protein of unknown function DUF1218
Solyc02g079950	Oxygen-evolving enhancer protein 3 (AHRD V1 ***- Q7Y1T5_PEA); contains Interpro domain(s) IPR008797 Photosystem II oxygen evolving complex protein PsbQ
Solyc02g080100	NHL1 (Fragment) (AHRD V1 **-- B0LZH6_ARATH); contains Interpro domain(s) IPR010847 Harpin-induced 1
Solyc02g080190	Nuclear transport factor 2 (AHRD V1 ***- B3TLR5_ELAGV); contains Interpro domain(s) IPR018222 Nuclear transport factor 2, Eukaryote
Solyc02g080230	Rop-interactive crib motif-containing protein 1 (AHRD V1 *--- D7LGA6_ARALY); contains Interpro domain(s) IPR000095 PAK-box/P21-Rho-binding
Solyc02g080540	ATP synthase gamma chain (AHRD V1 ***- B7FIR4_MEDTR); contains Interpro domain(s) IPR000131 ATPase, F1 complex, gamma subunit
Solyc02g080810	Aminomethyltransferase (AHRD V1 ***- C6TF02_SOYBN); contains Interpro domain(s) IPR006223 Glycine cleavage system T protein
Solyc02g080900	Genomic DNA chromosome 5 TAC clone K6A12 (AHRD V1 **-- Q9FGR6_ARATH)
Solyc02g080990	Leucyl-tRNA synthetase (AHRD V1 **** C6IZI6_9BACL); contains Interpro domain(s) IPR002302 Leucyl-tRNA synthetase, class Ia, bacterial/mitochondrial
Solyc02g081000	Leucyl-tRNA synthetase (AHRD V1 *-*- D5H7P2_SALRM); contains Interpro domain(s) IPR002302 Leucyl-tRNA synthetase, class Ia, bacterial/mitochondrial
Solyc02g081200	At1g62390-like protein (Fragment) (AHRD V1 *--- C0JCT1_9BRAS); contains Interpro domain(s) IPR011990 Tetratricopeptide-like helical
Solyc02g081300	Sucrose synthase (AHRD V1 **** Q9FHU4_ARATH); contains Interpro domain(s) IPR012820 Sucrose synthase, plants and cyanobacteria
Solyc02g081440	Os02g0638200 protein (Fragment) (AHRD V1 *-*- Q0DZ92_ORYSJ)
Solyc02g081730	Sterol-4-alpha-carboxylate 3-dehydrogenase decarboxylating (AHRD V1 **** B6TKP9_MAIZE); contains Interpro domain(s) IPR002225 3-beta hydroxysteroid dehydrogenase/isomerase
Solyc02g081770	Transferase family protein (AHRD V1 **-* D7LQY1_ARALY); contains Interpro domain(s) IPR003480 Transferase
Solyc02g081900	Pentatricopeptide repeat-containing protein (AHRD V1 ***- D7KMD0_ARALY); contains Interpro domain(s) IPR002885 Pentatricopeptide repeat
Solyc02g082050	TIR-NBS-LRR disease resistance-like protein (AHRD V1 **** Q1KT02_POPBA); contains Interpro domain(s) IPR000157 Toll-Interleukin receptor
Solyc02g082760	Catalase (AHRD V1 **** O24511_TOBAC); contains Interpro domain(s) IPR018028 Catalase related subgroup
Solyc02g082820	Cyclin B2 (AHRD V1 **** Q9XGI1_SOLLC); contains Interpro domain(s) IPR014400 Cyclin, A/B/D/E IPR006671 Cyclin, N-terminal
Solyc02g083620	Ascorbate peroxidase (AHRD V1 **** Q39780_GOSHI); contains Interpro domain(s) IPR002207 Plant ascorbate peroxidase
Solyc02g083720	MLO-like protein 4 (AHRD V1 ***- B6TXU3_MAIZE); contains Interpro domain(s) IPR004326 Mlo-related protein
Solyc02g083810	Ferredoxin--NADP reductase (AHRD V1 ***- D7MN04_ARALY); contains Interpro domain(s) IPR012146 Ferredoxin--NADP reductase
Solyc02g084410	Glyoxalase (AHRD V1 ***- B4ERW1_WHEAT); contains Interpro domain(s) IPR004360 Glyoxalase/bleomycin resistance protein/dioxygenase
Solyc02g084530	Unknown Protein (AHRD V1)
Solyc02g084580	Unknown Protein (AHRD V1)
Solyc02g085950	Ribulose bisphosphate carboxylase small chain (AHRD V1 ***- A9YTZ7_SOLTU); contains Interpro domain(s) IPR000894 Ribulose bisphosphate carboxylase, small chain
Solyc02g086180	Sterol C-5 desaturase (AHRD V1 **** D7FW86_ECTSI); contains Interpro domain(s) IPR006694 Fatty acid hydroxylase
Solyc02g086350	Protein PLASTID MOVEMENT IMPAIRED 2 (AHRD V1 ***- PMI2_ARATH); contains Interpro domain(s) IPR008545 Protein of unknown function DUF827, plant
Solyc02g086730	50S ribosomal protein L12-C (AHRD V1 ***- Q8LBJ7_ARATH); contains Interpro domain(s) IPR015608 Ribosomal protein L12, chloroplast
Solyc02g086740	50S ribosomal protein L12-C (AHRD V1 ***- Q8LBJ7_ARATH); contains Interpro domain(s) IPR015608 Ribosomal protein L12, chloroplast
Solyc02g086820	Carbonic anhydrase (AHRD V1 ***- Q5NE20_SOLLC); contains Interpro domain(s) IPR015892 Carbonic anhydrase, prokaryotic-like, conserved site
Solyc02g086910	Peptidyl-prolyl cis-trans isomerase cyclophilin-type (AHRD V1 ***- A8IRU6_CHLRE); contains Interpro domain(s) IPR002130 Peptidyl-prolyl cis-trans isomerase, cyclophilin-type
Solyc02g087150	Heavy-metal-associated domain-containing protein (AHRD V1 *-*- D7M6P1_ARALY); contains Interpro domain(s) IPR006121 Heavy metal transport/detoxification protein
Solyc02g087400	Ankyrin repeat domain containing protein (AHRD V1 *--- B2WQ30_PYRTR); contains Interpro domain(s) IPR002110 Ankyrin
Solyc02g087440	Unknown Protein (AHRD V1)
Solyc02g087880	Tubulin alpha-7 chain (AHRD V1 ***- B9IJV8_POPTR); contains Interpro domain(s) IPR002452 Alpha tubulin
Solyc02g088350	Genomic DNA chromosome 3 P1 clone MXO21 (AHRD V1 ***- Q9LS78_ARATH)
Solyc02g088470	Pentatricopeptide repeat-containing protein (AHRD V1 ***- D7LNV1_ARALY); contains Interpro domain(s) IPR002885 Pentatricopeptide repeat
Solyc02g088900	Organic anion transporter (AHRD V1 **-* B6U937_MAIZE); contains Interpro domain(s) IPR004853 Protein of unknown function DUF250
Solyc02g090030	Oxygen-evolving enhancer protein 1 of photosystem II (AHRD V1 ***- A8J0E4_CHLRE); contains Interpro domain(s) IPR002628 Photosystem II manganese-stabilizing protein PsbO
Solyc02g090100	Unknown Protein (AHRD V1)
Solyc02g091560	Serine hydroxymethyltransferase (AHRD V1 **** C6ZJZ0_SOYBN); contains Interpro domain(s) IPR001085 Serine hydroxymethyltransferase
Solyc02g092700	Ycf36 protein (AHRD V1 *-*- D4ZSA0_SPIPL); contains Interpro domain(s) IPR009631 Protein of unknown function DUF1230
Solyc02g092970	ADP ribosylation factor (AHRD V1 ***- B9URA8_9ROSI); contains Interpro domain(s) IPR006688 ADP-ribosylation factor
Solyc02g092980	Cyclin D-like protein (AHRD V1 ***- Q5U8T4_TOBAC); contains Interpro domain(s) IPR006671 Cyclin, N-terminal
Solyc02g093170	Cyclin delta-3 (AHRD V1 **-- Q94JY0_ARATH)
Solyc02g093460	tRNA pseudouridine synthase B (AHRD V1 *-*- D0MI93_RHOM4); contains Interpro domain(s) IPR020103 Pseudouridine synthase, catalytic domain
Solyc02g093550	Methyltransferase type 11 (AHRD V1 ***- C7QSM0_CYAP0); contains Interpro domain(s) IPR013216 Methyltransferase type 11
Solyc02g093590	CONSTANS-like zinc finger protein (AHRD V1 *-*- D0EP06_SOYBN); contains Interpro domain(s) IPR010402 CCT domain
Solyc02g093720	Os02g0200800 protein (Fragment) (AHRD V1 *-*- Q0E303_ORYSJ); contains Interpro domain(s) IPR009675 Targeting for Xklp2
Solyc02g093940	mTERF domain-containing protein 1, mitochondrial (AHRD V1 *--- MTER1_HUMAN); contains Interpro domain(s) IPR003690 Mitochodrial transcription termination factor-related
Solyc02g094050	Blue copper protein (AHRD V1 **-- B6U7P6_MAIZE); contains Interpro domain(s) IPR003245 Plastocyanin-like
Solyc02g094420	Shikimate kinase (AHRD V1 ***- B9N0W2_POPTR); contains Interpro domain(s) IPR000623 Shikimate kinase
Solyc02g094640	Acetyl-coenzyme A synthetase (AHRD V1 ***- Q2RNC6_RHORT); contains Interpro domain(s) IPR011904 Acetate--CoA ligase
Solyc03g005010	Uncharacterized RNA methyltransferase (AHRD V1 ***- C3BFC5_9BACI)
Solyc03g005060	Os12g0236050 protein (Fragment) (AHRD V1 *-*- C7J9Q6_ORYSJ)
Solyc03g005160	Primary amine oxidase (AHRD V1 ***- B9RSR2_RICCO); contains Interpro domain(s) IPR000269 Copper amine oxidase
Solyc03g005230	Menaquinone biosynthesis methyltransferase ubiE (AHRD V1 *-** A1BDQ8_CHLPD); contains Interpro domain(s) IPR013216 Methyltransferase type 11
Solyc03g005280	Aspartic proteinase 2 (AHRD V1 **-* Q948P0_SOYBN); contains Interpro domain(s) IPR001461 Peptidase A1
Solyc03g005460	DNA helicase (AHRD V1 **-- C4R4A1_PICPG); contains Interpro domain(s) IPR000330 SNF2-related
Solyc03g005760	Chlorophyll a-b binding protein 3C-like (AHRD V1 **** Q2XTE0_SOLTU); contains Interpro domain(s) IPR001344 Chlorophyll A-B binding protein
Solyc03g005780	Chlorophyll a-b binding protein 3C-like (AHRD V1 **** Q2XTE0_SOLTU); contains Interpro domain(s) IPR001344 Chlorophyll A-B binding protein
Solyc03g006030	Receptor kinase-like protein (AHRD V1 **** O24436_ORYLO); contains Interpro domain(s) IPR002290 Serine/threonine protein kinase
Solyc03g006260	Sodium/calcium exchanger family protein (AHRD V1 *-*- D7KKF3_ARALY); contains Interpro domain(s) IPR011992 EF-Hand type
Solyc03g006450	Acyl-CoA thioesterase/ catalytic/ hydrolase acting on ester bonds (AHRD V1 **-* B6TLJ7_MAIZE); contains Interpro domain(s) IPR003736 Phenylacetic acid degradation-related protein
Solyc03g006540	Unknown Protein (AHRD V1)
Solyc03g006670	Cyclin D1 (AHRD V1 **** Q8GVE0_HELTU); contains Interpro domain(s) IPR015451 Cyclin D
Solyc03g006810	Peroxidase (AHRD V1 **** D7MRK0_ARALY); contains Interpro domain(s) IPR002016 Haem peroxidase, plant/fungal/bacterial
Solyc03g006840	Genomic DNA chromosome 5 P1 clone MTG10 (AHRD V1 ***- Q9FIS0_ARATH)
Solyc03g006970	Subtilisin-like protease (AHRD V1 ***- B6UDX1_MAIZE); contains Interpro domain(s) IPR015500 Peptidase S8, subtilisin-related IPR000183 Orn/DAP/Arg decarboxylase 2 IPR000209 Peptidase S8 and S53, subtilisin, kexin, sedolisin
Solyc03g007030	CDGSH iron sulfur domain-containing protein 1 (AHRD V1 ***- B5X1R9_SALSA); contains Interpro domain(s) IPR006622 Iron sulphur domain-containing, CDGSH-type, subfamily
Solyc03g007050	LRR receptor-like serine/threonine-protein kinase FEI 1 (AHRD V1 *-** FEI1_ARATH); contains Interpro domain(s) IPR002290 Serine/threonine protein kinase
Solyc03g007330	Cell division protease ftsH homolog (AHRD V1 *-*- FTSH_RICTY); contains Interpro domain(s) IPR005936 Peptidase M41, FtsH
Solyc03g007410	BHLH transcription factor (AHRD V1 *-** Q401N4_9LILI); contains Interpro domain(s) IPR011598 Helix-loop-helix DNA-binding
Solyc03g013440	Amino acid transporter family protein (AHRD V1 **** D7LM67_ARALY); contains Interpro domain(s) IPR013057 Amino acid transporter, transmembrane
Solyc03g019890	Beta-galactosidase (AHRD V1 ***- A2JGX1_SOLLC); contains Interpro domain(s) IPR001944 Glycoside hydrolase, family 35
Solyc03g025310	Sec-independent protein translocase protein tatA/E homolog (AHRD V1 *-*- D4TUR0_9NOST); contains Interpro domain(s) IPR006312 Twin-arginine translocation protein TatA/E
Solyc03g025370	Short-chain dehydrogenase/reductase family protein (AHRD V1 ***- B2WS98_9BRAS); contains Interpro domain(s) IPR002347 Glucose/ribitol dehydrogenase
Solyc03g025610	Subtilisin-like serine protease (AHRD V1 **-- D8I1W0_AMYMU); contains Interpro domain(s) IPR015500 Peptidase S8, subtilisin-related
Solyc03g025670	PAR-1c protein (AHRD V1 ***- Q43589_TOBAC); contains Interpro domain(s) IPR009489 PAR1
Solyc03g026040	LRR receptor-like serine/threonine-protein kinase FEI 1 (AHRD V1 *-** FEI1_ARATH); contains Interpro domain(s) IPR002290 Serine/threonine protein kinase
Solyc03g031730	Beta-glucosidase 47 (AHRD V1 **** D7MEP5_ARALY); contains Interpro domain(s) IPR001360 Glycoside hydrolase, family 1
Solyc03g031940	Acyl-CoA synthetase/AMP-acid ligase II (AHRD V1 **** D0C359_9GAMM); contains Interpro domain(s) IPR000873 AMP-dependent synthetase and ligase
Solyc03g032190	Cyclin B2 (AHRD V1 **** Q9XGI1_SOLLC); contains Interpro domain(s) IPR014400 Cyclin, A/B/D/E
Solyc03g033350	Aspartyl protease family protein (AHRD V1 *-*- D7LTT7_ARALY)
Solyc03g033360	Aspartic proteinase nepenthesin II-like (AHRD V1 **-- Q651C2_ORYSJ); contains Interpro domain(s) IPR001461 Peptidase A1
Solyc03g034070	P-166-4_1 (Fragment) (AHRD V1 *-*- Q4VDD8_PINRE)
Solyc03g034170	Uncharacterized conserved membrane protein (AHRD V1 *--- A5GSC9_SYNR3)
Solyc03g034220	Ribulose bisphosphate carboxylase small chain (AHRD V1 ***- A9YTZ7_SOLTU); contains Interpro domain(s) IPR000894 Ribulose bisphosphate carboxylase, small chain
Solyc03g034380	Lipid transfer protein (AHRD V1 ***- A5JUZ7_SESIN); contains Interpro domain(s) IPR013770 Plant lipid transfer protein and hydrophobic protein, helical
Solyc03g034390	Lipid transfer protein (AHRD V1 --*- Q42158_ARATH); contains Interpro domain(s) IPR013770 Plant lipid transfer protein and hydrophobic protein, helical
Solyc03g045070	Ammonium transporter (AHRD V1 **** B9HP47_POPTR); contains Interpro domain(s) IPR018047 Ammonium transporter, conserved site IPR001905 Ammonium transporter
Solyc03g045140	Cyclopropane-fatty-acyl-phospholipid synthase (AHRD V1 *-*- C7LRK7_DESBD); contains Interpro domain(s) IPR003333 Cyclopropane-fatty-acyl-phospholipid synthase
Solyc03g046340	Cell division protease ftsH homolog 4 (AHRD V1 *-*- FTSH4_SYNY3); contains Interpro domain(s) IPR003959 ATPase, AAA-type, core
Solyc03g051810	Homogentisate phytyltransferase (AHRD V1 **-* D4ZR29_SPIPL); contains Interpro domain(s) IPR000537 UbiA prenyltransferase
Solyc03g053110	Rhodanese-like family protein-like protein (Fragment) (AHRD V1 *-*- A7KNZ8_GOSBA); contains Interpro domain(s) IPR001763 Rhodanese-like
Solyc03g058160	EPF-type Cis2-His2 zinc finger transcription factor (AHRD V1 *-** D8RBD0_SELML); contains Interpro domain(s) IPR007087 Zinc finger, C2H2-type
Solyc03g059180	Extracellular calcium sensing receptor (AHRD V1 *-*- C7BCU7_LIQFO); contains Interpro domain(s) IPR001763 Rhodanese-like
Solyc03g059400	Sister chromatid cohesion 2 (AHRD V1 ***- A5HEI1_ARATH)
Solyc03g060510	Membrane protein (AHRD V1 **-- D0BK36_9LACT); contains Interpro domain(s) IPR008537 Protein of unknown function DUF819
Solyc03g062710	Aldose 1-epimerase family protein expressed (AHRD V1 **-- Q10CW2_ORYSJ); contains Interpro domain(s) IPR011013 Glycoside hydrolase-type carbohydrate-binding
Solyc03g062720	Galactose mutarotase-like (AHRD V1 **-- A2Q5N9_MEDTR); contains Interpro domain(s) IPR011013 Glycoside hydrolase-type carbohydrate-binding
Solyc03g063140	LOB domain protein (AHRD V1 *-*- Q9AS62_ORYSJ); contains Interpro domain(s) IPR004883 Lateral organ boundaries, LOB
Solyc03g063560	Glutamate synthase (Ferredoxin) (AHRD V1 ***- B8HTZ7_CYAP4); contains Interpro domain(s) IPR002932 Glutamate synthase, central-C
Solyc03g063890	&aposchromo&apos domain containing protein (AHRD V1 *-*- Q6L3Q3_SOLDE); contains Interpro domain(s) IPR005162 Retrotransposon gag protein
Solyc03g065200	cDNA clone J075153F01 full insert sequence (AHRD V1 *--- B7F9A7_ORYSJ); contains Interpro domain(s) IPR009769 Protein of unknown function DUF1336
Solyc03g078830	CM0545.450.nc protein (AHRD V1 **-- B0BLB7_LOTJA); contains Interpro domain(s) IPR004158 Protein of unknown function DUF247, plant
Solyc03g080010	MutS2 protein (AHRD V1 ***- B0JH18_MICAN); contains Interpro domain(s) IPR005747 DNA mismatch repair protein MutS, type 2
Solyc03g082800	Unknown Protein (AHRD V1)
Solyc03g082960	Serine/threonine phosphatase family protein (AHRD V1 **** C1E0J1_9CHLO); contains Interpro domain(s) IPR015655 Protein phosphatase 2C
Solyc03g093180	Peroxisomal membrane protein 11-4 (AHRD V1 ***- PX114_ORYSJ); contains Interpro domain(s) IPR008733 Peroxisomal biogenesis factor 11
Solyc03g093250	Structural maintenance of chromosomes 2 (AHRD V1 **-- Q52KE9_MOUSE); contains Interpro domain(s) IPR003395 RecF/RecN/SMC protein, N-terminal
Solyc03g095250	cDNA clone 001-032-H02 full insert sequence (Fragment) (AHRD V1 **-- B7E5B1_ORYSJ)
Solyc03g095490	Receptor-like protein kinase 1-like (AHRD V1 *-** Q5ZBN0_ORYSJ); contains Interpro domain(s) IPR002290 Serine/threonine protein kinase
Solyc03g095670	SNF2 domain-containing protein (AHRD V1 ***- D7LFU4_ARALY)
Solyc03g096850	Genomic DNA chromosome 5 P1 clone MKP11 (AHRD V1 **-- Q9FFJ2_ARATH); contains Interpro domain(s) IPR001478 PDZ/DHR/GLGF
Solyc03g097130	ATP binding protein (AHRD V1 ***- D7M885_ARALY); contains Interpro domain(s) IPR000719 Protein kinase, core
Solyc03g097320	RNA polymerase sigma-70 factor (AHRD V1 ***- B0C890_ACAM1); contains Interpro domain(s) IPR013325 RNA polymerase sigma factor, region 2
Solyc03g097590	MtN3-like protein (AHRD V1 **-- Q9LUE3_ARATH); contains Interpro domain(s) IPR018179 RAG1-activating protein 1 homologue
Solyc03g097870	MtN3-like protein (AHRD V1 **-- Q9LUE3_ARATH); contains Interpro domain(s) IPR018179 RAG1-activating protein 1 homologue
Solyc03g097950	50S ribosomal protein L29 (AHRD V1 ***- B6TS58_MAIZE); contains Interpro domain(s) IPR001854 Ribosomal protein L29
Solyc03g098060	Zinc finger-homeodomain protein 3 (Fragment) (AHRD V1 **-- B0LK11_ESCCA); contains Interpro domain(s) IPR006455 Homeobox domain, ZF-HD class
Solyc03g098440	Small glutamine-rich tetratricopeptide repeat-containing protein A (AHRD V1 *--- C1BM93_OSMMO); contains Interpro domain(s) IPR011990 Tetratricopeptide-like helical
Solyc03g111810	Sieve element-occluding protein 3 (AHRD V1 **-- B5THF7_MEDTR)
Solyc03g111820	Sieve element-occluding protein 3 (AHRD V1 **-- B5THF7_MEDTR)
Solyc03g111840	Polyadenylate-binding protein 1-like (AHRD V1 **-- PAP1L_HUMAN); contains Interpro domain(s) IPR000504 RNA recognition motif, RNP-1
Solyc03g112150	Elongation factor Tu (AHRD V1 **** D7MFK2_ARALY); contains Interpro domain(s) IPR004541 Translation elongation factor EFTu/EF1A, bacterial and organelle
Solyc03g112320	Ferric reductase oxidase (AHRD V1 **** D6RVS5_HORVU); contains Interpro domain(s) IPR013130 Ferric reductase-like transmembrane component, N-terminal
Solyc03g112670	Genomic DNA chromosome 5 P1 clone MDC12 (AHRD V1 **-- Q9FML8_ARATH)
Solyc03g112760	Unknown Protein (AHRD V1)
Solyc03g112840	mRNA clone RAFL24-05-D16 (AHRD V1 ***- Q67YW5_ARATH)
Solyc03g112930	Dof zinc finger protein-like (AHRD V1 ***- Q0WPR9_ARATH); contains Interpro domain(s) IPR003851 Zinc finger, Dof-type
Solyc03g113210	Porin/voltage-dependent anion-selective channel protein (AHRD V1 **** B9I304_POPTR); contains Interpro domain(s) IPR001925 Porin, eukaryotic type
Solyc03g113240	Unknown Protein (AHRD V1); contains Interpro domain(s) IPR009500 Protein of unknown function DUF1118
Solyc03g113280	Membrane protein HPP family (AHRD V1 *-*- D9Y9E6_9DELT); contains Interpro domain(s) IPR007065 HPP
Solyc03g113920	Calmodulin-binding protein (AHRD V1 **** D7MMC2_ARALY); contains Interpro domain(s) IPR012416 Calmodulin binding protein-like
Solyc03g114240	BURP domain-containing protein (Fragment) (AHRD V1 *--- C1PI55_ARATH); contains Interpro domain(s) IPR004873 BURP
Solyc03g114250	Phosphoglycerate mutase family protein (AHRD V1 **-- B6TTB7_MAIZE); contains Interpro domain(s) IPR013078 Phosphoglycerate mutase
Solyc03g114450	Extracellular calcium sensing receptor (AHRD V1 ***- C7BCU7_LIQFO); contains Interpro domain(s) IPR001763 Rhodanese-like
Solyc03g114930	Photosystem II oxygen evolving complex protein PsbP (AHRD V1 ***- A0ZMM6_NODSP); contains Interpro domain(s) IPR016123 Mog1/PsbP, alpha/beta/alpha sandwich
Solyc03g115000	AT1G74160 protein (Fragment) (AHRD V1 *-*- B9DHP4_ARATH)
Solyc03g115380	UDP-glucose dehydrogenase (AHRD V1 **** B1N754_EUCGR); contains Interpro domain(s) IPR014028 UDP-glucose/GDP-mannose dehydrogenase, dimerisation and substrate-binding
Solyc03g115540	BHLH transcription factor (AHRD V1 *-*- B6TXR4_MAIZE); contains Interpro domain(s) IPR011598 Helix-loop-helix DNA-binding
Solyc03g115820	Ribulose-5-phosphate-3-epimerase (AHRD V1 ***- Q8S4X2_PEA); contains Interpro domain(s) IPR000056 Ribulose-phosphate 3-epimerase
Solyc03g115900	Chlorophyll a-b binding protein P4, chloroplastic (AHRD V1 ***- CB24_PEA); contains Interpro domain(s) IPR001344 Chlorophyll A-B binding protein
Solyc03g115980	Geranylgeranyl reductase (AHRD V1 ***- Q1ZYL0_OLEEU); contains Interpro domain(s) IPR011774 Geranylgeranyl reductase, plants and cyanobacteria
Solyc03g116160	Phytochrome kinase substrate 1 (AHRD V1 ***- D7LQB9_ARALY)
Solyc03g116610	Ethylene-responsive transcription factor 7 (AHRD V1 *-** ERF83_ARATH); contains Interpro domain(s) IPR001471 Pathogenesis-related transcriptional factor and ERF, DNA-binding
Solyc03g116870	Glycosyl transferase family 9 (AHRD V1 ***- A0YHY3_LYNSP)
Solyc03g116940	Sister chromatid cohesion protein PDS5 (AHRD V1 *--- PDS5_YEAST)
Solyc03g117250	Flotillin 1 (AHRD V1 *-*- B3V5K3_9EURY); contains Interpro domain(s) IPR001107 Band 7 protein
Solyc03g117550	Receptor protein kinase-like (AHRD V1 *-*- Q5JN26_ORYSJ); contains Interpro domain(s) IPR002290 Serine/threonine protein kinase
Solyc03g117560	Blue copper-like protein (AHRD V1 **-- B8Y8A0_GOSHI); contains Interpro domain(s) IPR003245 Plastocyanin-like
Solyc03g117740	Chloroplast At1g16080 protein (Fragment) (AHRD V1 *-*- Q1HRY1_SOLLC)
Solyc03g118160	FLORICAULA/LEAFY-like protein (AHRD V1 ***- Q9LDP5_SOLLC); contains Interpro domain(s) IPR002910 Floricaula/leafy protein
Solyc03g118240	Magnesium-protoporphyrin ix methyltransferase (AHRD V1 **** D7MGJ7_ARALY); contains Interpro domain(s) IPR010251 Magnesium protoporphyrin O-methyltransferase
Solyc03g118410	Acyl carrier protein (AHRD V1 ***- Q672Q9_SOLLC); contains Interpro domain(s) IPR003231 Acyl carrier protein (ACP)
Solyc03g118430	Peptidase M16 family (AHRD V1 *--- D3IC43_9BACT); contains Interpro domain(s) IPR011237 Peptidase M16, core
Solyc03g119150	Peptidyl-prolyl cis-trans isomerase (AHRD V1 *-*- B4VX45_9CYAN); contains Interpro domain(s) IPR001179 Peptidyl-prolyl cis-trans isomerase, FKBP-type
Solyc03g119190	Reticulon family protein (AHRD V1 ***- D7LDX0_ARALY); contains Interpro domain(s) IPR003388 Reticulon
Solyc03g119220	Kinesin-like protein (AHRD V1 ***- Q8L5J2_ARATH); contains Interpro domain(s) IPR001752 Kinesin, motor region
Solyc03g119280	Histidyl-tRNA synthetase 1 (AHRD V1 ***- D7LWN6_ARALY); contains Interpro domain(s) IPR015807 Histidyl-tRNA synthetase, class IIa, subgroup
Solyc03g119450	Chloroplastic group IIA intron splicing facilitator CRS1, chloroplastic (AHRD V1 **-- CRS1_ARATH); contains Interpro domain(s) IPR001890 RNA-binding, CRM domain
Solyc03g119540	CONSTANS-like zinc finger protein (AHRD V1 **-- D0EP06_SOYBN); contains Interpro domain(s) IPR010402 CCT domain
Solyc03g119700	ATP-dependent Clp protease adaptor protein ClpS containing protein (AHRD V1 ***- B4FRY9_MAIZE); contains Interpro domain(s) IPR003769 Adaptor protein ClpS, core
Solyc03g119940	Unknown Protein (AHRD V1)
Solyc03g119960	Phototropic-responsive NPH3 family protein (AHRD V1 **-- D7L4V2_ARALY); contains Interpro domain(s) IPR004249 NPH3
Solyc03g120230	MAR-binding filament-like protein 1 (AHRD V1 **** MFP1_SOLLC); contains Interpro domain(s) IPR009053 Prefoldin
Solyc03g120430	Glycerate kinase (AHRD V1 **** C1DYY5_9CHLO)
Solyc03g120630	30S ribosomal protein S17 (AHRD V1 *-*- D8JV24_HYPDA); contains Interpro domain(s) IPR019984 Ribosomal protein S17, bacterial-type
Solyc03g120640	Photosystem I reaction center subunit VI-1, chloroplastic (AHRD V1 ***- PSAH1_ARATH); contains Interpro domain(s) IPR004928 Photosystem I reaction centre subunit VI
Solyc03g120660	D-isomer specific 2-hydroxyacid dehydrogenase (AHRD V1 ***- Q39JN8_BURS3); contains Interpro domain(s) IPR006139 D-isomer specific 2-hydroxyacid dehydrogenase, catalytic region
Solyc03g120850	chaperonin (AHRD V1 ***- B2IXD2_NOSP7); contains Interpro domain(s) IPR001844 Chaperonin Cpn60
Solyc03g120950	Unknown Protein (AHRD V1)
Solyc03g121170	GDSL esterase/lipase At5g22810 (AHRD V1 ***- GDL78_ARATH); contains Interpro domain(s) IPR001087 Lipase, GDSL
Solyc03g121240	BHLH transcription factor-like (AHRD V1 *--* Q8S0N2_ORYSJ); contains Interpro domain(s) IPR001092 Basic helix-loop-helix dimerisation region bHLH
Solyc03g122140	L-lactate dehydrogenase (AHRD V1 ***- B2WEY8_PYRTR); contains Interpro domain(s) IPR012133 Alpha-hydroxy acid dehydrogenase, FMN-dependent
Solyc03g123410	Oxalate oxidase-like germin 171 (AHRD V1 **** Q9FPQ0_BETVU); contains Interpro domain(s) IPR014710 RmlC-like jelly roll fold
Solyc03g123700	NUMOD3 motif family protein expressed (AHRD V1 *--- Q109Y3_ORYSJ); contains Interpro domain(s) IPR003611 Intron-encoded nuclease 2
Solyc04g005070	Peptide transporter (AHRD V1 **-* A6YJX4_9MAGN); contains Interpro domain(s) IPR000109 TGF-beta receptor, type I/II extracellular region
Solyc04g005090	Uncharacterized conserved membrane protein (AHRD V1 **-- A5GTC4_SYNR3)
Solyc04g005180	2-oxoglutarate decarboxylase/ hydro-lyase/ magnesium ion binding protein (AHRD V1 **-- D7KWW2_ARALY)
Solyc04g005190	2-succinyl-5-enolpyruvyl-6-hydroxy-3-cyclohexene-1-carboxylate synthase (AHRD V1 *-*- D5A2Q7_SPIPL); contains Interpro domain(s) IPR004433 Menaquinone biosynthesis protein
Solyc04g005200	2-succinyl-6-hydroxy-2,4-cyclohexadiene-1-carboxylate synthase (AHRD V1 **** MENH_ENTS8); contains Interpro domain(s) IPR000639 Epoxide hydrolase-like
Solyc04g006980	CYCLOIDEA-like group 1B protein (Fragment) (AHRD V1 *-*- Q6VM90_LUPAG); contains Interpro domain(s) IPR005333 Transcription factor, TCP
Solyc04g007410	Os06g0731300 protein (Fragment) (AHRD V1 *-*- Q0D996_ORYSJ)
Solyc04g007790	Major latex-like protein (AHRD V1 **-- B5THI3_PANGI); contains Interpro domain(s) IPR000916 Bet v I allergen
Solyc04g007820	Major latex-like protein (AHRD V1 **-- Q9AXU0_PRUPE); contains Interpro domain(s) IPR000916 Bet v I allergen
Solyc04g007830	Major latex-like protein (AHRD V1 **-- B5THI3_PANGI); contains Interpro domain(s) IPR000916 Bet v I allergen
Solyc04g007910	Glucan endo-1 3-beta-glucosidase 3 (AHRD V1 ***- B6TLN1_MAIZE); contains Interpro domain(s) IPR013781 Glycoside hydrolase, subgroup, catalytic core
Solyc04g007940	Cytochrome P450 (AHRD V1 ***- B9IH33_POPTR); contains Interpro domain(s) IPR002401 Cytochrome P450, E-class, group I
Solyc04g008330	Glucosyltransferase (AHRD V1 **** Q2VA65_SOYBN); contains Interpro domain(s) IPR002213 UDP-glucuronosyl/UDP-glucosyltransferase
Solyc04g008570	Pentatricopeptide repeat-containing protein (AHRD V1 ***- D7M5W2_ARALY); contains Interpro domain(s) IPR002885 Pentatricopeptide repeat
Solyc04g008720	WD-repeat protein (AHRD V1 *--- B0C2Q9_ACAM1); contains Interpro domain(s) IPR020472 G-protein beta WD-40 repeat, region
Solyc04g008850	Aspartic proteinase nepenthesin-1 (AHRD V1 **-- C0JA97_9ORYZ); contains Interpro domain(s) IPR001461 Peptidase A1
Solyc04g009020	Pre-mRNA-splicing factor clf1 (AHRD V1 **-- B2VSG1_PYRTR); contains Interpro domain(s) IPR011990 Tetratricopeptide-like helical
Solyc04g009030	Glyceraldehyde-3-phosphate dehydrogenase (AHRD V1 **** D7UNZ5_BRARC); contains Interpro domain(s) IPR000173 Glyceraldehyde 3-phosphate dehydrogenase
Solyc04g009130	Disease resistance protein RPP13 (AHRD V1 ***- RPP13_ARATH); contains Interpro domain(s) IPR002182 NB-ARC
Solyc04g009200	Glutamate-1-semialdehyde-2 1-aminomutase (AHRD V1 **** D7MPQ2_ARALY); contains Interpro domain(s) IPR004639 Tetrapyrrole biosynthesis, glutamate-1-semialdehyde aminotransferase
Solyc04g009260	Disease resistance protein (AHRD V1 ***- D1GEE0_BRARP); contains Interpro domain(s) IPR002182 NB-ARC
Solyc04g009420	Photosystem II oxygen evolving complex protein PsbP (AHRD V1 ***- Q11A16_TRIEI); contains Interpro domain(s) IPR016123 Mog1/PsbP, alpha/beta/alpha sandwich
Solyc04g009540	50S ribosomal protein L10 (AHRD V1 ***- B6SUJ0_MAIZE); contains Interpro domain(s) IPR001790 Ribosomal protein L10
Solyc04g009880	Unknown Protein (AHRD V1)
Solyc04g010130	Unknown Protein (AHRD V1)
Solyc04g011690	Cytochrome P450 (AHRD V1 ***- B9HFV7_POPTR); contains Interpro domain(s) IPR002401 Cytochrome P450, E-class, group I
Solyc04g011880	Glutaredoxin (AHRD V1 ***- B9IBJ4_POPTR); contains Interpro domain(s) IPR011905 Glutaredoxin-like, plant II
Solyc04g012060	Ribonucleoside-diphosphate reductase (AHRD V1 **** Q9ZR56_TOBAC); contains Interpro domain(s) IPR013346 Ribonucleoside-diphosphate reductase, alpha subunit
Solyc04g013200	Unknown Protein (AHRD V1)
Solyc04g014400	Leucine-rich repeat receptor-like protein kinase (Fragment) (AHRD V1 *--- C0LGS9_ARATH); contains Interpro domain(s) IPR001611 Leucine-rich repeat
Solyc04g015030	Metal ion binding protein (AHRD V1 *--* B6SZL4_MAIZE); contains Interpro domain(s) IPR006121 Heavy metal transport/detoxification protein
Solyc04g015040	Peptidyl-prolyl cis-trans isomerase (AHRD V1 ***- C1FEU4_9CHLO); contains Interpro domain(s) IPR001179 Peptidyl-prolyl cis-trans isomerase, FKBP-type
Solyc04g015470	Phosphatidylinositol-4-phosphate 5-kinase family protein (AHRD V1 **** D7L735_ARALY); contains Interpro domain(s) IPR017163 Phosphatidylinositol-4-phosphate 5-kinase, plant
Solyc04g015710	Os01g0530300 protein (Fragment) (AHRD V1 *-*- Q0JM77_ORYSJ); contains Interpro domain(s) IPR015216 SANT associated
Solyc04g015750	Magnesium chelatase H subunit (AHRD V1 ***- D5KXY0_VITVI); contains Interpro domain(s) IPR011771 Magnesium-chelatase, subunit H
Solyc04g016200	UDP-glucosyltransferase HvUGT5876 (AHRD V1 **** D3WYW1_HORVD); contains Interpro domain(s) IPR002213 UDP-glucuronosyl/UDP-glucosyltransferase
Solyc04g018100	Sodium/hydrogen exchanger Na+ H+ antiporter (AHRD V1 *--* Q8IET0_PLAF7); contains Interpro domain(s) IPR018418 Na+/H+ exchanger, isoforms 7/8, conserved region
Solyc04g025990	Potassium transporter family protein (AHRD V1 **** D7KXB7_ARALY); contains Interpro domain(s) IPR003855 K+ potassium transporter
Solyc04g039730	Receptor protein kinase-like protein (AHRD V1 **** Q8LA44_ARATH); contains Interpro domain(s) IPR002290 Serine/threonine protein kinase
Solyc04g049340	Tyrosine-specific transport protein (AHRD V1 *-*- D6YUH8_WADCW); contains Interpro domain(s) IPR018227 Tryptophan/tyrosine permease
Solyc04g050520	Translational activator gcn1 (AHRD V1 **-- Q177C0_AEDAE); contains Interpro domain(s) IPR011989 Armadillo-like helical
Solyc04g050810	Inositol-3-phosphate synthase (AHRD V1 ***- C4PW06_ARATH); contains Interpro domain(s) IPR002587 Myo-inositol-1-phosphate synthase
Solyc04g050930	Violaxanthin de-epoxidase (Fragment) (AHRD V1 *-** Q6B9X0_HORVU); contains Interpro domain(s) IPR002345 Lipocalin IPR010788 Violaxanthin de-epoxidase
Solyc04g051350	Ribonucleoside-diphosphate reductase (AHRD V1 **** Q9ZR57_TOBAC); contains Interpro domain(s) IPR013346 Ribonucleoside-diphosphate reductase, alpha subunit
Solyc04g051480	Pentatricopeptide repeat-containing protein (AHRD V1 ***- D7MHD4_ARALY); contains Interpro domain(s) IPR002885 Pentatricopeptide repeat
Solyc04g051540	WRKY family transcription factor (AHRD V1 *-*- D7LBR5_ARALY); contains Interpro domain(s) IPR003657 DNA-binding WRKY
Solyc04g051580	Mitochondrial carrier C12B10.09 (AHRD V1 ***- B6TYC7_MAIZE); contains Interpro domain(s) IPR002067 Mitochondrial carrier protein
Solyc04g051680	Ras-related protein Rab-7 (AHRD V1 ***- C1BJT6_OSMMO); contains Interpro domain(s) IPR003579 Ras small GTPase, Rab type
Solyc04g051800	ABC transporter ATP-binding protein (AHRD V1 ***- D4ZPJ5_SPIPL); contains Interpro domain(s) IPR003439 ABC transporter-like
Solyc04g051880	Mitochondrial transcription termination factor family protein (AHRD V1 *--- D7KVZ3_ARALY); contains Interpro domain(s) IPR003690 Mitochodrial transcription termination factor-related
Solyc04g054190	ABC-1 domain protein (AHRD V1 **-- D7E596_NOSA0); contains Interpro domain(s) IPR004147 ABC-1
Solyc04g054270	Pentatricopeptide repeat protein 5 (AHRD V1 ***- A7LN87_MAIZE); contains Interpro domain(s) IPR002885 Pentatricopeptide repeat
Solyc04g054520	Peptidyl-prolyl cis-trans isomerase (AHRD V1 *-*- D8PA41_9BACT); contains Interpro domain(s) IPR001179 Peptidyl-prolyl cis-trans isomerase, FKBP-type
Solyc04g054720	Exonuclease DNA polymerase III epsilon subunit family (AHRD V1 *-*- C7NIC3_KYTSD); contains Interpro domain(s) IPR006055 Exonuclease
Solyc04g056400	DNA repair and recombination protein RAD54 (AHRD V1 *--- D0MQ92_PHYIN); contains Interpro domain(s) IPR000330 SNF2-related
Solyc04g056580	Homology to unknown gene (AHRD V1 ***- Q00YK5_OSTTA)
Solyc04g057980	NAD(P)H-quinone oxidoreductase subunit M (AHRD V1 *-*- D8G7H3_9CYAN); contains Interpro domain(s) IPR018922 NAD(P)H-quinone oxidoreductase subunit M
Solyc04g058080	Glucan endo-1 3-beta-glucosidase (AHRD V1 *-*- B6THD2_MAIZE); contains Interpro domain(s) IPR012946 X8
Solyc04g063210	Caffeoyl-CoA O-methyltransferase (AHRD V1 **** A0SDG2_9CONI); contains Interpro domain(s) IPR002935 O-methyltransferase, family 3
Solyc04g063240	Senescence-inducible chloroplast stay-green protein 1 (AHRD V1 **-- B6SRJ2_MAIZE)
Solyc04g063360	Cell division protease ftsH homolog (AHRD V1 *--- FTSH_CYACA); contains Interpro domain(s) IPR003959 ATPase, AAA-type, core
Solyc04g064720	Maltose excess protein 1-like, chloroplastic (AHRD V1 **** MEX1_ORYSJ)
Solyc04g064930	Alkyl hydroperoxide reductase/ Thiol specific antioxidant/ Mal allergen (AHRD V1 ***- D5BYP3_NITHN); contains Interpro domain(s) IPR000866 Alkyl hydroperoxide reductase/ Thiol specific antioxidant/ Mal allergen
Solyc04g070980	Lanosterol synthase (AHRD V1 **** Q1ERD3_LOTJA); contains Interpro domain(s) IPR018333 Squalene cyclase
Solyc04g071070	Unknown Protein (AHRD V1); contains Interpro domain(s) IPR006706 Extensin-like region
Solyc04g071300	ATP synthase subunit alpha chloroplastic (AHRD V1 ***- D4PB96_PHODC); contains Interpro domain(s) IPR018118 ATPase, F1/A1 complex, alpha/beta subunit, N-terminal
Solyc04g071340	Fructose-1 6-bisphosphatase class 1 (AHRD V1 **** D3PE46_DEFDS); contains Interpro domain(s) IPR000146 Fructose-1,6-bisphosphatase
Solyc04g071420	Thioredoxin family protein (AHRD V1 ***- B6TC88_MAIZE); contains Interpro domain(s) IPR012336 Thioredoxin-like fold
Solyc04g071820	Cytochrome P450 (AHRD V1 ***- Q0PNH1_CAPCH); contains Interpro domain(s) IPR002401 Cytochrome P450, E-class, group I
Solyc04g074130	Mitochondrial carrier protein expressed (AHRD V1 ***- Q10QM8_ORYSJ); contains Interpro domain(s) IPR002067 Mitochondrial carrier protein
Solyc04g074640	L-ascorbate peroxidase (AHRD V1 ***- A8JG56_CHLRE); contains Interpro domain(s) IPR002207 Plant ascorbate peroxidase
Solyc04g074750	Polyadenylate-binding protein 1-A (AHRD V1 **-* PAP1A_DICDI); contains Interpro domain(s) IPR000504 RNA recognition motif, RNP-1
Solyc04g076390	Cysteinyl tRNA synthetase (AHRD V1 **** D0FY60_BETVU); contains Interpro domain(s) IPR002308 Cysteinyl-tRNA synthetase, class Ia
Solyc04g076570	Crt homolog 3 (AHRD V1 ***- CRTP3_DICDI)
Solyc04g076870	Glutamyl-tRNA reductase (AHRD V1 **** A5BZY3_VITVI); contains Interpro domain(s) IPR000343 Tetrapyrrole biosynthesis, glutamyl-tRNA reductase
Solyc04g077190	Endo-1 4-beta-xylanase (AHRD V1 *-** B6SW51_MAIZE); contains Interpro domain(s) IPR013781 Glycoside hydrolase, subgroup, catalytic core
Solyc04g079040	Serine carboxypeptidase 1 (AHRD V1 ***- B6TC80_MAIZE); contains Interpro domain(s) IPR001563 Peptidase S10, serine carboxypeptidase
Solyc04g079130	B3 domain-containing protein At5g42700 (AHRD V1 ***- Y5270_ARATH); contains Interpro domain(s) IPR003340 Transcriptional factor B3
Solyc04g079210	Patatin-like protein 1 (AHRD V1 ***- Q9FZ09_TOBAC); contains Interpro domain(s) IPR016035 Acyl transferase/acyl hydrolase/lysophospholipase
Solyc04g079230	Patatin-like protein 1 (AHRD V1 ***- Q2V9B4_SOLTU); contains Interpro domain(s) IPR002641 Patatin
Solyc04g079250	Patatin-like protein 1 (AHRD V1 ***- Q9FZ09_TOBAC); contains Interpro domain(s) IPR002641 Patatin
Solyc04g079290	Heme oxygenase 2 (AHRD V1 **** Q94FW6_SOLLC); contains Interpro domain(s) IPR016951 Haem oxygenase (decyclizing), plant
Solyc04g080630	50S ribosomal protein L31 (AHRD V1 ***- A5AHS8_VITVI); contains Interpro domain(s) IPR002150 Ribosomal protein L31
Solyc04g080660	Carboxyl methyltransferase 4 (AHRD V1 **** B0ZB58_HUMLU); contains Interpro domain(s) IPR005299 SAM dependent carboxyl methyltransferase
Solyc04g080860	Unknown Protein (AHRD V1)
Solyc04g081320	Unknown Protein (AHRD V1); contains Interpro domain(s) IPR001305 Heat shock protein DnaJ, cysteine-rich region
Solyc04g081390	Unknown Protein (AHRD V1); contains Interpro domain(s) IPR008545 Protein of unknown function DUF827, plant
Solyc04g082010	Plastocyanin (AHRD V1 ***- Q0W9E5_SOLCO); contains Interpro domain(s) IPR000923 Blue (type 1) copper domain
Solyc04g082110	Rop guanine nucleotide exchange factor 1 (AHRD V1 **-* ROGF1_ARATH); contains Interpro domain(s) IPR005512 Rop nucleotide exchanger, PRONE
Solyc04g082630	Glyceraldehyde-3-phosphate dehydrogenase B (AHRD V1 **** B4F8L7_MAIZE); contains Interpro domain(s) IPR000173 Glyceraldehyde 3-phosphate dehydrogenase
Solyc04g082660	Peptidyl-prolyl cis-trans isomerase (AHRD V1 *-*- A8YBJ2_MICAE); contains Interpro domain(s) IPR001179 Peptidyl-prolyl cis-trans isomerase, FKBP-type
Solyc04g082710	Cathepsin B-like cysteine proteinase 3 (AHRD V1 **-- CPR3_CAEEL); contains Interpro domain(s) IPR013128 Peptidase C1A, papain
Solyc05g005180	Naphthoate synthase (AHRD V1 ***- A8I2W2_CHLRE); contains Interpro domain(s) IPR010198 Naphthoate synthase
Solyc05g005880	30S ribosomal protein S13 (AHRD V1 ***- B6TG65_MAIZE); contains Interpro domain(s) IPR019980 Ribosomal protein S13, bacterial-type
Solyc05g006050	Cyclin D1 (AHRD V1 **** Q8GVE0_HELTU); contains Interpro domain(s) IPR015451 Cyclin D
Solyc05g006070	RNA recognition motif (RRM)-containing protein-like (AHRD V1 *-*- Q6Z867_ORYSJ); contains Interpro domain(s) IPR000504 RNA recognition motif, RNP-1
Solyc05g006110	Unknown Protein (AHRD V1)
Solyc05g007090	Zinc knuckle (CCHC-type) family protein (AHRD V1 ***- D7LZZ1_ARALY); contains Interpro domain(s) IPR001878 Zinc finger, CCHC-type
Solyc05g007500	CAAX amino terminal protease family protein (AHRD V1 ***- B6T405_MAIZE); contains Interpro domain(s) IPR003675 Abortive infection protein
Solyc05g007680	Laminin G sub domain 2 (AHRD V1 ***- B9LG59_CHLSY)
Solyc05g007710	MYB transcription factor (AHRD V1 *--- Q6R098_ARATH); contains Interpro domain(s) IPR015495 Myb transcription factor
Solyc05g007760	SET domain protein (AHRD V1 ***- B9HI95_POPTR); contains Interpro domain(s) IPR011990 Tetratricopeptide-like helical
Solyc05g007780	Oxygen evolving enhancer protein 3 (AHRD V1 ***- B6SZC8_MAIZE); contains Interpro domain(s) IPR008797 Photosystem II oxygen evolving complex protein PsbQ
Solyc05g007840	Mitochondrial transcription termination factor (Fragment) (AHRD V1 *--- C6FB10_PSEMZ); contains Interpro domain(s) IPR003690 Mitochodrial transcription termination factor-related
Solyc05g008350	ABC transporter G family member 7 (AHRD V1 **** AB7G_ARATH); contains Interpro domain(s) IPR013525 ABC-2 type transporter
Solyc05g008800	Lipid phosphate phosphatase 3 (AHRD V1 **** B6SSC1_MAIZE); contains Interpro domain(s) IPR000326 Phosphatidic acid phosphatase type 2/haloperoxidase
Solyc05g008840	Zinc finger protein 2 (AHRD V1 *-*- Q00M82_SOYBN)
Solyc05g009090	Receptor-like protein kinase (AHRD V1 ***- D3G6F0_CAPAN); contains Interpro domain(s) IPR002290 Serine/threonine protein kinase
Solyc05g009470	Alpha-glucosidase (AHRD V1 **** Q9LEC9_SOLTU); contains Interpro domain(s) IPR000322 Glycoside hydrolase, family 31
Solyc05g009570	Ribosomal protein PSRP-3/Ycf65 (AHRD V1 *-*- B5W261_SPIMA); contains Interpro domain(s) IPR006924 Ribosomal protein, PSRP-3/Ycf65
Solyc05g009780	Methionine aminopeptidase (AHRD V1 ***- B9SEJ2_RICCO); contains Interpro domain(s) IPR002467 Peptidase M24A, methionine aminopeptidase, subfamily 1
Solyc05g009820	Glycosyltransferase family GT8 protein (AHRD V1 ***- D0ECQ6_POPDE); contains Interpro domain(s) IPR002495 Glycosyl transferase, family 8
Solyc05g009880	Transcription factor bHLH30 (AHRD V1 **-* BH030_ARATH); contains Interpro domain(s) IPR001092 Basic helix-loop-helix dimerisation region bHLH
Solyc05g009890	Chloroplast nucleoid DNA binding protein-like (AHRD V1 **-* Q9LTW4_ARATH); contains Interpro domain(s) IPR001461 Peptidase A1
Solyc05g010040	Unknown Protein (AHRD V1)
Solyc05g010240	chaperonin (AHRD V1 ***- B2IXD2_NOSP7); contains Interpro domain(s) IPR001844 Chaperonin Cpn60
Solyc05g010700	Unknown Protein (AHRD V1)
Solyc05g010800	DNA-3-methyladenine glycosylase I (AHRD V1 *-*- B6U9I4_MAIZE); contains Interpro domain(s) IPR005019 Methyladenine glycosylase
Solyc05g012370	Hydrolase alpha/beta fold family protein (AHRD V1 ***- D7MJQ7_ARALY); contains Interpro domain(s) IPR000639 Epoxide hydrolase-like
Solyc05g012600	Unknown Protein (AHRD V1)
Solyc05g012970	Sulfotransferase family protein (AHRD V1 **** D7LQL2_ARALY); contains Interpro domain(s) IPR000863 Sulfotransferase
Solyc05g013010	Sulfotransferase family protein (AHRD V1 **** D7LQL2_ARALY); contains Interpro domain(s) IPR000863 Sulfotransferase
Solyc05g013150	Set domain protein (AHRD V1 ***- C1EFC8_9CHLO); contains Interpro domain(s) IPR011192 Rubisco methyltransferase
Solyc05g013160	Set domain protein (AHRD V1 ***- C1EFC8_9CHLO); contains Interpro domain(s) IPR011192 Rubisco methyltransferase
Solyc05g013380	Alanine aminotransferase 2 (AHRD V1 **** A8IKE5_SOYBN); contains Interpro domain(s) IPR004839 Aminotransferase, class I and II
Solyc05g013670	ATP binding protein (AHRD V1 **** B6SY20_MAIZE); contains Interpro domain(s) IPR003594 ATP-binding region, ATPase-like
Solyc05g013760	Harpin-induced protein (AHRD V1 **-- B6T5S3_MAIZE); contains Interpro domain(s) IPR010847 Harpin-induced 1
Solyc05g013850	Sieve element-occluding protein 3 (AHRD V1 **-- B5THF7_MEDTR)
Solyc05g013860	Sieve element-occluding protein 3 (AHRD V1 **-- B5THF7_MEDTR)
Solyc05g013870	Sieve element-occluding protein 3 (AHRD V1 **-- B5THF7_MEDTR)
Solyc05g015320	Microtubule-associated protein MAP65-1a (AHRD V1 ***- Q9FEV9_TOBAC); contains Interpro domain(s) IPR007145 MAP65/ASE1
Solyc05g015880	Genomic DNA chromosome 5 P1 clone MUA22 (AHRD V1 ***- Q9FMU1_ARATH)
Solyc05g025600	Chloroplast photosystem II subunit X (Fragment) (AHRD V1 ***- B1PPX5_9MYRT); contains Interpro domain(s) IPR009518 Photosystem II protein PsbX
Solyc05g025730	Endo-beta-1 4-D-glucanase (AHRD V1 *-*- Q9ZSP9_SOLLC); contains Interpro domain(s) IPR001701 Glycoside hydrolase, family 9
Solyc05g026140	DUF647 domain-containing protein (AHRD V1 **-- C5JIY8_AJEDS); contains Interpro domain(s) IPR006968 Protein of unknown function DUF647
Solyc05g026470	Single-stranded DNA-binding protein 2 (AHRD V1 *--- SSBP2_MOUSE); contains Interpro domain(s) IPR008116 Sequence-specific single-strand DNA-binding protein
Solyc05g026480	WD-40 repeat family protein (AHRD V1 **-- D7LF16_ARALY); contains Interpro domain(s) IPR017986 WD40 repeat, region
Solyc05g026490	Phosphoglucomutase/phosphomannomutase family protein (AHRD V1 **-* A3IPW6_9CHRO); contains Interpro domain(s) IPR016055 Alpha-D-phosphohexomutase, alpha/beta/alpha I, II and III
Solyc05g026550	NAD(P)H-quinone oxidoreductase subunit L (AHRD V1 *-*- Q05RD4_9SYNE); contains Interpro domain(s) IPR019654 NADH dehydrogenase, transmembrane subunit NdhL
Solyc05g041530	Dienelactone hydrolase domain protein (AHRD V1 *--- C3HWX7_BACTU)
Solyc05g046140	Major latex-like protein (AHRD V1 **-- Q9AXU0_PRUPE); contains Interpro domain(s) IPR000916 Bet v I allergen
Solyc05g047540	Pentatricopeptide repeat protein (AHRD V1 ***- Q287V2_9BRAS); contains Interpro domain(s) IPR002885 Pentatricopeptide repeat
Solyc05g050110	cDNA clone J013073A18 full insert sequence (AHRD V1 *-*- B7EPF9_ORYSJ); contains Interpro domain(s) IPR018790 Protein of unknown function DUF2358
Solyc05g050240	Unknown Protein (AHRD V1)
Solyc05g050500	ATP synthase F1 delta subunit (AHRD V1 ***- B4B4T7_9CHRO); contains Interpro domain(s) IPR000711 ATPase, F1 complex, OSCP/delta subunit
Solyc05g050550	Genomic DNA chromosome 5 P1 clone MNB8 (AHRD V1 ***- Q9LVU9_ARATH)
Solyc05g050630	Protein TIF31 homolog (AHRD V1 *--- TIF31_ASPOR); contains Interpro domain(s) IPR011990 Tetratricopeptide-like helical
Solyc05g050750	Calmodulin-like protein (AHRD V1 ***- Q6RZU7_MUSAC); contains Interpro domain(s) IPR011992 EF-Hand type
Solyc05g050770	Serine carboxypeptidase 1 (AHRD V1 ***- B6TC80_MAIZE); contains Interpro domain(s) IPR001563 Peptidase S10, serine carboxypeptidase
Solyc05g051640	LRR receptor-like serine/threonine-protein kinase FEI 1 (AHRD V1 *-** FEI1_ARATH); contains Interpro domain(s) IPR002290 Serine/threonine protein kinase
Solyc05g052600	Fructose-1 6-bisphosphatase class 1 (AHRD V1 **** B9M1N3_GEOSF); contains Interpro domain(s) IPR000146 Fructose-1,6-bisphosphatase IPR000719 Protein kinase, core
Solyc05g052710	30S ribosomal protein S31, chloroplastic (AHRD V1 *-*- RR31_ARATH)
Solyc05g053010	Receptor like protein kinase (AHRD V1 **** Q39139_ARATH); contains Interpro domain(s) IPR001220 Legume lectin, beta chain
Solyc05g053100	Dihydrolipoyl dehydrogenase (AHRD V1 ***- B9RZN2_RICCO); contains Interpro domain(s) IPR006258 Dihydrolipoamide dehydrogenase
Solyc05g053660	BHLH transcription factor (AHRD V1 *-** Q401N4_9LILI); contains Interpro domain(s) IPR011598 Helix-loop-helix DNA-binding
Solyc05g054680	Receptor-like kinase (AHRD V1 **** A7VM23_MARPO); contains Interpro domain(s) IPR002290 Serine/threonine protein kinase
Solyc05g054750	Plant-specific domain TIGR01589 family protein (AHRD V1 *-*- B4FFL2_MAIZE); contains Interpro domain(s) IPR006476 Conserved hypothetical protein CHP01589, plant
Solyc05g055330	ATP-binding cassette transporter (AHRD V1 ***- D8RL77_SELML); contains Interpro domain(s) IPR013525 ABC-2 type transporter
Solyc05g055410	Cellulose synthase-like C6 glycosyltransferase family 2 (AHRD V1 **-* A6N4C3_PHYPA); contains Interpro domain(s) IPR001173 Glycosyl transferase, family 2
Solyc05g055550	Chromosome 07 contig 1 DNA sequence (AHRD V1 ***- Q015I8_OSTTA)
Solyc05g055680	TO23-3 (Fragment) (AHRD V1 ***- Q3LVQ6_TAROF)
Solyc05g055730	Methylenetetrahydrofolate reductase (AHRD V1 **** A5ATB7_VITVI); contains Interpro domain(s) IPR004621 Eukaryotic-type methylenetetrahydrofolate reductase
Solyc05g055740	Tyrosine phosphatase family protein (AHRD V1 **** B8N9Z8_ASPFN); contains Interpro domain(s) IPR020428 Protein-tyrosine phosphatase, dual specificity phosphatase, eukaryotic
Solyc05g055750	WRKY transcription factor-a (AHRD V1 *-** Q1XD53_CAPAN); contains Interpro domain(s) IPR003657 DNA-binding WRKY
Solyc05g055850	Homology to unknown gene (Fragment) (AHRD V1 *-*- Q011I1_OSTTA)
Solyc05g055990	Aquaporin 2 (AHRD V1 ***- O65357_SAMSA); contains Interpro domain(s) IPR012269 Aquaporin
Solyc05g056050	Chlorophyll a-b binding protein 6A, chloroplastic (AHRD V1 ***- CB11_SOLLC); contains Interpro domain(s) IPR001344 Chlorophyll A-B binding protein
Solyc05g056070	Chlorophyll a-b binding protein 6A, chloroplastic (AHRD V1 ***- CB11_SOLLC); contains Interpro domain(s) IPR001344 Chlorophyll A-B binding protein
Solyc05g056300	Thioredoxin-like protein (AHRD V1 *-*- D8UJJ9_VOLCA); contains Interpro domain(s) IPR015467 Thioredoxin, core
Solyc06g005210	Cytochrome P450 like_TBP (AHRD V1 ***- O04892_TOBAC)
Solyc06g005710	cDNA clone 002-143-C11 full insert sequence (AHRD V1 *--- B7F1B2_ORYSJ); contains Interpro domain(s) IPR016040 NAD(P)-binding domain
Solyc06g006040	Receptor kinase-like protein (AHRD V1 **** Q7DMC2_ORYLO); contains Interpro domain(s) IPR002290 Serine/threonine protein kinase
Solyc06g007160	NADH dehydrogenase (AHRD V1 **** Q38A31_9TRYP); contains Interpro domain(s) IPR013027 FAD-dependent pyridine nucleotide-disulphide oxidoreductase
Solyc06g007680	F-box/LRR-repeat protein 14 (AHRD V1 ***- B5X325_SALSA); contains Interpro domain(s) IPR006553 Leucine-rich repeat, cysteine-containing subtype
Solyc06g008500	Ankyrin repeat-containing protein (AHRD V1 *-*- D2Y4N3_TOBAC); contains Interpro domain(s) IPR002110 Ankyrin
Solyc06g008560	Os03g0859900 protein (Fragment) (AHRD V1 ***- Q0DLK3_ORYSJ); contains Interpro domain(s) IPR006869 Protein of unknown function DUF547
Solyc06g009780	Kinesin (AHRD V1 ***- Q5MNW6_GOSHI); contains Interpro domain(s) IPR001752 Kinesin, motor region
Solyc06g034340	NAC domain protein IPR003441 (AHRD V1 ***- B9ICS8_POPTR); contains Interpro domain(s) IPR003441 No apical meristem (NAM) protein
Solyc06g034360	Pectinesterase (AHRD V1 ***- B9R9R4_RICCO); contains Interpro domain(s) IPR000070 Pectinesterase, catalytic
Solyc06g035800	Unknown Protein (AHRD V1)
Solyc06g048730	Uroporphyrinogen decarboxylase (AHRD V1 **** C6TEE8_SOYBN); contains Interpro domain(s) IPR000257 Uroporphyrinogen decarboxylase (URO-D)
Solyc06g048950	LRR receptor-like serine/threonine-protein kinase FEI 1 (AHRD V1 *-** FEI1_ARATH); contains Interpro domain(s) IPR002290 Serine/threonine protein kinase
Solyc06g051080	UDP-sugar pyrophosphorylase (AHRD V1 *--- USP_ORYSI)
Solyc06g051200	50S ribosomal protein L3 (AHRD V1 ***- D7LJX0_ARALY); contains Interpro domain(s) IPR019927 Ribosomal protein L3, bacterial/organelle-type
Solyc06g051460	ATP-dependent chaperone ClpB (AHRD V1 *--- C0GC24_9FIRM)
Solyc06g051900	Bifunctional folylpolyglutamate synthase + dihydrofolate synthase folC (AHRD V1 *--* C4RPC7_9ACTO); contains Interpro domain(s) IPR001645 Folylpolyglutamate synthetase
Solyc06g053140	Senescence-associated protein DIN1 (AHRD V1 *--- B6U016_MAIZE); contains Interpro domain(s) IPR001763 Rhodanese-like
Solyc06g053600	Oxidoreductase aldo/keto reductase family protein expressed (AHRD V1 ***- Q10GW4_ORYSJ); contains Interpro domain(s) IPR020471 Aldo/keto reductase subgroup
Solyc06g053870	Fatty acid elongase 3-ketoacyl-CoA synthase (AHRD V1 **** Q6DUV6_BRANA); contains Interpro domain(s) IPR012392 Very-long-chain 3-ketoacyl-CoA synthase
Solyc06g054260	Photosystem I reaction center subunit II (AHRD V1 ***- B4FAW3_MAIZE); contains Interpro domain(s) IPR003685 Photosystem I protein PsaD
Solyc06g054410	Iaa-amino acid hydrolase 4 (AHRD V1 **** B9IIQ5_POPTR); contains Interpro domain(s) IPR017439 Peptidase M20D, mername-AA028/carboxypeptidase Ss1
Solyc06g059710	Stearoyl-acyl carrier protein desaturase (AHRD V1 **** Q8LA10_ARATH); contains Interpro domain(s) IPR005067 Fatty acid desaturase, type 2
Solyc06g060310	Chlorophyllide a oxygenase (AHRD V1 **** B6TZB6_MAIZE); contains Interpro domain(s) IPR013626 Pheophorbide a oxygenase
Solyc06g060320	Filament-like plant protein (Fragment) (AHRD V1 ***- FPP_SOLLC); contains Interpro domain(s) IPR008587 Protein of unknown function DUF869, plant
Solyc06g060340	Chloroplast photosystem II-associated protein (AHRD V1 ***- A8HPM2_CHLRE); contains Interpro domain(s) IPR001344 Chlorophyll A-B binding protein
Solyc06g060520	Unknown Protein (AHRD V1); contains Interpro domain(s) IPR010605 Protein of unknown function DUF1191
Solyc06g060560	Pentatricopeptide repeat-containing protein (AHRD V1 *--- D7ME07_ARALY)
Solyc06g060770	Methionyl-tRNA formyltransferase (AHRD V1 *-*- FMT_STAEQ); contains Interpro domain(s) IPR004810 Formyltetrahydrofolate deformylase
Solyc06g061070	Glycine cleavage system H protein 1 (AHRD V1 **** B6UHJ7_MAIZE); contains Interpro domain(s) IPR017453 Glycine cleavage H-protein, subgroup
Solyc06g062370	Acid phosphatase (AHRD V1 **-- O49855_SOYBN); contains Interpro domain(s) IPR010028 Acid phosphatase, plant
Solyc06g062630	LOB domain family protein (AHRD V1 *-*- D7L292_ARALY); contains Interpro domain(s) IPR004883 Lateral organ boundaries, LOB
Solyc06g063370	Chlorophyll a-b binding protein 1A, chloroplastic (AHRD V1 ***- CB2A_PYRPY); contains Interpro domain(s) IPR001344 Chlorophyll A-B binding protein
Solyc06g064550	Aspartokinase-homoserine dehydrogenase (AHRD V1 **** O63067_SOYBN); contains Interpro domain(s) IPR001341 Aspartate kinase region
Solyc06g065380	Calcium-dependent protein kinase 4 (AHRD V1 **** D7LXA9_ARALY); contains Interpro domain(s) IPR002290 Serine/threonine protein kinase
Solyc06g065390	50S ribosomal protein L21 (AHRD V1 *-*- B6U3Z0_MAIZE); contains Interpro domain(s) IPR001787 Ribosomal protein L21
Solyc06g065490	PsbP domain-containing protein 6, chloroplastic (AHRD V1 ***- PPD6_ARATH); contains Interpro domain(s) IPR016123 Mog1/PsbP, alpha/beta/alpha sandwich
Solyc06g066000	ATP synthase subunit b&apos (AHRD V1 ***- D8G4T7_9CYAN); contains Interpro domain(s) IPR002146 ATPase, F0 complex, subunit B/B', bacterial and chloroplast
Solyc06g066640	Photosystem I reaction center subunit VI-1, chloroplastic (AHRD V1 ***- PSAH1_ARATH); contains Interpro domain(s) IPR004928 Photosystem I reaction centre subunit VI
Solyc06g066840	2-oxoglutarate-dependent dioxygenase (AHRD V1 ***- B9GL08_POPTR); contains Interpro domain(s) IPR005123 Oxoglutarate and iron-dependent oxygenase
Solyc06g068040	Polygalacturonase (AHRD V1 ***- Q9M7D3_SOLLC); contains Interpro domain(s) IPR000743 Glycoside hydrolase, family 28
Solyc06g068230	Protein TIF31 homolog (AHRD V1 *--- TIF31_NEUCR); contains Interpro domain(s) IPR011990 Tetratricopeptide-like helical
Solyc06g068310	Jp18 (AHRD V1 ***- Q8H6R4_PONTR); contains Interpro domain(s) IPR010993 Sterile alpha motif homology
Solyc06g068480	Homology to unknown gene (Fragment) (AHRD V1 ***- Q01G24_OSTTA); contains Interpro domain(s) IPR018962 Domain of unknown function DUF1995
Solyc06g069000	Uncharacterized GPI-anchored protein At4g28100 (AHRD V1 ***- UGPI7_ARATH)
Solyc06g069240	Teosinte-branched-like protein (Fragment) (AHRD V1 *-*- Q9FNU7_POPTR); contains Interpro domain(s) IPR005333 Transcription factor, TCP
Solyc06g069730	Chlorophyll a-b binding protein 4, chloroplastic (AHRD V1 ***- CA4_ARATH); contains Interpro domain(s) IPR001344 Chlorophyll A-B binding protein
Solyc06g070900	TCP family transcription factor (AHRD V1 *-** A6MCZ2_9ORYZ); contains Interpro domain(s) IPR005333 Transcription factor, TCP
Solyc06g071030	Isochorismate synthase (AHRD V1 **** B0CN79_SOLLC); contains Interpro domain(s) IPR005801 ADC synthase IPR004561 Isochorismate synthase
Solyc06g071320	Genomic DNA chromosome 5 P1 clone MQB2 (AHRD V1 **-- Q9FM06_ARATH)
Solyc06g071480	Dof zinc finger protein 12 (AHRD V1 *-*- A5HWG1_HORVD); contains Interpro domain(s) IPR003851 Zinc finger, Dof-type
Solyc06g071790	Elongation factor Tu (AHRD V1 **** D7MFK2_ARALY); contains Interpro domain(s) IPR004541 Translation elongation factor EFTu/EF1A, bacterial and organelle
Solyc06g071960	Nucleoside diphosphate kinase (AHRD V1 **** B9RAM1_RICCO); contains Interpro domain(s) IPR001564 Nucleoside diphosphate kinase, core
Solyc06g072220	Kunitz trypsin inhibitor (AHRD V1 **** B8Y888_TOBAC); contains Interpro domain(s) IPR002160 Proteinase inhibitor I3, Kunitz legume
Solyc06g072230	Kunitz trypsin inhibitor (AHRD V1 **** B8Y888_TOBAC); contains Interpro domain(s) IPR002160 Proteinase inhibitor I3, Kunitz legume
Solyc06g072350	UPF0497 membrane protein 17 (AHRD V1 ***- U497H_RICCO); contains Interpro domain(s) IPR006702 Uncharacterised protein family UPF0497, trans-membrane plant
Solyc06g072470	50S ribosomal protein L29 (AHRD V1 ***- B6TS58_MAIZE); contains Interpro domain(s) IPR001854 Ribosomal protein L29
Solyc06g072710	RNA polymerase sigma factor (AHRD V1 ***- Q8S9D0_GUITH); contains Interpro domain(s) IPR013325 RNA polymerase sigma factor, region 2
Solyc06g072730	Cingulin-like (AHRD V1 ***- Q6Z7G3_ORYSJ)
Solyc06g072810	Unknown Protein (AHRD V1)
Solyc06g073090	Ribosomal subunit interface protein (AHRD V1 **-- Q2JIS4_SYNJB); contains Interpro domain(s) IPR003489 Ribosomal protein S30Ae/sigma 54 modulation protein
Solyc06g073260	NAD-dependent epimerase/dehydratase (AHRD V1 **-- C7QWY4_CYAP0); contains Interpro domain(s) IPR016040 NAD(P)-binding domain
Solyc06g073290	Gun4-like protein (AHRD V1 *-*- D8RVB0_SELML); contains Interpro domain(s) IPR008629 GUN4-like
Solyc06g074200	Sex-linked protein 9 (Fragment) (AHRD V1 ***- D7RW11_SILCU); contains Interpro domain(s) IPR017498 Photosystem I PsaO
Solyc06g074410	Fatty acyl coA reductase (AHRD V1 **** Q8L4M0_WHEAT); contains Interpro domain(s) IPR013120 Male sterility, NAD-binding
Solyc06g074510	2,3-bisphosphoglycerate-dependent phosphoglycerate mutase 2 (AHRD V1 *-*- GPMA2_GLOVI); contains Interpro domain(s) IPR013078 Phosphoglycerate mutase
Solyc06g074850	Serine carboxypeptidase (AHRD V1 **** Q2Z1Y2_PRUMU); contains Interpro domain(s) IPR001563 Peptidase S10, serine carboxypeptidase
Solyc06g074870	Sister chromatid cohesion 1 protein 1 (AHRD V1 ***- SCC11_ARATH)
Solyc06g074890	Trigger factor (AHRD V1 *-*- B4W095_9CYAN); contains Interpro domain(s) IPR008881 Trigger factor, ribosome-binding, bacterial
Solyc06g074900	Trigger factor (AHRD V1 *-*- B7KBH9_CYAP7); contains Interpro domain(s) IPR008881 Trigger factor, ribosome-binding, bacterial
Solyc06g075090	Lysine decarboxylase-like protein (AHRD V1 **-- B6TE71_MAIZE); contains Interpro domain(s) IPR005269 Conserved hypothetical protein CHP00730
Solyc06g075220	Fasciclin-like arabinogalactan protein 5 (AHRD V1 ***- A9XTL0_GOSHI); contains Interpro domain(s) IPR000782 FAS1 domain
Solyc06g076790	Unknown Protein (AHRD V1)
Solyc06g076920	Undecaprenyl pyrophosphate synthase (AHRD V1 **** D8G636_9CYAN); contains Interpro domain(s) IPR001441 Di-trans-poly-cis-decaprenylcistransferase-like
Solyc06g082300	UDP-glucosyltransferase (AHRD V1 **** A9X3L6_9ASTR); contains Interpro domain(s) IPR002213 UDP-glucuronosyl/UDP-glucosyltransferase
Solyc06g082750	50S ribosomal protein L17 (AHRD V1 ***- B4FZB4_MAIZE); contains Interpro domain(s) IPR000456 Ribosomal protein L17
Solyc06g082760	50S ribosomal protein L17 (AHRD V1 ***- B4FZB4_MAIZE); contains Interpro domain(s) IPR000456 Ribosomal protein L17
Solyc06g082850	Unknown Protein (AHRD V1)
Solyc06g082940	Photosystem I reaction center subunit XI (AHRD V1 ***- B6SHL1_MAIZE); contains Interpro domain(s) IPR003757 Photosystem I reaction centre, subunit XI PsaL
Solyc06g082950	Photosystem I reaction center subunit XI (AHRD V1 ***- B6SHL1_MAIZE); contains Interpro domain(s) IPR003757 Photosystem I reaction centre, subunit XI PsaL
Solyc06g082960	Unknown Protein (AHRD V1)
Solyc06g082970	DnaJ domain family (AHRD V1 ***- Q84VQ4_ARATH); contains Interpro domain(s) IPR001623 Heat shock protein DnaJ, N-terminal
Solyc06g083040	Serine carboxypeptidase 1 (AHRD V1 ***- B6TDA5_MAIZE); contains Interpro domain(s) IPR001563 Peptidase S10, serine carboxypeptidase
Solyc06g083100	HAUS augmin-like complex subunit 3 (AHRD V1 **-- HAUS3_HUMAN)
Solyc06g083470	Tropinone reductase-like protein 16 (AHRD V1 **-- B2BXZ1_9BRAS); contains Interpro domain(s) IPR002347 Glucose/ribitol dehydrogenase
Solyc06g083680	Photosystem I reaction center subunit IV A (AHRD V1 ***- B6TH55_MAIZE); contains Interpro domain(s) IPR008990 Electron transport accessory protein
Solyc06g083720	Subtilisin-like protease (AHRD V1 **-- B6U0R8_MAIZE); contains Interpro domain(s) IPR015500 Peptidase S8, subtilisin-related
Solyc06g084050	Photosystem II reaction center W protein (AHRD V1 ***- B6TMB3_MAIZE); contains Interpro domain(s) IPR009806 Photosystem II protein PsbW, class 2
Solyc06g084450	Rho GTPase activating protein 2 (AHRD V1 ***- Q6UQ72_ORYSJ); contains Interpro domain(s) IPR000198 RhoGAP
Solyc06g084470	Unknown Protein (AHRD V1)
Solyc06g084480	Serine protease (AHRD V1 **** D8UJN6_VOLCA); contains Interpro domain(s) IPR015724 Serine endopeptidase DegP2
Solyc06g084610	Homology to unknown gene (AHRD V1 ***- Q014B2_OSTTA)
Solyc06g084760	#N/A
Solyc06g084820	#N/A
Solyc07g005510	Omega-6 fatty acid desaturase (AHRD V1 **** D7MBK3_ARALY); contains Interpro domain(s) IPR005804 Fatty acid desaturase, type 1
Solyc07g005830	Translation initiation factor IF-3 (AHRD V1 ***- B9T4Q8_RICCO); contains Interpro domain(s) IPR001288 Translation initiation factor 3
Solyc07g005950	Pentatricopeptide repeat-containing protein (AHRD V1 ***- D7MBL7_ARALY); contains Interpro domain(s) IPR002885 Pentatricopeptide repeat
Solyc07g006000	50S ribosomal protein L35 (AHRD V1 *-*- D7LGR4_ARALY); contains Interpro domain(s) IPR001706 Ribosomal protein L35
Solyc07g006550	Unknown Protein (AHRD V1)
Solyc07g006710	Pathogenesis-related protein PR-1 (AHRD V1 **-- B6UG61_MAIZE); contains Interpro domain(s) IPR002413 Ves allergen
Solyc07g007190	Unknown Protein (AHRD V1)
Solyc07g007280	Conserved domain protein (AHRD V1 **-- B4W2T4_9CYAN); contains Interpro domain(s) IPR014946 Protein of unknown function DUF1817
Solyc07g007860	Proline rich protein (Fragment) (AHRD V1 ---- P93274_MALDO); contains Interpro domain(s) IPR013770 Plant lipid transfer protein and hydrophobic protein, helical
Solyc07g008470	Macrophage migration inhibitory factor family protein (AHRD V1 ***- D7MMS4_ARALY); contains Interpro domain(s) IPR001398 Macrophage migration inhibitory factor
Solyc07g008540	CONSTANS-like zinc finger protein (AHRD V1 *-*- D0EP06_SOYBN); contains Interpro domain(s) IPR010402 CCT domain
Solyc07g009150	Uncharacterized aarF domain-containing protein kinase 1 (AHRD V1 **-- ADCK1_HUMAN); contains Interpro domain(s) IPR004147 ABC-1
Solyc07g009240	Serine/threonine-protein phosphatase 7 long form homolog (AHRD V1 *--- PPP7L_ARATH); contains Interpro domain(s) IPR019557 Aminotransferase-like, plant mobile domain
Solyc07g009340	Ferric-chelate reductase 1 (AHRD V1 **-- C0HB47_SALSA); contains Interpro domain(s) IPR006593 Cytochrome b561/ferric reductase transmembrane
Solyc07g014730	Phospholipase A2 (AHRD V1 **** Q5CCT8_TOBAC); contains Interpro domain(s) IPR016090 Phospholipase A2
Solyc07g016160	Unknown Protein (AHRD V1)
Solyc07g017730	Glucan endo-1 3-beta-glucosidase 5 (AHRD V1 ***- B6SWD3_MAIZE); contains Interpro domain(s) IPR013781 Glycoside hydrolase, subgroup, catalytic core
Solyc07g017760	Pentatricopeptide repeat-containing protein (AHRD V1 ***- D7L2S7_ARALY); contains Interpro domain(s) IPR002885 Pentatricopeptide repeat
Solyc07g018240	Elongation of very long chain fatty acids protein 4 (AHRD V1 *-** B0W9Y0_CULQU); contains Interpro domain(s) IPR002076 GNS1/SUR4 membrane protein
Solyc07g018250	Elongation of very long chain fatty acids protein AAEL008004 (AHRD V1 **** C1BRC3_9MAXI); contains Interpro domain(s) IPR002076 GNS1/SUR4 membrane protein
Solyc07g018360	Elongation factor Ts (AHRD V1 ***- Q9SZD6_ARATH); contains Interpro domain(s) IPR014039 Translation elongation factor EFTs/EF1B, dimerisation
Solyc07g019650	Pentatricopeptide repeat-containing protein At2g32230, mitochondrial (AHRD V1 *--- PP179_ARATH); contains Interpro domain(s) IPR002528 Multi antimicrobial extrusion protein MatE
Solyc07g021620	Pentatricopeptide repeat-containing protein (AHRD V1 ***- D7LCN4_ARALY); contains Interpro domain(s) IPR002885 Pentatricopeptide repeat
Solyc07g022900	Chlorophyll a-b binding protein 4, chloroplastic (AHRD V1 **** CA4_ARATH); contains Interpro domain(s) IPR001344 Chlorophyll A-B binding protein
Solyc07g023990	Ankyrin repeat domain-containing protein 27 (AHRD V1 *--* ANR27_MOUSE); contains Interpro domain(s) IPR000641 CbxX/CfqX
Solyc07g038160	GATA transcription factor 20 (AHRD V1 *-*- B6SS40_MAIZE); contains Interpro domain(s) IPR000679 Zinc finger, GATA-type
Solyc07g039190	Unknown Protein (AHRD V1)
Solyc07g039500	Group II intron splicing factor CRS1-like (AHRD V1 *--- Q5JK64_ORYSJ); contains Interpro domain(s) IPR001890 RNA-binding, CRM domain
Solyc07g039510	Esterase/lipase/thioesterase (Fragment) (AHRD V1 **-- B3VW47_POPTN); contains Interpro domain(s) IPR013744 Protein of unknown function DUF1749
Solyc07g041610	Unknown Protein (AHRD V1)
Solyc07g041720	Oxalate oxidase-like germin 171 (AHRD V1 **** Q9FPQ0_BETVU); contains Interpro domain(s) IPR014710 RmlC-like jelly roll fold
Solyc07g041920	Cathepsin L-like cysteine proteinase (AHRD V1 **-* A7LJ78_DERVA); contains Interpro domain(s) IPR013128 Peptidase C1A, papain
Solyc07g042440	Alkyl hydroperoxide reductase/Thiol specific antioxidant family protein (AHRD V1 **-- B0C2Q1_ACAM1); contains Interpro domain(s) IPR000866 Alkyl hydroperoxide reductase/ Thiol specific antioxidant/ Mal allergen
Solyc07g042800	cDNA clone J090072E23 full insert sequence (Fragment) (AHRD V1 *-*- B7F9R4_ORYSJ)
Solyc07g042820	Chloroplast envelope membrane protein (AHRD V1 ***- C4XUP2_CRYJA); contains Interpro domain(s) IPR004282 CemA
Solyc07g042990	Leucine-rich repeat receptor-like protein kinase (AHRD V1 *--* Q9FGL5_ARATH); contains Interpro domain(s) IPR013210 Leucine-rich repeat, N-terminal
Solyc07g043070	Unknown Protein (AHRD V1)
Solyc07g043400	Unknown Protein (AHRD V1)
Solyc07g043480	UDP-glucose glucosyltransferase (AHRD V1 *-** D2KTV5_LOTJA); contains Interpro domain(s) IPR002213 UDP-glucuronosyl/UDP-glucosyltransferase
Solyc07g043500	UDP-glucosyltransferase (AHRD V1 ***- Q8LKG3_STERE); contains Interpro domain(s) IPR002213 UDP-glucuronosyl/UDP-glucosyltransferase
Solyc07g043600	Pentatricopeptide repeat-containing protein (AHRD V1 ***- D7LWA0_ARALY); contains Interpro domain(s) IPR002885 Pentatricopeptide repeat
Solyc07g044860	Oxygen-evolving enhancer protein 2, chloroplastic (AHRD V1 ***- PSBP_SOLLC); contains Interpro domain(s) IPR002683 Photosystem II oxygen evolving complex protein PsbP
Solyc07g045010	Dentin sialophosphoprotein-like (AHRD V1 *-*- Q6H4U9_ORYSJ)
Solyc07g045080	Alcohol dehydrogenase zinc-containing (AHRD V1 **-* B4RDK4_PHEZH); contains Interpro domain(s) IPR002085 Alcohol dehydrogenase superfamily, zinc-containing
Solyc07g045540	Glucose-6-phosphate 1-dehydrogenase (AHRD V1 **** O65856_TOBAC); contains Interpro domain(s) IPR001282 Glucose-6-phosphate dehydrogenase
Solyc07g047710	Glucan endo-1 3-beta-glucosidase 3 (AHRD V1 ***- B6UBU1_MAIZE); contains Interpro domain(s) IPR012946 X8
Solyc07g047840	Unknown Protein (AHRD V1)
Solyc07g047850	Chlorophyll a-b binding protein 4, chloroplastic (AHRD V1 **** CB24_SOLLC); contains Interpro domain(s) IPR001344 Chlorophyll A-B binding protein
Solyc07g052070	Cytochrome P450 (AHRD V1 ***- A9ZT56_COPJA); contains Interpro domain(s) IPR002401 Cytochrome P450, E-class, group I
Solyc07g052180	Unknown Protein (AHRD V1)
Solyc07g052290	Membrane-associated zinc metalloprotease family protein expressed (AHRD V1 ***- Q84NY6_ORYSJ); contains Interpro domain(s) IPR004387 Peptidase M50, putative membrane-associated zinc metallopeptidase
Solyc07g052950	Unknown Protein (AHRD V1)
Solyc07g052970	Phototropic-responsive NPH3 family protein (AHRD V1 **-- D7LA45_ARALY); contains Interpro domain(s) IPR004249 NPH3
Solyc07g052980	Xyloglucan endotransglucosylase/hydrolase 5 (AHRD V1 **** C0IRH8_MALDO); contains Interpro domain(s) IPR016455 Xyloglucan endotransglucosylase/hydrolase
Solyc07g053000	Fasciclin-like arabinogalactan protein (AHRD V1 ***- B9N201_POPTR); contains Interpro domain(s) IPR000782 FAS1 domain
Solyc07g053020	Nbs-lrr resistance protein (AHRD V1 ***- B9HCU2_POPTR); contains Interpro domain(s) IPR002182 NB-ARC
Solyc07g053630	Response regulator (AHRD V1 *--- A1A6A6_ORYSJ); contains Interpro domain(s) IPR006447 Myb-like DNA-binding region, SHAQKYF class
Solyc07g053700	Reticulon-like protein B17 (AHRD V1 *-*- RTNLQ_ARATH); contains Interpro domain(s) IPR003388 Reticulon
Solyc07g053810	Squamosa promoter binding-like protein (AHRD V1 ***- Q52UU1_9ROSI); contains Interpro domain(s) IPR004333 Transcription factor, SBP-box
Solyc07g054210	Protochlorophyllide reductase like protein (AHRD V1 ***- Q0WVW0_ARATH); contains Interpro domain(s) IPR005979 Light-dependent protochlorophyllide reductase
Solyc07g054280	Aromatic amino acid decarboxylase (AHRD V1 **** D4NUX2_CIMRA); contains Interpro domain(s) IPR010977 Aromatic-L-amino-acid decarboxylase
Solyc07g054290	Photosystem II family protein (AHRD V1 *-*- D7KCG4_ARALY)
Solyc07g054580	GH3 family protein (AHRD V1 ***- B9N2A3_POPTR); contains Interpro domain(s) IPR004993 GH3 auxin-responsive promoter
Solyc07g054820	Protein thf1 (AHRD V1 ***- A0YRG1_LYNSP)
Solyc07g054900	Alpha-hydroxynitrile lyase (AHRD V1 **-- O49897_MANES); contains Interpro domain(s) IPR000073 Alpha/beta hydrolase fold-1
Solyc07g055050	ATP synthase I-like protein (AHRD V1 **-- A8HNA8_CHLRE); contains Interpro domain(s) IPR008413 ATPase, F0 complex, subunit I, bacillus-type
Solyc07g055110	Unknown Protein (AHRD V1)
Solyc07g055740	Strictosidine synthase-like protein (AHRD V1 ***- A7WPL3_TOBAC); contains Interpro domain(s) IPR004141 Strictosidine synthase
Solyc07g055950	Meiosis 5 (AHRD V1 *-*- B6T5X0_MAIZE)
Solyc07g056020	Translation initiation factor IF-2 (AHRD V1 **** A5B2X2_VITVI); contains Interpro domain(s) IPR000178 Initiation factor 2
Solyc07g056060	Genomic DNA chromosome 5 TAC clone K23F3 (AHRD V1 **-- Q9LK83_ARATH)
Solyc07g056540	L-lactate dehydrogenase (AHRD V1 ***- C0S8Q7_PARBP); contains Interpro domain(s) IPR012133 Alpha-hydroxy acid dehydrogenase, FMN-dependent
Solyc07g061760	Ankyrin repeat family protein-like (AHRD V1 **-- Q6ERI3_ORYSJ); contains Interpro domain(s) IPR002110 Ankyrin
Solyc07g061770	Accelerated cell death 6 (Fragment) (AHRD V1 *-*- D9IWW7_ARATH)
Solyc07g061900	50S ribosomal protein L4 (AHRD V1 ***- B6TG27_MAIZE); contains Interpro domain(s) IPR015498 Ribosomal protein L4
Solyc07g062190	50S ribosomal protein L13 (AHRD V1 ***- B6SVH3_MAIZE); contains Interpro domain(s) IPR005823 Ribosomal protein L13, bacterial-type
Solyc07g062210	Os06g0207500 protein (Fragment) (AHRD V1 ***- Q0DDQ9_ORYSJ); contains Interpro domain(s) IPR004253 Protein of unknown function DUF231, plant
Solyc07g062290	Ubiquitin domain containing 1 (AHRD V1 ***- B6T693_MAIZE)
Solyc07g062870	30S ribosomal protein S20 (AHRD V1 *-*- RS20_THEEB); contains Interpro domain(s) IPR002583 Ribosomal protein S20
Solyc07g062930	Ribosomal protein L11 methyltransferase-like protein (AHRD V1 **** Q9FN34_ARATH); contains Interpro domain(s) IPR010456 Ribosomal L11 methyltransferase
Solyc07g063600	Chlorophyll a-b binding protein 13, chloroplastic (AHRD V1 ***- CB23_SOLLC); contains Interpro domain(s) IPR001344 Chlorophyll A-B binding protein
Solyc07g063910	Unknown Protein (AHRD V1)
Solyc07g064050	Glycosyltransferase (AHRD V1 ***- B9IK47_POPTR); contains Interpro domain(s) IPR002495 Glycosyl transferase, family 8
Solyc07g064240	CT099 (Fragment) (AHRD V1 *--- Q4KR14_SOLPE); contains Interpro domain(s) IPR003245 Plastocyanin-like
Solyc07g064750	Threonyl-tRNA synthetase (AHRD V1 ***- D2VFF9_NAEGR); contains Interpro domain(s) IPR004154 Anticodon-binding
Solyc07g064760	Unknown Protein (AHRD V1)
Solyc07g064830	1 4-alpha-glucan branching enzyme (AHRD V1 **** C5FVR4_NANOT); contains Interpro domain(s) IPR006589 Glycosyl hydrolase, family 13, subfamily, catalytic region
Solyc07g065050	Cell division protein ftsZ (AHRD V1 ***- B6TH29_MAIZE); contains Interpro domain(s) IPR000158 Cell division protein FtsZ, N-terminal
Solyc07g065210	Kinesin motor family protein (AHRD V1 *-** D7LAW5_ARALY); contains Interpro domain(s) IPR010544 Kinesin-related
Solyc07g065530	Unknown Protein (AHRD V1)
Solyc07g065600	Genomic DNA chromosome 5 P1 clone MDF20 (AHRD V1 *-*- Q9FM57_ARATH)
Solyc07g065870	Regulatory protein RecX (AHRD V1 *-*- B6TKG2_MAIZE); contains Interpro domain(s) IPR003783 Regulatory protein RecX
Solyc07g065900	Fructose-bisphosphate aldolase (AHRD V1 ***- A9PEE1_POPTR); contains Interpro domain(s) IPR000741 Fructose-bisphosphate aldolase, class-I
Solyc07g066040	Unknown Protein (AHRD V1)
Solyc07g066150	Photosystem I reaction center subunit V (AHRD V1 ***- B6U534_MAIZE); contains Interpro domain(s) IPR017494 Photosystem I reaction center, PsaG, plant
Solyc07g066390	Pentatricopeptide repeat-containing protein (AHRD V1 ***- D7KVY0_ARALY); contains Interpro domain(s) IPR002885 Pentatricopeptide repeat
Solyc07g066610	Phosphoglycerate kinase (AHRD V1 ***- O81394_SOLTU); contains Interpro domain(s) IPR001576 Phosphoglycerate kinase
Solyc08g005010	Unknown Protein (AHRD V1)
Solyc08g005670	Ent-kaurene synthase (AHRD V1 ***- B9HI37_POPTR); contains Interpro domain(s) IPR005630 Terpene synthase, metal-binding domain
Solyc08g005710	Ent-copalyl diphosphate synthase (Fragment) (AHRD V1 *-** B3F2U6_9ORYZ); contains Interpro domain(s) IPR001906 Terpene synthase-like
Solyc08g005720	Ent-kaurene synthase-like protein 1 (AHRD V1 **** Q673F9_HORVD); contains Interpro domain(s) IPR005630 Terpene synthase, metal-binding domain
Solyc08g005870	MYB transcription factor (AHRD V1 *--- D0VYJ9_DIOKA); contains Interpro domain(s) IPR015495 Myb transcription factor
Solyc08g006380	UDP-glucosyltransferase family 1 protein (AHRD V1 **** C6KI44_CITSI); contains Interpro domain(s) IPR002213 UDP-glucuronosyl/UDP-glucosyltransferase
Solyc08g006540	Peptidyl-prolyl cis-trans isomerase (AHRD V1 *-** B1XHQ5_SYNP2); contains Interpro domain(s) IPR001179 Peptidyl-prolyl cis-trans isomerase, FKBP-type
Solyc08g006550	Rop guanine nucleotide exchange factor 1 (AHRD V1 ***- ROGF1_ARATH); contains Interpro domain(s) IPR005512 Rop nucleotide exchanger, PRONE
Solyc08g006690	Pectinesterase (AHRD V1 **** D7L333_ARALY); contains Interpro domain(s) IPR006501 Pectinesterase inhibitor
Solyc08g006710	Unknown Protein (AHRD V1)
Solyc08g006760	Unknown Protein (AHRD V1)
Solyc08g006830	Caffeoyl-CoA O-methyltransferase 1 (AHRD V1 **** B6TR72_MAIZE); contains Interpro domain(s) IPR002935 O-methyltransferase, family 3
Solyc08g006930	Photosystem I reaction center subunit X psaK (AHRD V1 ***- Q84QE6_TOBAC); contains Interpro domain(s) IPR017493 Photosystem I reaction center, PsaK, plant
Solyc08g006990	Aluminum-activated malate transporter (Fragment) (AHRD V1 *--* C6EP55_SECCE); contains Interpro domain(s) IPR006214 Uncharacterised protein family UPF0005
Solyc08g007040	Glycine cleavage system H protein 1 (AHRD V1 ***- B6UHJ7_MAIZE); contains Interpro domain(s) IPR017453 Glycine cleavage H-protein, subgroup
Solyc08g007180	Light harvesting-like protein 3 (AHRD V1 **-- A9P991_POPTR)
Solyc08g007690	Subtilisin-like protease (AHRD V1 **-- Q9LWA3_SOLLC); contains Interpro domain(s) IPR015500 Peptidase S8, subtilisin-related
Solyc08g007770	PGR5-like protein 1A, chloroplastic (AHRD V1 ***- PGL1A_ARATH)
Solyc08g007950	30S ribosomal protein S1 (AHRD V1 *-*- B9CNP3_9ACTN); contains Interpro domain(s) IPR003029 Ribosomal protein S1, RNA binding domain
Solyc08g008270	Uncharacterized conserved membrane protein (AHRD V1 *--- Q46L34_PROMT)
Solyc08g013670	Photosystem I reaction center subunit (AHRD V1 ***- D2K7Z2_TOBAC); contains Interpro domain(s) IPR008796 Photosystem I reaction centre subunit N
Solyc08g013840	HAD-superfamily hydrolase subfamily IA variant 3 (AHRD V1 **-- B2IYD2_NOSP7); contains Interpro domain(s) IPR005834 Haloacid dehalogenase-like hydrolase
Solyc08g013850	Pentatricopeptide repeat-containing protein (AHRD V1 ***- D7MKK8_ARALY); contains Interpro domain(s) IPR002885 Pentatricopeptide repeat
Solyc08g016080	NAD-dependent epimerase/dehydratase (AHRD V1 *--- B3ECK3_CHLL2); contains Interpro domain(s) IPR016040 NAD(P)-binding domain
Solyc08g023660	Major latex-like protein (AHRD V1 **-- B5THI3_PANGI); contains Interpro domain(s) IPR000916 Bet v I allergen
Solyc08g029360	Unknown Protein (AHRD V1)
Solyc08g042050	DEAD-box ATP-dependent RNA helicase 3 (AHRD V1 **** RH3_ORYSJ); contains Interpro domain(s) IPR011545 DNA/RNA helicase, DEAD/DEAH box type, N-terminal
Solyc08g045780	Pentatricopeptide repeat-containing protein (AHRD V1 ***- D7LUF3_ARALY); contains Interpro domain(s) IPR002885 Pentatricopeptide repeat
Solyc08g048550	Protease Do-like (S2 serine-type protease) (AHRD V1 **** A6CGY1_9PLAN); contains Interpro domain(s) IPR001254 Peptidase S1 and S6, chymotrypsin/Hap
Solyc08g061630	Conserved hypothetical membrane protein (AHRD V1 *--- Q7V1G3_PROMP); contains Interpro domain(s) IPR003425 Protein of unknown function YGGT
Solyc08g062760	Unknown Protein (AHRD V1)
Solyc08g065150	Genomic DNA chromosome 5 P1 clone MHM17 (AHRD V1 *--- Q9FGR3_ARATH)
Solyc08g065220	Glycine dehydrogenase P protein (AHRD V1 **** Q6V9T1_ORYSJ); contains Interpro domain(s) IPR003437 Glycine cleavage system P-protein
Solyc08g065420	BEL1-like homeodomain protein 3 (AHRD V1 *--- BLH3_ARATH); contains Interpro domain(s) IPR006563 POX
Solyc08g065820	B160 (Fragment) (AHRD V1 **-- B1P401_ARAHA)
Solyc08g065830	Transcription factor jumonji domain-containing protein (AHRD V1 *--- D7L6M7_ARALY); contains Interpro domain(s) IPR001841 Zinc finger, RING-type
Solyc08g065850	Unknown Protein (AHRD V1)
Solyc08g065970	RNA polymerase sigma-70 factor (AHRD V1 **** D7LJA3_ARALY); contains Interpro domain(s) IPR013325 RNA polymerase sigma factor, region 2
Solyc08g066120	Polyribonucleotide nucleotidyltransferase (AHRD V1 ***- D1R4D6_9CHLA); contains Interpro domain(s) IPR012162 Polyribonucleotide nucleotidyltransferase
Solyc08g066180	HMP-PP phosphatase (AHRD V1 *--- COF_CITK8); contains Interpro domain(s) IPR013200 HAD superfamily hydrolase-like, type 3
Solyc08g066530	Acid phosphatase-like protein (AHRD V1 **-- Q9M0F5_ARATH); contains Interpro domain(s) IPR010028 Acid phosphatase, plant
Solyc08g066550	Mitogen-activated protein kinase kinase kinase 1 (Predicted) (AHRD V1 ***- B2KI43_RHIFE); contains Interpro domain(s) IPR007527 Zinc finger, SWIM-type
Solyc08g066850	Lactoylglutathione lyase (AHRD V1 ***- B6SSK1_MAIZE); contains Interpro domain(s) IPR004361 Glyoxalase I
Solyc08g067320	Chlorophyll a/b binding protein (AHRD V1 ***- Q41422_SOLTU); contains Interpro domain(s) IPR001344 Chlorophyll A-B binding protein
Solyc08g067330	Chlorophyll a-b binding protein 3C-like (AHRD V1 ***- Q2XTE0_SOLTU); contains Interpro domain(s) IPR001344 Chlorophyll A-B binding protein
Solyc08g067370	Unknown Protein (AHRD V1)
Solyc08g067440	N-acetyltransferase (AHRD V1 ***- Q1HQ22_BOMMO); contains Interpro domain(s) IPR000182 GCN5-related N-acetyltransferase
Solyc08g067530	Non-specific lipid-transfer protein (AHRD V1 ***- Q850K5_VITVI); contains Interpro domain(s) IPR013770 Plant lipid transfer protein and hydrophobic protein, helical
Solyc08g067540	Non-specific lipid-transfer protein (AHRD V1 ***- Q2QKE7_CATRO); contains Interpro domain(s) IPR013770 Plant lipid transfer protein and hydrophobic protein, helical
Solyc08g067840	PsbP domain-containing protein 5, chloroplastic (AHRD V1 **-- PPD5_ARATH); contains Interpro domain(s) IPR016123 Mog1/PsbP, alpha/beta/alpha sandwich
Solyc08g068120	DNA polymerase I family protein expressed (AHRD V1 ***- Q2QTK2_ORYSJ); contains Interpro domain(s) IPR001098 DNA-directed DNA polymerase, family A
Solyc08g068200	GTP binding protein (AHRD V1 **** D7M3R1_ARALY); contains Interpro domain(s) IPR019987 GTP-binding protein, ribosome biogenesis, YsxC
Solyc08g068230	Pentatricopeptide repeat-containing protein (AHRD V1 ***- D7M4J8_ARALY); contains Interpro domain(s) IPR002885 Pentatricopeptide repeat
Solyc08g068270	Rhomboid family protein (AHRD V1 ***- D7M4K1_ARALY); contains Interpro domain(s) IPR002610 Peptidase S54, rhomboid
Solyc08g068460	CK25 (AHRD V1 ***- Q1W1G0_TOBAC)
Solyc08g068480	Indole-3-acetic acid-amido synthetase GH3.8 (AHRD V1 -**- B6U4E2_MAIZE); contains Interpro domain(s) IPR004993 GH3 auxin-responsive promoter
Solyc08g068490	Indole-3-acetic acid-amido synthetase GH3.8 (AHRD V1 **** B6U4E2_MAIZE); contains Interpro domain(s) IPR004993 GH3 auxin-responsive promoter
Solyc08g068670	Decarboxylase family protein (AHRD V1 ***- B1ILJ6_CLOBK); contains Interpro domain(s) IPR002129 Pyridoxal phosphate-dependent decarboxylase
Solyc08g068800	Glutathione peroxidase (AHRD V1 ***- B0FYJ0_9ROSI); contains Interpro domain(s) IPR012335 Thioredoxin fold
Solyc08g068870	Aspartic proteinase nepenthesin-1 (AHRD V1 **-- C0JAB4_ORYCO); contains Interpro domain(s) IPR001461 Peptidase A1
Solyc08g069010	Pentatricopeptide repeat-containing protein (AHRD V1 ***- D7M2Z4_ARALY); contains Interpro domain(s) IPR002885 Pentatricopeptide repeat
Solyc08g069230	Unknown Protein (AHRD V1)
Solyc08g074520	TATA-binding protein-associated factor MOT1 (AHRD V1 *--- C1G0V1_PARBD); contains Interpro domain(s) IPR011989 Armadillo-like helical
Solyc08g074620	Polyphenol oxidase (AHRD V1 ***- Q41428_SOLTU); contains Interpro domain(s) IPR016213 Polyphenol oxidase, plant
Solyc08g075490	9-cis-epoxycarotenoid dioxygenase 1 (AHRD V1 ***- Q6YVJ0_ORYSJ); contains Interpro domain(s) IPR004294 Carotenoid oxygenase
Solyc08g075790	Vacuolar sorting protein (AHRD V1 *--- C0S0X8_PARBP); contains Interpro domain(s) IPR009291 Protein of unknown function DUF946, plant
Solyc08g075990	Os02g0129300 protein (Fragment) (AHRD V1 *-*- Q0E498_ORYSJ); contains Interpro domain(s) IPR018962 Domain of unknown function DUF1995
Solyc08g076150	Pentatricopeptide repeat-containing protein (AHRD V1 ***- D7KGN9_ARALY); contains Interpro domain(s) IPR002885 Pentatricopeptide repeat
Solyc08g076220	Phosphoribulokinase/uridine kinase (AHRD V1 ***- B7KI62_CYAP7); contains Interpro domain(s) IPR006083 Phosphoribulokinase/uridine kinase
Solyc08g076290	LrgB-like family protein (AHRD V1 ***- B6U217_MAIZE); contains Interpro domain(s) IPR007300 LrgB-like protein
Solyc08g076470	Glycerol-3-phosphate acyltransferase (AHRD V1 **** Q7XYH5_CAPAN); contains Interpro domain(s) IPR016222 Glycerol-3-phosphate O-acyltransferase
Solyc08g076820	BHLH transcription factor (AHRD V1 **** Q401N4_9LILI); contains Interpro domain(s) IPR011598 Helix-loop-helix DNA-binding
Solyc08g077380	Purine permease family protein (AHRD V1 **-* D7MCV2_ARALY); contains Interpro domain(s) IPR004853 Protein of unknown function DUF250
Solyc08g077880	Light harvesting-like protein 3 (AHRD V1 **-- B9N2V9_POPTR)
Solyc08g078010	50S ribosomal protein L19 (AHRD V1 *-*- B6T8M1_MAIZE); contains Interpro domain(s) IPR001857 Ribosomal protein L19
Solyc08g078020	Methionine rich arabinogalactan (AHRD V1 *-*- Q52QJ6_SOLLC)
Solyc08g078400	Acyl-CoA oxidase (AHRD V1 **** Q945U3_SOYBN); contains Interpro domain(s) IPR012258 Acyl-CoA oxidase
Solyc08g079000	Unknown Protein (AHRD V1)
Solyc08g079120	NAC domain protein IPR003441 (AHRD V1 ***- B9N3P6_POPTR); contains Interpro domain(s) IPR003441 No apical meristem (NAM) protein
Solyc08g079180	Elongation factor G (AHRD V1 ***- Q9SI75_ARATH); contains Interpro domain(s) IPR004540 Translation elongation factor EFG/EF2
Solyc08g079200	Cortical cell-delineating protein (AHRD V1 **-- B6U3L7_MAIZE); contains Interpro domain(s) IPR013770 Plant lipid transfer protein and hydrophobic protein, helical
Solyc08g079240	Homology to unknown gene (AHRD V1 *-*- Q01GV2_OSTTA)
Solyc08g079680	Ycf49 protein (AHRD V1 *--- Q8DIZ4_THEEB); contains Interpro domain(s) IPR019634 Protein of unknown function DUF2499
Solyc08g079770	C4-dicarboxylate transporter/malic acid transport family protein (AHRD V1 **** D7KND2_ARALY); contains Interpro domain(s) IPR004695 C4-dicarboxylate transporter/malic acid transport protein
Solyc08g079800	Growth-regulating factor 12 (AHRD V1 *--- Q6AWX7_ORYSJ); contains Interpro domain(s) IPR014977 WRC
Solyc08g079850	Subtilisin-like protease (AHRD V1 **-- Q9LWA3_SOLLC); contains Interpro domain(s) IPR015500 Peptidase S8, subtilisin-related IPR000209 Peptidase S8 and S53, subtilisin, kexin, sedolisin
Solyc08g079860	Subtilisin-like protease (AHRD V1 **-- Q9LWA3_SOLLC); contains Interpro domain(s) IPR015500 Peptidase S8, subtilisin-related
Solyc08g079880	Subtilisin-like protease (AHRD V1 **-- Q9LWA3_SOLLC); contains Interpro domain(s) IPR015500 Peptidase S8, subtilisin-related IPR000209 Peptidase S8 and S53, subtilisin, kexin, sedolisin
Solyc08g080010	Subtilisin-like protease (AHRD V1 **-- Q9LWA3_SOLLC); contains Interpro domain(s) IPR015500 Peptidase S8, subtilisin-related
Solyc08g080050	PGR5-like protein 1A, chloroplastic (AHRD V1 ***- PGL1A_ARATH)
Solyc08g080100	MADS box transcription factor (AHRD V1 **** C3PTE7_POPTO); contains Interpro domain(s) IPR002100 Transcription factor, MADS-box
Solyc08g080180	Molybdenum cofactor sulfurase (AHRD V1 ***- C9SRE5_VERA1); contains Interpro domain(s) IPR015424 Pyridoxal phosphate-dependent transferase, major region
Solyc08g080280	Unknown Protein (AHRD V1)
Solyc08g080400	GRAS family transcription factor (Fragment) (AHRD V1 *--* B1Q3B1_BRACM); contains Interpro domain(s) IPR005202 GRAS transcription factor
Solyc08g080550	ATP-dependent RNA helicase DeaD (AHRD V1 **** C5ZVH9_9HELI); contains Interpro domain(s) IPR011545 DNA/RNA helicase, DEAD/DEAH box type, N-terminal
Solyc08g080590	Osmotin 81 (Fragment) (AHRD V1 **-- Q84ML3_SOLTU); contains Interpro domain(s) IPR001938 Thaumatin, pathogenesis-related
Solyc08g080780	SKIP interacting protein 24 (Fragment) (AHRD V1 *--- B8Q8B0_ORYSI)
Solyc08g081250	Aminopeptidase N (AHRD V1 ***- D5C0C8_NITHN); contains Interpro domain(s) IPR012779 Peptidase M1, alanyl aminopeptidase
Solyc08g081450	Nuclear transport factor 2 (NTF2)-like protein (AHRD V1 ***- Q67TV4_ORYSJ)
Solyc08g081770	Predicted membrane protein (Fragment) (AHRD V1 *--- B9GMI0_POPTR); contains Interpro domain(s) IPR001727 Uncharacterised protein family UPF0016
Solyc08g081780	Dirigent protein (AHRD V1 ***- Q9SDR7_FORIN); contains Interpro domain(s) IPR004265 Plant disease resistance response protein
Solyc08g081940	Receptor kinase (AHRD V1 **** B6SS10_MAIZE); contains Interpro domain(s) IPR002290 Serine/threonine protein kinase
Solyc08g082070	TOX high mobility group box family member 4 (AHRD V1 *--- TOX4_PONAB); contains Interpro domain(s) IPR000910 High mobility group, HMG1/HMG2
Solyc08g082400	Genome sequencing data contig C313 (AHRD V1 *-*- A8YHF7_MICAE)
Solyc08g082650	Cellulose synthase-like protein H1 (AHRD V1 *-*- C3U576_HORVD); contains Interpro domain(s) IPR005150 Cellulose synthase
Solyc08g082660	Cellulose synthase (AHRD V1 **** B9IMB3_POPTR); contains Interpro domain(s) IPR005150 Cellulose synthase
Solyc08g082670	Cellulose synthase (AHRD V1 **** B9IMB3_POPTR); contains Interpro domain(s) IPR005150 Cellulose synthase
Solyc08g082690	30S ribosomal protein S6 (AHRD V1 *-*- D7DYF3_NOSA0); contains Interpro domain(s) IPR000529 Ribosomal protein S6
Solyc08g082790	Unknown Protein (AHRD V1)
Solyc08g083320	Granule-bound starch synthase (AHRD V1 **** B0ZTE3_SOLTU); contains Interpro domain(s) IPR011835 Glycogen/starch synthases, ADP-glucose type
Solyc08g083360	Ferredoxin (AHRD V1 *-*- D8FXV1_9CYAN); contains Interpro domain(s) IPR001041 Ferredoxin
Solyc08g083370	Inorganic pyrophosphatase (AHRD V1 **** Q2HTA8_MEDTR); contains Interpro domain(s) IPR008162 Inorganic pyrophosphatase
Solyc09g007140	17.8 kDa class I heat shock protein (AHRD V1 *--- HS178_ARATH); contains Interpro domain(s) IPR008978 HSP20-like chaperone
Solyc09g007200	Pentatricopeptide repeat-containing protein (AHRD V1 ***- D7M7W8_ARALY); contains Interpro domain(s) IPR002885 Pentatricopeptide repeat
Solyc09g007470	Arabidopsis thaliana genomic DNA chromosome 5 P1 clone MOK16 (AHRD V1 *-** Q9LYX4_ARATH)
Solyc09g007570	MYB transcription factor (AHRD V1 **** Q9FNN6_ARATH); contains Interpro domain(s) IPR006447 Myb-like DNA-binding region, SHAQKYF class
Solyc09g007660	Fasciclin-like arabinogalactan protein 7 (AHRD V1 ***- A9XTL2_GOSHI); contains Interpro domain(s) IPR000782 FAS1 domain
Solyc09g007710	TIR-NBS disease resistance-like protein (AHRD V1 ***- Q2XPG3_POPTR); contains Interpro domain(s) IPR000157 Toll-Interleukin receptor
Solyc09g007850	RNA-binding protein (AHRD V1 **-* C6F119_SOYBN); contains Interpro domain(s) IPR000504 RNA recognition motif, RNP-1
Solyc09g008040	RNA polymerase sigma-70 factor (AHRD V1 ***- D7LJA3_ARALY); contains Interpro domain(s) IPR016262 RNA polymerase sigma factor, SigB/SigC/SigD, plastid
Solyc09g008260	Unknown Protein (AHRD V1)
Solyc09g008270	Unknown Protein (AHRD V1)
Solyc09g008650	Peptidyl-prolyl cis-trans isomerase (AHRD V1 ***- B8HUH5_CYAP4); contains Interpro domain(s) IPR001179 Peptidyl-prolyl cis-trans isomerase, FKBP-type
Solyc09g008860	LRR receptor-like serine/threonine-protein kinase FEI 1 (AHRD V1 *-** FEI1_ARATH); contains Interpro domain(s) IPR002290 Serine/threonine protein kinase
Solyc09g008990	Cellulose synthase-like A2 glycosyltransferase family 2 protein mannan synthase (AHRD V1 **-- A9RYS2_PHYPA)
Solyc09g009010	Cellulose synthase-like C1-2 glycosyltransferase family 2 protein (AHRD V1 **-* D8T077_SELML)
Solyc09g009190	1 4-alpha-glucan branching enzyme II (AHRD V1 **** P93691_WHEAT); contains Interpro domain(s) IPR006589 Glycosyl hydrolase, family 13, subfamily, catalytic region
Solyc09g009280	AT5G28150-like protein (Fragment) (AHRD V1 *-*- D6PS16_9BRAS); contains Interpro domain(s) IPR008586 Protein of unknown function DUF868, plant
Solyc09g009420	Unknown Protein (AHRD V1)
Solyc09g009860	Glutaredoxin family protein (AHRD V1 **-- D7LWU7_ARALY); contains Interpro domain(s) IPR012335 Thioredoxin fold
Solyc09g009940	Signal recognition particle protein (AHRD V1 ***- B0CBK0_ACAM1); contains Interpro domain(s) IPR004780 Signal recognition particle, SRP
Solyc09g010060	Kinesin (AHRD V1 ***- Q86ZA8_COCHE); contains Interpro domain(s) IPR001752 Kinesin, motor region
Solyc09g010120	Unknown Protein (AHRD V1)
Solyc09g010160	NAC domain protein IPR003441 (AHRD V1 ***- B9IIS2_POPTR); contains Interpro domain(s) IPR003441 No apical meristem (NAM) protein
Solyc09g010570	Unknown Protein (AHRD V1)
Solyc09g010710	Unknown Protein (AHRD V1)
Solyc09g010870	Exoribonuclease R/ribonuclease II (AHRD V1 **-* A5GLA4_SYNPW); contains Interpro domain(s) IPR001900 Ribonuclease II and R
Solyc09g011000	Laccase (AHRD V1 ***- O24042_LIRTU); contains Interpro domain(s) IPR011707 Multicopper oxidase, type 3
Solyc09g011050	Laccase (AHRD V1 ***- O24042_LIRTU); contains Interpro domain(s) IPR011707 Multicopper oxidase, type 3
Solyc09g011080	Ribulose-1 5-bisphosphate carboxylase/oxygenase activase 1 (AHRD V1 **** Q9AXG1_GOSHI); contains Interpro domain(s) IPR003959 ATPase, AAA-type, core
Solyc09g011810	Fructose-1 6-bisphosphatase class 1 (AHRD V1 **** D0MHZ8_RHOM4); contains Interpro domain(s) IPR000146 Fructose-1,6-bisphosphatase
Solyc09g011830	Transcription antitermination protein nusG (AHRD V1 *-*- D8IEG9_BRAP9); contains Interpro domain(s) IPR006645 Transcription antitermination protein, NusG, N-terminal
Solyc09g011960	Laccase (AHRD V1 ***- O24042_LIRTU); contains Interpro domain(s) IPR017761 Laccase
Solyc09g014490	En/Spm-like transposon protein (AHRD V1 *--- O04210_ARATH)
Solyc09g014520	Chlorophyll a-b binding protein 6A, chloroplastic (AHRD V1 **** CB11_SOLLC); contains Interpro domain(s) IPR001344 Chlorophyll A-B binding protein
Solyc09g015030	Unknown Protein (AHRD V1)
Solyc09g015170	LRR receptor-like serine/threonine-protein kinase FEI 2 (AHRD V1 *-** FEI2_ARATH); contains Interpro domain(s) IPR002290 Serine/threonine protein kinase
Solyc09g018010	Non-specific lipid-transfer protein (AHRD V1 **** Q8H6L4_SOLTU); contains Interpro domain(s) IPR013770 Plant lipid transfer protein and hydrophobic protein, helical
Solyc09g018020	Expansin (AHRD V1 ***- A5H0F8_CARCN); contains Interpro domain(s) IPR002963 Expansin
Solyc09g018890	Genome sequencing data contig C320 (AHRD V1 ***- A8YJ83_MICAE)
Solyc09g031970	Phosphorylase (AHRD V1 **** B9HP81_POPTR); contains Interpro domain(s) IPR011833 Glycogen/starch/alpha-glucan phosphorylase
Solyc09g047900	Hydrolase alpha/beta fold family protein (AHRD V1 ***- D7MVJ2_ARALY); contains Interpro domain(s) IPR000073 Alpha/beta hydrolase fold-1
Solyc09g048980	Phototropic-responsive NPH3 family protein (AHRD V1 **-- D7MMM6_ARALY); contains Interpro domain(s) IPR004249 NPH3
Solyc09g057940	Ribosomal protein L15 (AHRD V1 ***- B7FH38_MEDTR); contains Interpro domain(s) IPR000439 Ribosomal protein L15e
Solyc09g060100	Unknown Protein (AHRD V1)
Solyc09g060110	Receptor-like kinase (AHRD V1 **** A7VM40_MARPO); contains Interpro domain(s) IPR002290 Serine/threonine protein kinase
Solyc09g061420	Os02g0515000 protein (Fragment) (AHRD V1 *-*- Q0E0X2_ORYSJ)
Solyc09g061660	Serine/threonine-protein phosphatase 7 long form homolog (AHRD V1 *--- PPP7L_ARATH); contains Interpro domain(s) IPR019557 Aminotransferase-like, plant mobile domain
Solyc09g062970	Unknown Protein (AHRD V1)
Solyc09g063130	Photosystem I reaction center subunit IV A (AHRD V1 *-*- B6TH55_MAIZE); contains Interpro domain(s) IPR003375 Photosystem I reaction centre subunit IV/PsaE
Solyc09g064280	Unknown Protein (AHRD V1)
Solyc09g064490	Subtilisin-like protease (AHRD V1 **-- B6U0R8_MAIZE); contains Interpro domain(s) IPR015500 Peptidase S8, subtilisin-related
Solyc09g064500	Photosystem II reaction center psb28 protein (AHRD V1 ***- C6SZM2_SOYBN); contains Interpro domain(s) IPR005610 Photosystem II protein Psb28, class 1
Solyc09g064630	TPR domain protein (AHRD V1 *--- B6U810_MAIZE); contains Interpro domain(s) IPR011990 Tetratricopeptide-like helical
Solyc09g065040	Embryo-abundant protein (Fragment) (AHRD V1 **-- Q3I3X0_PICAB); contains Interpro domain(s) IPR002902 Protein of unknown function DUF26
Solyc09g065180	NAD-dependent epimerase/dehydratase (AHRD V1 **-- B7K7X4_CYAP7); contains Interpro domain(s) IPR016040 NAD(P)-binding domain
Solyc09g065270	Ribosome recycling factor (AHRD V1 **** B6TQ52_MAIZE); contains Interpro domain(s) IPR015998 Ribosome recycling factor, bacterial-like
Solyc09g065620	Chlorophyllase 1 (AHRD V1 **** C1JZ61_9ROSI); contains Interpro domain(s) IPR010821 Chlorophyllase
Solyc09g065910	Photosystem II reaction center W protein (AHRD V1 ***- B6TMB3_MAIZE); contains Interpro domain(s) IPR009806 Photosystem II protein PsbW, class 2
Solyc09g072690	Sodium/calcium exchanger protein (Fragment) (AHRD V1 *-** A3GGW1_PICST); contains Interpro domain(s) IPR004837 Sodium/calcium exchanger membrane region
Solyc09g072750	Unknown Protein (AHRD V1)
Solyc09g072990	Unknown Protein (AHRD V1)
Solyc09g074420	Serine protease (AHRD V1 **** D8UJN6_VOLCA); contains Interpro domain(s) IPR015724 Serine endopeptidase DegP2
Solyc09g074470	Kinase interacting family protein (AHRD V1 ***- D7KCF2_ARALY); contains Interpro domain(s) IPR011684 KIP1-like
Solyc09g074570	Glutaredoxin (AHRD V1 **** B3F8F2_SOLTU); contains Interpro domain(s) IPR011905 Glutaredoxin-like, plant II
Solyc09g074610	Chaperone protein dnaJ (AHRD V1 *-*- B7GKC9_ANOFW); contains Interpro domain(s) IPR015609 Molecular chaperone, heat shock protein, Hsp40, DnaJ
Solyc09g074880	Homology to unknown gene (AHRD V1 ***- Q00YR0_OSTTA); contains Interpro domain(s) IPR013105 Tetratricopeptide TPR2
Solyc09g075550	Cellulose synthase-like D6 (AHRD V1 **** Q09HT5_PHYPA); contains Interpro domain(s) IPR005150 Cellulose synthase
Solyc09g075580	Unknown Protein (AHRD V1)
Solyc09g075590	Unknown Protein (AHRD V1)
Solyc09g075710	Gibberellin receptor GID1L2 (AHRD V1 **-- B6TRC0_MAIZE); contains Interpro domain(s) IPR013094 Alpha/beta hydrolase fold-3
Solyc09g075900	Spermidine synthase (AHRD V1 **** D5MHP1_9BACT); contains Interpro domain(s) IPR001045 Spermine synthase
Solyc09g082500	Tesmin/TSO1-like CXC domain containing protein expressed (AHRD V1 *--- Q10G99_ORYSJ); contains Interpro domain(s) IPR005172 Tesmin/TSO1-like, CXC
Solyc09g082760	Aspartic proteinase 2 (AHRD V1 **-* Q948P0_SOYBN); contains Interpro domain(s) IPR001461 Peptidase A1
Solyc09g083130	Peptidase S9 prolyl oligopeptidase active site domain protein (AHRD V1 *-*- D1C565_SPHTD); contains Interpro domain(s) IPR001375 Peptidase S9, prolyl oligopeptidase active site region
Solyc09g083190	Genomic DNA chromosome 5 P1 clone MQD19 (AHRD V1 ***- Q9FG89_ARATH)
Solyc09g083290	Auxin responsive protein (AHRD V1 ***- D9IQE6_CATRO); contains Interpro domain(s) IPR003311 AUX/IAA protein
Solyc09g089710	1-aminocyclopropane-1-carboxylate oxidase-like protein (AHRD V1 **-- Q9LTH8_ARATH); contains Interpro domain(s) IPR005123 Oxoglutarate and iron-dependent oxygenase
Solyc09g089720	1-aminocyclopropane-1-carboxylate oxidase-like protein (AHRD V1 **-* Q9LTH8_ARATH); contains Interpro domain(s) IPR005123 Oxoglutarate and iron-dependent oxygenase
Solyc09g089860	Nodulin-like protein (AHRD V1 ***- B6TRP3_MAIZE); contains Interpro domain(s) IPR000620 Protein of unknown function DUF6, transmembrane
Solyc09g090020	Germin-like protein 5 (AHRD V1 ***- A8QK91_VITVI); contains Interpro domain(s) IPR014710 RmlC-like jelly roll fold
Solyc09g090410	50S ribosomal protein L28 (AHRD V1 ***- B6TFW5_MAIZE); contains Interpro domain(s) IPR001383 Ribosomal protein L28
Solyc09g090500	Cyclopropane-fatty-acyl-phospholipid synthase (AHRD V1 ***- C7LRK7_DESBD); contains Interpro domain(s) IPR003333 Cyclopropane-fatty-acyl-phospholipid synthase
Solyc09g090530	At1g04030 (Fragment) (AHRD V1 *-*- Q1W7K0_9SOLA)
Solyc09g090550	Actin related protein 2/3 complex subunit 2 (AHRD V1 ***- D8RD91_SELML); contains Interpro domain(s) IPR007188 Arp2/3 complex, 34kDa subunit p34-Arc
Solyc09g090750	HAD-superfamily hydrolase subfamily IA variant 1 (AHRD V1 ***- D2R0E7_PIRSD); contains Interpro domain(s) IPR005834 Haloacid dehalogenase-like hydrolase
Solyc09g090840	Aspartyl/glutamyl-tRNA(Asn/Gln) amidotransferase subunit B (AHRD V1 ***- D4ZRW8_SPIPL); contains Interpro domain(s) IPR004413 Glutamyl-tRNA(Gln) amidotransferase, B subunit
Solyc09g090960	RNA-binding protein (AHRD V1 **-* Q8SMH8_PERAE); contains Interpro domain(s) IPR000504 RNA recognition motif, RNP-1
Solyc09g091100	Coenzyme F420 hydrogenase/dehydrogenase beta subunit-like (AHRD V1 **** Q118A1_TRIEI); contains Interpro domain(s) IPR007525 Coenzyme F420 hydrogenase/dehydrogenase beta subunit, C-terminal
Solyc09g091240	Predicted membrane protein (Fragment) (AHRD V1 **-- B9GMI0_POPTR); contains Interpro domain(s) IPR001727 Uncharacterised protein family UPF0016
Solyc09g091700	Alcohol dehydrogenase zinc-containing (AHRD V1 **-* B4RDK4_PHEZH); contains Interpro domain(s) IPR002085 Alcohol dehydrogenase superfamily, zinc-containing
Solyc09g091760	Transcription factor (Fragment) (AHRD V1 **** D6MJZ9_9ASPA); contains Interpro domain(s) IPR001092 Basic helix-loop-helix dimerisation region bHLH
Solyc09g092020	Calcium-dependent protein kinase (AHRD V1 *--* B2KTA0_WHEAT); contains Interpro domain(s) IPR011992 EF-Hand type
Solyc09g092400	Ectonucleoside triphosphate diphosphohydrolase 5 (AHRD V1 **-- Q6P6S9_RAT); contains Interpro domain(s) IPR000407 Nucleoside phosphatase GDA1/CD39
Solyc09g092560	Cytochrome P450 (AHRD V1 ***- B9GQY3_POPTR); contains Interpro domain(s) IPR002401 Cytochrome P450, E-class, group I
Solyc09g092580	Cytochrome P450 (AHRD V1 ***- B9GQY3_POPTR); contains Interpro domain(s) IPR002401 Cytochrome P450, E-class, group I
Solyc09g092620	Cytochrome P450 (AHRD V1 ***- B9NH51_POPTR); contains Interpro domain(s) IPR002401 Cytochrome P450, E-class, group I
Solyc09g092740	Unknown Protein (AHRD V1); contains Interpro domain(s) IPR010800 Glycine rich
Solyc09g092750	Unknown Protein (AHRD V1); contains Interpro domain(s) IPR010800 Glycine rich
Solyc09g097770	Cell wall protein (AHRD V1 ***- Q40142_SOLLC); contains Interpro domain(s) IPR010800 Glycine rich
Solyc09g097800	Unknown Protein (AHRD V1)
Solyc09g097890	Membrane protein (AHRD V1 **-- B6ST21_MAIZE); contains Interpro domain(s) IPR006593 Cytochrome b561/ferric reductase transmembrane
Solyc09g098030	Cytochrome P450 (AHRD V1 ***- Q8H0I6_PETHY); contains Interpro domain(s) IPR002401 Cytochrome P450, E-class, group I
Solyc09g098060	Ankyrin repeat domain-containing protein 28 (AHRD V1 *--- A8NAH8_COPC7); contains Interpro domain(s) IPR002110 Ankyrin
Solyc09g098580	GTP pyrophosphokinase (AHRD V1 *-** Q3A9Z8_CARHZ); contains Interpro domain(s) IPR007685 RelA/SpoT
Solyc10g005050	Thylakoid membrane phosphoprotein 14 kDa, chloroplastic (AHRD V1 **-- TMP14_ARATH)
Solyc10g005110	Coproporphyrinogen III oxidase aerobic (AHRD V1 ***- A9DTF4_9FLAO); contains Interpro domain(s) IPR001260 Coproporphyrinogen III oxidase
Solyc10g005470	Unknown Protein (AHRD V1)
Solyc10g005540	SAM-dependent methyltransferase (AHRD V1 ***- D2ELV5_PEDAC); contains Interpro domain(s) IPR010719 Putative rRNA methylase
Solyc10g006030	30S ribosomal protein S10-like (AHRD V1 ***- A1YMX4_BRACM); contains Interpro domain(s) IPR005731 Ribosomal protein S10, bacterial
Solyc10g006230	Chlorophyll a-b binding protein 7, chloroplastic (AHRD V1 ***- CB12_SOLLC); contains Interpro domain(s) IPR001344 Chlorophyll A-B binding protein
Solyc10g006530	Oxygen evolving enhancer 3 family protein (AHRD V1 *-*- D7L9Q0_ARALY); contains Interpro domain(s) IPR008797 Photosystem II oxygen evolving complex protein PsbQ
Solyc10g006740	Centrin 2 (Fragment) (AHRD V1 **-- Q4U4N2_PIG); contains Interpro domain(s) IPR011992 EF-Hand type
Solyc10g006900	Protochlorophyllide reductase (AHRD V1 ***- Q8LAV9_ARATH); contains Interpro domain(s) IPR005979 Light-dependent protochlorophyllide reductase
Solyc10g007050	Enolase-phosphatase E-1 (AHRD V1 *-*- A8UQN2_9AQUI); contains Interpro domain(s) IPR010041 2,3-diketo-5-methylthio-1-phosphopentane phosphatase
Solyc10g007120	Genomic DNA chromosome 3 BAC clone F4B12 (AHRD V1 *-*- Q9LIM4_ARATH)
Solyc10g007300	Unknown Protein (AHRD V1)
Solyc10g007320	Uroporphyrinogen decarboxylase (AHRD V1 **** D7L387_ARALY); contains Interpro domain(s) IPR006361 Uroporphyrinogen decarboxylase HemE
Solyc10g007670	Unknown Protein (AHRD V1); contains Interpro domain(s) IPR001075 NIF system FeS cluster assembly, NifU, C-terminal
Solyc10g007690	Chlorophyll a-b binding protein 8, chloroplastic (AHRD V1 ***- CB13_SOLLC); contains Interpro domain(s) IPR001344 Chlorophyll A-B binding protein
Solyc10g007840	Glutamyl-tRNA(Gln) amidotransferase subunit A (AHRD V1 ***- A8YF31_MICAE); contains Interpro domain(s) IPR004412 Glutamyl-tRNA(Gln) amidotransferase A subunit
Solyc10g007870	Tumor-related protein (AHRD V1 ***- Q40447_9SOLA)
Solyc10g008020	Methyltransferase (AHRD V1 *-*- B8H501_CAUCN); contains Interpro domain(s) IPR013216 Methyltransferase type 11
Solyc10g008210	Os07g0507200 protein (Fragment) (AHRD V1 *-*- C7J530_ORYSJ); contains Interpro domain(s) IPR009675 Targeting for Xklp2
Solyc10g008270	Helix-loop-helix DNA-binding (AHRD V1 ***- Q2HTT3_MEDTR); contains Interpro domain(s) IPR001092 Basic helix-loop-helix dimerisation region bHLH
Solyc10g008410	RING finger protein 5 (AHRD V1 *-*- B6UBI0_MAIZE); contains Interpro domain(s) IPR018957 Zinc finger, C3HC4 RING-type
Solyc10g008520	Auxin-responsive GH3-like (AHRD V1 ***- Q0GUM1_ARATH); contains Interpro domain(s) IPR004993 GH3 auxin-responsive promoter
Solyc10g008720	GDSL esterase/lipase At1g28580 (AHRD V1 ***- GDL7_ARATH); contains Interpro domain(s) IPR001087 Lipase, GDSL
Solyc10g008740	Magnesium chelatase ATPase subunit I (AHRD V1 **** Q53RM0_ORYSJ); contains Interpro domain(s) IPR011775 Magnesium chelatase, ATPase subunit I
Solyc10g008930	Glutaredoxin (AHRD V1 ***- B9H2P7_POPTR); contains Interpro domain(s) IPR011905 Glutaredoxin-like, plant II
Solyc10g008980	Triose phosphate/phosphate translocator (AHRD V1 **** Q9MSB6_MESCR); contains Interpro domain(s) IPR004696 Tpt phosphate/phosphoenolpyruvate translocator
Solyc10g009270	BHLH transcription factor (AHRD V1 *-** Q401N4_9LILI); contains Interpro domain(s) IPR011598 Helix-loop-helix DNA-binding
Solyc10g009570	Rhodanese-related sulfurtransferase (AHRD V1 *--- A4U0Q7_9PROT); contains Interpro domain(s) IPR001763 Rhodanese-like
Solyc10g011770	Threonine endopeptidase (AHRD V1 **-- B6TCN7_MAIZE)
Solyc10g018300	Transketolase 1 (AHRD V1 **** O78327_CAPAN); contains Interpro domain(s) IPR005478 Bacterial transketolase
Solyc10g018530	DNA mismatch repair protein MutS (AHRD V1 **** D9S3H0_9FIRM); contains Interpro domain(s) IPR000432 DNA mismatch repair protein MutS, C-terminal
Solyc10g018540	DNA mismatch repair protein mutS (AHRD V1 *-*- A6DUF8_9BACT); contains Interpro domain(s) IPR007696 DNA mismatch repair protein MutS, core
Solyc10g039270	Peptidyl-prolyl cis-trans isomerase (AHRD V1 *-** C6E462_GEOSM); contains Interpro domain(s) IPR001179 Peptidyl-prolyl cis-trans isomerase, FKBP-type
Solyc10g044520	Ferredoxin I (AHRD V1 ***- Q93XJ9_SOLTU); contains Interpro domain(s) IPR010241 Ferredoxin [2Fe-2S], plant
Solyc10g044710	TPR repeat (AHRD V1 ***- Q2HW44_MEDTR); contains Interpro domain(s) IPR011990 Tetratricopeptide-like helical
Solyc10g044840	PIN domain containing protein (Yacp-like protein) (AHRD V1 *--- C7TLS1_LACRL); contains Interpro domain(s) IPR010298 Protein of unknown function DUF901
Solyc10g045320	Citrate synthase (AHRD V1 ***- A5AGI7_VITVI)
Solyc10g047050	Dynamin-like protein (AHRD V1 ***- Q84N64_ARATH); contains Interpro domain(s) IPR001401 Dynamin, GTPase region
Solyc10g047530	Phototropic-responsive NPH3 family protein (AHRD V1 **-- D7KEU3_ARALY); contains Interpro domain(s) IPR004249 NPH3
Solyc10g048030	Major latex-like protein (AHRD V1 **-- B5THI3_PANGI); contains Interpro domain(s) IPR000916 Bet v I allergen
Solyc10g049580	Unknown Protein (AHRD V1)
Solyc10g049800	Legume lectin beta domain (AHRD V1 *-*- A2Q3C0_MEDTR); contains Interpro domain(s) IPR010341 Protein of unknown function DUF936, plant
Solyc10g050440	Unknown Protein (AHRD V1)
Solyc10g051110	NAD dependent epimerase/dehydratase family protein (AHRD V1 *--- B0CAN3_ACAM1); contains Interpro domain(s) IPR016040 NAD(P)-binding domain
Solyc10g053910	B-cell receptor-associated protein 31-like containing protein (AHRD V1 ***- B6TG43_MAIZE); contains Interpro domain(s) IPR008417 B-cell receptor-associated 31-like
Solyc10g054730	Pentatricopeptide repeat-containing protein (AHRD V1 ***- D7L3A6_ARALY); contains Interpro domain(s) IPR002885 Pentatricopeptide repeat
Solyc10g054870	Triosephosphate isomerase (AHRD V1 ***- A9PH17_POPTR); contains Interpro domain(s) IPR000652 Triosephosphate isomerase
Solyc10g055240	Phosphatidylinositol-specific phospholipase c (AHRD V1 *-*- B9UY71_LISMO); contains Interpro domain(s) IPR017946 PLC-like phosphodiesterase, TIM beta/alpha-barrel domain
Solyc10g055260	Auxin transporter-like protein 3 (AHRD V1 ***- B6TPT6_MAIZE); contains Interpro domain(s) IPR013057 Amino acid transporter, transmembrane
Solyc10g055700	Pentatricopeptide repeat-containing protein (AHRD V1 ***- D7L8Q6_ARALY); contains Interpro domain(s) IPR002625 Smr protein/MutS2 C-terminal
Solyc10g055780	Chitinase (AHRD V1 ***- B9VRK7_CAPAN); contains Interpro domain(s) IPR000726 Glycoside hydrolase, family 19, catalytic
Solyc10g074470	Bzip transcription factor-like (AHRD V1 *-*- Q8RU34_ORYSJ); contains Interpro domain(s) IPR006867 Protein of unknown function DUF632
Solyc10g074820	Unknown Protein (AHRD V1); contains Interpro domain(s) IPR010605 Protein of unknown function DUF1191
Solyc10g075020	Elongation factor P (AHRD V1 ***- B6UC94_MAIZE); contains Interpro domain(s) IPR011768 Translation elongation factor P
Solyc10g076570	Os03g0291800 protein (Fragment) (AHRD V1 **-- Q0DSS4_ORYSJ); contains Interpro domain(s) IPR004253 Protein of unknown function DUF231, plant
Solyc10g076700	Rhodanese-like family protein-like protein (Fragment) (AHRD V1 *-*- A7KNZ8_GOSBA); contains Interpro domain(s) IPR001763 Rhodanese-like
Solyc10g076820	Myb family transcription factor (Fragment) (AHRD V1 **-- D7M1F0_ARALY); contains Interpro domain(s) IPR006447 Myb-like DNA-binding region, SHAQKYF class
Solyc10g077040	Magnesium-protoporphyrin IX monomethyl ester (AHRD V1 **** B9SCF8_RICCO); contains Interpro domain(s) IPR008434 Magnesium-protoporphyrin IX monomethyl ester aerobic oxidative cyclase
Solyc10g077120	Photosystem II core complex proteins psbY (AHRD V1 *-*- B6SR26_MAIZE)
Solyc10g078250	Peptidyl-prolyl cis-trans isomerase D (AHRD V1 -**- PPID_BOVIN); contains Interpro domain(s) IPR001179 Peptidyl-prolyl cis-trans isomerase, FKBP-type
Solyc10g078260	Peptidyl-prolyl cis-trans isomerase (AHRD V1 *--- Q86M29_BRUMA); contains Interpro domain(s) IPR001179 Peptidyl-prolyl cis-trans isomerase, FKBP-type
Solyc10g078360	3-oxoacyl-reductase (AHRD V1 **-- B6UEX0_MAIZE); contains Interpro domain(s) IPR002347 Glucose/ribitol dehydrogenase
Solyc10g078580	Unknown Protein (AHRD V1)
Solyc10g079070	Transcription factor (AHRD V1 *-*- D6MKM4_9ASPA); contains Interpro domain(s) IPR011598 Helix-loop-helix DNA-binding
Solyc10g079200	Mitochondrial carrier protein (AHRD V1 ***- B1N662_SOLLC); contains Interpro domain(s) IPR018108 Mitochondrial substrate/solute carrier IPR001993 Mitochondrial substrate carrier
Solyc10g079510	Helicase-like protein (AHRD V1 *-*- Q383Z6_9TRYP); contains Interpro domain(s) IPR013020 DNA helicase (DNA repair), Rad3 type
Solyc10g079520	CM0545.450.nc protein (AHRD V1 ***- B0BLB7_LOTJA); contains Interpro domain(s) IPR004158 Protein of unknown function DUF247, plant
Solyc10g079530	CM0545.450.nc protein (AHRD V1 ***- B0BLB7_LOTJA); contains Interpro domain(s) IPR004158 Protein of unknown function DUF247, plant
Solyc10g080080	Thioredoxin reductase (AHRD V1 ***- B9H9S9_POPTR); contains Interpro domain(s) IPR005982 Thioredoxin reductase
Solyc10g080260	Zinc finger CCCH domain-containing protein 30 (AHRD V1 ***- C3H30_ARATH); contains Interpro domain(s) IPR002110 Ankyrin
Solyc10g080340	Mate efflux family protein (AHRD V1 **-- D7KIF9_ARALY); contains Interpro domain(s) IPR002528 Multi antimicrobial extrusion protein MatE
Solyc10g080390	Serine/threonine protein kinase (AHRD V1 *-*- D8LPU9_ECTSI); contains Interpro domain(s) IPR002290 Serine/threonine protein kinase
Solyc10g080600	Zinc finger-like protein (AHRD V1 ***- Q9M2P1_ARATH); contains Interpro domain(s) IPR007087 Zinc finger, C2H2-type
Solyc10g080950	Cyclin B-like protein (AHRD V1 ***- Q5U8T5_9SOLA); contains Interpro domain(s) IPR014400 Cyclin, A/B/D/E
Solyc10g081050	Phage-related exonuclease (AHRD V1 *-*- C6ADF2_BARGA); contains Interpro domain(s) IPR017482 Putative phage-type endonuclease
Solyc10g081100	Unknown Protein (AHRD V1)
Solyc10g081470	Peptidase M50 family protein (AHRD V1 ***- C1FJH6_9CHLO); contains Interpro domain(s) IPR008915 Peptidase M50
Solyc10g081490	MYB transcription factor (AHRD V1 **** Q8GYP5_ARATH); contains Interpro domain(s) IPR015495 Myb transcription factor
Solyc10g082030	Peroxiredoxin (AHRD V1 **-- Q9FE12_PHAVU); contains Interpro domain(s) IPR000866 Alkyl hydroperoxide reductase/ Thiol specific antioxidant/ Mal allergen
Solyc10g083300	Beta-fructofuranosidase insoluble isoenzyme 2 (AHRD V1 **-- B6U1H5_MAIZE); contains Interpro domain(s) IPR001362 Glycoside hydrolase, family 32
Solyc10g083310	Kinesin-5 (AHRD V1 *-*- D2V727_NAEGR); contains Interpro domain(s) IPR001752 Kinesin, motor region
Solyc10g083490	Cell division protein ftsZ (AHRD V1 ***- A0YTK0_LYNSP); contains Interpro domain(s) IPR000158 Cell division protein FtsZ, N-terminal
Solyc10g084020	Auxin responsive SAUR protein (AHRD V1 *-*- Q2HTF3_MEDTR); contains Interpro domain(s) IPR003676 Auxin responsive SAUR protein
Solyc10g084810	UPF0161 protein yidD (AHRD V1 **-- YIDD_ECOL6); contains Interpro domain(s) IPR002696 Protein of unknown function DUF37
Solyc10g084840	Thaumatin-like protein (AHRD V1 ***- Q9LZL8_ARATH); contains Interpro domain(s) IPR001938 Thaumatin, pathogenesis-related
Solyc10g084890	UDP-glucosyltransferase (AHRD V1 ***- C0LNQ9_MAIZE); contains Interpro domain(s) IPR002213 UDP-glucuronosyl/UDP-glucosyltransferase
Solyc10g085080	Unknown Protein (AHRD V1)
Solyc10g085100	Glycosyl transferase group 1 family protein (AHRD V1 **-- B6T479_MAIZE); contains Interpro domain(s) IPR001296 Glycosyl transferase, group 1
Solyc10g085220	Mitochondrial carrier protein expressed (AHRD V1 *-*- Q10MX0_ORYSJ); contains Interpro domain(s) IPR005199 Glycoside hydrolase family 79, N-terminal
Solyc10g085330	Aluminum activated citrate transporter (AHRD V1 **-- A7M6X1_HORVU); contains Interpro domain(s) IPR002528 Multi antimicrobial extrusion protein MatE
Solyc10g085340	Mate efflux family protein (AHRD V1 **-- D7LLI9_ARALY); contains Interpro domain(s) IPR002528 Multi antimicrobial extrusion protein MatE
Solyc10g085550	Enolase (AHRD V1 ***- C5J0G6_TOBAC); contains Interpro domain(s) IPR000941 Enolase
Solyc10g085670	LRR receptor-like serine/threonine-protein kinase FEI 1 (AHRD V1 *-** FEI1_ARATH); contains Interpro domain(s) IPR002290 Serine/threonine protein kinase
Solyc10g085920	Bifunctional polymyxin resistance protein ArnA (AHRD V1 **-- ARNA_KLEP3); contains Interpro domain(s) IPR016040 NAD(P)-binding domain
Solyc10g085980	Integral membrane protein TerC (AHRD V1 ***- A9B4B1_HERA2); contains Interpro domain(s) IPR005496 Integral membrane protein TerC
Solyc10g086150	Single-stranded DNA binding protein (AHRD V1 **-* Q8W214_SOLTU); contains Interpro domain(s) IPR000504 RNA recognition motif, RNP-1
Solyc10g086170	Glutamyl-tRNA(Gln) amidotransferase subunit A (AHRD V1 ***- D5DXY7_BACMQ); contains Interpro domain(s) IPR000120 Amidase signature enzyme
Solyc10g086220	Flavin oxidoreductase/NADH oxidase (AHRD V1 **-- A0YMI2_LYNSP); contains Interpro domain(s) IPR001155 NADH:flavin oxidoreductase/NADH oxidase, N-terminal
Solyc10g086250	MYB transcription factor (AHRD V1 **-- A9YY82_SOLTU); contains Interpro domain(s) IPR015495 Myb transcription factor
Solyc10g086480	Pectinacetylesterase like protein (Fragment) (AHRD V1 *--- Q56WP8_ARATH); contains Interpro domain(s) IPR004963 Pectinacetylesterase
Solyc10g086580	Ribulose-1 5-bisphosphate carboxylase/oxygenase activase 1 (AHRD V1 ***- Q9AXG1_GOSHI); contains Interpro domain(s) IPR003959 ATPase, AAA-type, core
Solyc11g005340	PAP fibrillin family protein (AHRD V1 **-- B5W0K3_SPIMA); contains Interpro domain(s) IPR006843 PAP fibrillin
Solyc11g005970	Pentatricopeptide repeat-containing protein (AHRD V1 ***- D7L4A8_ARALY); contains Interpro domain(s) IPR002885 Pentatricopeptide repeat
Solyc11g006020	NAD(P)H-quinone oxidoreductase subunit O (AHRD V1 *-*- NDHO_GLOVI)
Solyc11g006060	Homology to unknown gene (AHRD V1 ***- Q00S02_OSTTA)
Solyc11g006420	5&apos-nucleotidase cytosolic III (AHRD V1 ***- B2GUX5_RAT); contains Interpro domain(s) IPR006434 HAD-superfamily hydrolase, subfamily IE
Solyc11g006590	Cytochrome P450 (AHRD V1 ***- B9NH51_POPTR); contains Interpro domain(s) IPR002401 Cytochrome P450, E-class, group I
Solyc11g006650	Heat shock protein 101 (AHRD V1 *-*- Q3L1D0_VITVI); contains Interpro domain(s) IPR004176 Clp, N-terminal
Solyc11g006680	Pentatricopeptide repeat-containing protein (AHRD V1 ***- D7LY59_ARALY); contains Interpro domain(s) IPR000504 RNA recognition motif, RNP-1
Solyc11g007030	Hydrolase alpha/beta fold family protein (AHRD V1 ***- D7LIQ3_ARALY); contains Interpro domain(s) IPR000073 Alpha/beta hydrolase fold-1
Solyc11g007160	RNA binding protein (AHRD V1 *--- B6TNV4_MAIZE); contains Interpro domain(s) IPR012677 Nucleotide-binding, alpha-beta plait
Solyc11g007330	cDNA clone J033118E13 full insert sequence (AHRD V1 **-- B7EU28_ORYSJ); contains Interpro domain(s) IPR007033 Protein of unknown function DUF662
Solyc11g007600	Cellulose synthase-like C6 glycosyltransferase family 2 (AHRD V1 **-* A6N4C3_PHYPA); contains Interpro domain(s) IPR001173 Glycosyl transferase, family 2
Solyc11g007900	Os03g0107400 protein (Fragment) (AHRD V1 *--- Q0DVY2_ORYSJ); contains Interpro domain(s) IPR009053 Prefoldin
Solyc11g008050	Glycogen debranching enzyme (AHRD V1 *-*- GLGX_YERPG); contains Interpro domain(s) IPR006047 Glycosyl hydrolase, family 13, catalytic region
Solyc11g008060	Pullulanase type I (AHRD V1 *-*- B1B8Z3_CLOBO); contains Interpro domain(s) IPR004193 Glycoside hydrolase, family 13, N-terminal
Solyc11g008480	Photosystem II oxygen evolving complex protein PsbP (AHRD V1 *-*- A0ZMM6_NODSP); contains Interpro domain(s) IPR016123 Mog1/PsbP, alpha/beta/alpha sandwich
Solyc11g008620	Phosphoglycolate phosphatase (AHRD V1 **-- C1FHY2_9CHLO); contains Interpro domain(s) IPR006349 2-phosphoglycolate phosphatase, eukaryotic
Solyc11g009020	HAD-superfamily hydrolase subfamily IA variant 3 containing protein expressed (AHRD V1 **** Q10I42_ORYSJ); contains Interpro domain(s) IPR005834 Haloacid dehalogenase-like hydrolase
Solyc11g010130	Serine-threonine protein kinase (AHRD V1 ***- Q09VQ1_WHEAT); contains Interpro domain(s) IPR015740 Plant protein serine/threonine kinase-like
Solyc11g010460	Cyclin D2 (AHRD V1 ***- Q8L6U0_DAUCA); contains Interpro domain(s) IPR015451 Cyclin D
Solyc11g010480	Threonine endopeptidase (AHRD V1 *--- D7M9J7_ARALY)
Solyc11g011980	WD-40 repeat protein (AHRD V1 *--- B2J557_NOSP7); contains Interpro domain(s) IPR020472 G-protein beta WD-40 repeat, region
Solyc11g012020	EH-domain-containing protein 1 (AHRD V1 **-* B6U193_MAIZE); contains Interpro domain(s) IPR001401 Dynamin, GTPase region
Solyc11g012520	Unknown Protein (AHRD V1)
Solyc11g012640	Ycf33 protein (AHRD V1 *-*- Q8DIU8_THEEB); contains Interpro domain(s) IPR008470 Protein of unknown function DUF751
Solyc11g012850	Chlorophyllide a oxygenase (AHRD V1 ***- B6TZB6_MAIZE); contains Interpro domain(s) IPR013626 Pheophorbide a oxygenase
Solyc11g013300	Thaumatin-like protein 12104-13574 (AHRD V1 **-- Q9CA24_ARATH); contains Interpro domain(s) IPR001938 Thaumatin, pathogenesis-related
Solyc11g017290	Pentatricopeptide repeat-containing protein (AHRD V1 ***- D7KL14_ARALY); contains Interpro domain(s) IPR002885 Pentatricopeptide repeat
Solyc11g018550	Ascorbate peroxidase (AHRD V1 **** Q8LSK6_SOLLC); contains Interpro domain(s) IPR002207 Plant ascorbate peroxidase
Solyc11g020630	Acyltransferase 2 (Fragment) (AHRD V1 ***- Q8GV03_CAPCH); contains Interpro domain(s) IPR003480 Transferase
Solyc11g020640	Alcohol acyl transferase (AHRD V1 **-- Q6QLX4_SOLLC); contains Interpro domain(s) IPR003480 Transferase
Solyc11g021020	Proteinase inhibitor (AHRD V1 ***- B0FZ75_SOLTU); contains Interpro domain(s) IPR003465 Proteinase inhibitor I20, Pin2
Solyc11g021060	Proteinase inhibitor (AHRD V1 ***- Q40378_NICAL); contains Interpro domain(s) IPR003465 Proteinase inhibitor I20, Pin2
Solyc11g027830	Unknown Protein (AHRD V1); contains Interpro domain(s) IPR003111 Peptidase S16, lon N-terminal
Solyc11g031960	GDSL esterase/lipase At1g33811 (AHRD V1 ***- GDL17_ARATH); contains Interpro domain(s) IPR001087 Lipase, GDSL
Solyc11g042490	Unknown Protein (AHRD V1)
Solyc11g042640	Rieske (2Fe-2S) domain protein (AHRD V1 *-*- C7QP67_CYAP0); contains Interpro domain(s) IPR017941 Rieske [2Fe-2S] iron-sulphur domain
Solyc11g042940	Carbohydrate kinase FGGY (AHRD V1 ***- B7KH14_CYAP7); contains Interpro domain(s) IPR000577 Carbohydrate kinase, FGGY
Solyc11g042950	Carbohydrate kinase FGGY (AHRD V1 ***- B5W0I7_SPIMA); contains Interpro domain(s) IPR000577 Carbohydrate kinase, FGGY
Solyc11g044360	At4g38160-like protein (Fragment) (AHRD V1 *--- C0JEI1_9BRAS); contains Interpro domain(s) IPR003690 Mitochodrial transcription termination factor-related
Solyc11g044530	PAP fibrillin (AHRD V1 ***- A2Q498_MEDTR); contains Interpro domain(s) IPR006843 PAP fibrillin
Solyc11g045140	Vacuolar protein sorting-associated protein 13 family protein (AHRD V1 *-*- D3BE65_POLPA)
Solyc11g045260	Photosystem II CP43 chlorophyll apoprotein (AHRD V1 *-*- C4XUU2_CRYJA); contains Interpro domain(s) IPR000932 Photosystem antenna protein-like
Solyc11g062200	Transposon Ty1-A Gag-Pol polyprotein (AHRD V1 *-*- YA11B_YEAST); contains Interpro domain(s) IPR013103 Reverse transcriptase, RNA-dependent DNA polymerase
Solyc11g062220	Novel protein containing a PHD-finger domain (Fragment) (AHRD V1 *--- Q07G27_XENTR); contains Interpro domain(s) IPR018144 Plus-3 domain, subgroup
Solyc11g065740	RbcX protein (AHRD V1 *-*- Q5W3L8_9NOST); contains Interpro domain(s) IPR003435 Chaperonin-like RbcX
Solyc11g065830	2-oxoglutarate/malate translocator-like protein (AHRD V1 **-- Q9LXV3_ARATH); contains Interpro domain(s) IPR001898 Sodium/sulphate symporter
Solyc11g066000	Unknown Protein (AHRD V1)
Solyc11g066110	Inner membrane protein oxaA (AHRD V1 *-*- B9L0L4_THERP); contains Interpro domain(s) IPR001708 Membrane insertion protein, OxaA/YidC
Solyc11g066410	50S ribosomal protein L9 (AHRD V1 ***- B4FU53_MAIZE); contains Interpro domain(s) IPR000244 Ribosomal protein L9
Solyc11g066490	Harpin-induced protein-like (Fragment) (AHRD V1 **-- D2CFH8_COFAR); contains Interpro domain(s) IPR010847 Harpin-induced 1
Solyc11g066660	Magnesium transporter MRS2-1 (AHRD V1 ***- MRS21_ARATH); contains Interpro domain(s) IPR002523 Mg2+ transporter protein, CorA-like
Solyc11g066670	UDP-glucosyltransferase (AHRD V1 *-*- B8QI32_9MAGN); contains Interpro domain(s) IPR002213 UDP-glucuronosyl/UDP-glucosyltransferase
Solyc11g066680	UDP-glucuronosyltransferase 1-6 (AHRD V1 *--- UD16_HUMAN); contains Interpro domain(s) IPR002213 UDP-glucuronosyl/UDP-glucosyltransferase
Solyc11g066870	Genomic DNA chromosome 5 P1 clone MDJ22 (AHRD V1 **-- Q9FNJ7_ARATH); contains Interpro domain(s) IPR003409 MORN motif
Solyc11g066900	Nucleobase ascorbate transporter (AHRD V1 **-- B9HQT7_POPTR); contains Interpro domain(s) IPR006043 Xanthine/uracil/vitamin C permease
Solyc11g067110	DNA polymerase (AHRD V1 ***- B9SSU6_RICCO); contains Interpro domain(s) IPR006133 DNA-directed DNA polymerase, family B, exonuclease
Solyc11g067120	DNA polymerase (AHRD V1 ***- B9SSU6_RICCO); contains Interpro domain(s) IPR012337 Polynucleotidyl transferase, ribonuclease H fold
Solyc11g067130	DNA polymerase (AHRD V1 ***- B9MYH6_POPTR); contains Interpro domain(s) IPR006134 DNA-directed DNA polymerase, family B, conserved region
Solyc11g067140	DNA polymerase (AHRD V1 ***- B9MYH6_POPTR); contains Interpro domain(s) IPR013697 Region of unknown function DUF1744
Solyc11g067170	Fatty acyl coA reductase (AHRD V1 ***- Q8L4M0_WHEAT); contains Interpro domain(s) IPR013120 Male sterility, NAD-binding
Solyc11g068520	Rho GTPase activating protein 2 (AHRD V1 *-*- Q6UQ72_ORYSJ); contains Interpro domain(s) IPR000198 RhoGAP
Solyc11g068530	Genomic DNA chromosome 5 P1 clone MWD9 (AHRD V1 *-*- Q9FMR2_ARATH)
Solyc11g068680	Genomic DNA chromosome 5 P1 clone MWD9 (AHRD V1 ***- Q9FMR8_ARATH)
Solyc11g068820	50S ribosomal protein L27 (AHRD V1 ***- Q8LEF5_ARATH); contains Interpro domain(s) IPR001684 Ribosomal protein L27
Solyc11g069210	Genomic DNA chromosome 5 TAC clone K19B1 (AHRD V1 *-*- Q9FJJ1_ARATH)
Solyc11g069250	Fasciclin-like arabinogalactan protein (AHRD V1 ***- D5KXI3_9MYRT); contains Interpro domain(s) IPR000782 FAS1 domain
Solyc11g069510	GATA transcription factor 9 (AHRD V1 *-*- B6STZ1_MAIZE); contains Interpro domain(s) IPR000679 Zinc finger, GATA-type
Solyc11g069730	Unknown Protein (AHRD V1)
Solyc11g070140	Cell division protein kinase 2 (AHRD V1 ***- C1C4M4_RANCA); contains Interpro domain(s) IPR002290 Serine/threonine protein kinase
Solyc11g071200	Unknown Protein (AHRD V1)
Solyc11g071640	Beta-D-glucosidase (AHRD V1 ***- O82074_TROMA); contains Interpro domain(s) IPR001764 Glycoside hydrolase, family 3, N-terminal
Solyc11g071710	DnaJ-like zinc-finger protein (AHRD V1 **-- A8IXN3_CHLRE)
Solyc11g072580	Proton-dependent oligopeptide transport family protein (AHRD V1 **-- D7LMP9_ARALY); contains Interpro domain(s) IPR000109 TGF-beta receptor, type I/II extracellular region
Solyc11g072790	WUSCHEL-related homeobox 3B (AHRD V1 *-*- A8Y7Y2_MAIZE); contains Interpro domain(s) IPR001356 Homeobox
Solyc11g072830	Chitinase 2 (AHRD V1 ***- B6U7J7_MAIZE); contains Interpro domain(s) IPR001223 Glycoside hydrolase, family 18, catalytic domain
Solyc11g073020	Metal ion binding protein (AHRD V1 **-- B6T8A4_MAIZE); contains Interpro domain(s) IPR006121 Heavy metal transport/detoxification protein
Solyc11g073260	Histone H2A (AHRD V1 ***- C6TMV8_SOYBN); contains Interpro domain(s) IPR002119 Histone H2A
Solyc12g005240	Unknown Protein (AHRD V1); contains Interpro domain(s) IPR018962 Domain of unknown function DUF1995
Solyc12g005260	Unknown Protein (AHRD V1)
Solyc12g005300	Chlorophyllase 2 (AHRD V1 ***- C1JZ62_9ROSI); contains Interpro domain(s) IPR010821 Chlorophyllase
Solyc12g005400	Cyclic nucleotide gated channel (AHRD V1 ***- A9CRE4_MALDO); contains Interpro domain(s) IPR000595 Cyclic nucleotide-binding
Solyc12g005410	Bile acid sodium symporter family protein (AHRD V1 ***- D7KVC3_ARALY); contains Interpro domain(s) IPR002657 Bile acid:sodium symporter
Solyc12g005480	Targeting protein for Xklp2 containing protein expressed (AHRD V1 *--- Q10Q22_ORYSJ); contains Interpro domain(s) IPR009675 Targeting for Xklp2
Solyc12g005630	Cytochrome b6-f complex iron-sulfur subunit (AHRD V1 ***- A9PEX3_POPTR); contains Interpro domain(s) IPR005805 Rieske iron-sulphur protein, C-terminal
Solyc12g005640	Myb-related transcription factor (AHRD V1 *--- B5RHV2_MUSBA); contains Interpro domain(s) IPR015495 Myb transcription factor
Solyc12g006140	Chlorophyll a-b binding protein 37, chloroplastic (AHRD V1 ***- CB26_PETSP); contains Interpro domain(s) IPR001344 Chlorophyll A-B binding protein
Solyc12g006200	Unknown Protein (AHRD V1)
Solyc12g006280	Myb-like DNA-binding domain SHAQKYF class family protein (AHRD V1 *--- Q7XCL9_ORYSJ); contains Interpro domain(s) IPR006447 Myb-like DNA-binding region, SHAQKYF class
Solyc12g006810	Soul heme-binding family protein (AHRD V1 **** D7LZY3_ARALY); contains Interpro domain(s) IPR006917 SOUL haem-binding protein
Solyc12g007010	Cytosolic Fe-S cluster assembly factor NUBP2 homolog (AHRD V1 *--- NUBP2_NEMVE); contains Interpro domain(s) IPR019591 ATPase-like, ParA/MinD
Solyc12g007020	cDNA clone J033084B06 full insert sequence (AHRD V1 *-*- B7ESP0_ORYSJ); contains Interpro domain(s) IPR010341 Protein of unknown function DUF936, plant
Solyc12g008800	MYB transcription factor (AHRD V1 ***- Q9LVS0_ARATH); contains Interpro domain(s) IPR006447 Myb-like DNA-binding region, SHAQKYF class
Solyc12g008830	GATA transcription factor 20 (AHRD V1 *-*- B6SS40_MAIZE); contains Interpro domain(s) IPR000679 Zinc finger, GATA-type
Solyc12g008980	Lycopene beta cyclase (AHRD V1 **** C1N7E6_MICPS); contains Interpro domain(s) IPR010108 Lycopene cyclase, beta and epsilon
Solyc12g009070	Unknown Protein (AHRD V1)
Solyc12g009200	Chlorophyll a-b binding protein, chloroplastic (AHRD V1 ***- CB12_PETHY); contains Interpro domain(s) IPR001344 Chlorophyll A-B binding protein
Solyc12g009580	CRABS CLAW (Fragment) (AHRD V1 **-- Q5EMM7_GOSHI); contains Interpro domain(s) IPR006780 YABBY protein
Solyc12g009600	Thylakoid lumenal protein (AHRD V1 ***- B6SU36_MAIZE)
Solyc12g010050	DNA-3-methyladenine glycosylase I (AHRD V1 ***- B6U9I4_MAIZE); contains Interpro domain(s) IPR005019 Methyladenine glycosylase
Solyc12g010840	Ketol-acid reductoisomerase (AHRD V1 ***- D7LW57_ARALY); contains Interpro domain(s) IPR016206 Ketol-acid reductoisomerase, plant
Solyc12g011010	Meiosis 5 (AHRD V1 *-*- B6T5X0_MAIZE)
Solyc12g011020	Had superfamily (Subfamily iiia) phosphatase (AHRD V1 *-*- B5YDI1_DICT6); contains Interpro domain(s) IPR010021 HAD-superfamily phosphatase, subfamily IIIA
Solyc12g011140	Subtilisin-like protease (AHRD V1 ***- Q6WNU4_SOYBN); contains Interpro domain(s) IPR015500 Peptidase S8, subtilisin-related
Solyc12g011150	Unknown Protein (AHRD V1)
Solyc12g011280	Chlorophyll a-b binding protein 8, chloroplastic (AHRD V1 ***- CB13_SOLLC); contains Interpro domain(s) IPR001344 Chlorophyll A-B binding protein
Solyc12g011450	Chlorophyll a-b binding protein 13, chloroplastic (AHRD V1 ***- CB23_SOLLC); contains Interpro domain(s) IPR001344 Chlorophyll A-B binding protein
Solyc12g013580	Peptidyl-prolyl cis-trans isomerase cyclophilin-type (AHRD V1 ***- A8INE5_CHLRE); contains Interpro domain(s) IPR002130 Peptidyl-prolyl cis-trans isomerase, cyclophilin-type
Solyc12g013710	Protochlorophyllide reductase (AHRD V1 ***- Q8LAV9_ARATH); contains Interpro domain(s) IPR005979 Light-dependent protochlorophyllide reductase
Solyc12g014040	Chloroplast protein HCF243 (AHRD V1 ***- Q9LIM5_ARATH)
Solyc12g014150	Single-stranded nucleic acid binding R3H domain protein (AHRD V1 **-- C7QND6_CYAP0); contains Interpro domain(s) IPR003959 ATPase, AAA-type, core
Solyc12g014160	Unknown Protein (AHRD V1)
Solyc12g014220	Homology to unknown gene (Fragment) (AHRD V1 *--- Q01G44_OSTTA)
Solyc12g014390	50S ribosomal protein L13 (AHRD V1 ***- B6SVH3_MAIZE); contains Interpro domain(s) IPR005823 Ribosomal protein L13, bacterial-type
Solyc12g014450	Extracellular ligand-gated ion channel (AHRD V1 ***- D7LAY2_ARALY)
Solyc12g015640	Mitochondrial transcription termination factor (Fragment) (AHRD V1 *--- C6FB12_PSEMZ); contains Interpro domain(s) IPR003690 Mitochodrial transcription termination factor-related
Solyc12g015710	Ribosomal RNA small subunit methyltransferase B (AHRD V1 ***- D5H7I5_SALRM); contains Interpro domain(s) IPR001678 Bacterial Fmu (Sun)/eukaryotic nucleolar NOL1/Nop2p
Solyc12g016220	Disease resistance protein (AHRD V1 ***- D1GEC3_BRARP); contains Interpro domain(s) IPR002182 NB-ARC
Solyc12g019100	Valyl-tRNA synthetase (AHRD V1 ***- A7NGB2_ROSCS); contains Interpro domain(s) IPR002303 Valyl-tRNA synthetase, class Ia
Solyc12g019110	Valyl-tRNA synthetase (AHRD V1 ***- B9LKX4_CHLSY); contains Interpro domain(s) IPR002303 Valyl-tRNA synthetase, class Ia
Solyc12g019550	Unknown Protein (AHRD V1)
Solyc12g021280	Protein kinase (AHRD V1 ***- Q84V17_CHLRE); contains Interpro domain(s) IPR002290 Serine/threonine protein kinase
Solyc12g021340	Rhodanese-like family protein-like protein (Fragment) (AHRD V1 *-*- A7KNZ8_GOSBA); contains Interpro domain(s) IPR001763 Rhodanese-like
Solyc12g021360	ApaG (AHRD V1 *-*- A6GAQ0_9DELT); contains Interpro domain(s) IPR007474 ApaG
Solyc12g035710	Cbs domain containing protein expressed (Fragment) (AHRD V1 *--- A6N095_ORYSI); contains Interpro domain(s) IPR002550 Protein of unknown function DUF21
Solyc12g036170	Unknown Protein (AHRD V1)
Solyc12g036440	Unknown Protein (AHRD V1)
Solyc12g038090	Unknown Protein (AHRD V1)
Solyc12g038360	Unknown Protein (AHRD V1)
Solyc12g040790	Menaquinone biosynthesis methyltransferase ubiE (AHRD V1 *-*- UBIE_LISMH); contains Interpro domain(s) IPR013216 Methyltransferase type 11
Solyc12g042100	Unknown Protein (AHRD V1)
Solyc12g042580	Blue copper-like protein (AHRD V1 *-*- B8Y8A0_GOSHI); contains Interpro domain(s) IPR003245 Plastocyanin-like
Solyc12g043070	SNF2 domain-containing protein (AHRD V1 ***- D7LFU4_ARALY)
Solyc12g044210	Pol polyprotein (AHRD V1 ***- POL_SMRVH); contains Interpro domain(s) IPR000477 RNA-directed DNA polymerase (reverse transcriptase)
Solyc12g044260	D-isomer specific 2-hydroxyacid dehydrogenase (AHRD V1 **-- A8IB71_AZOC5); contains Interpro domain(s) IPR006140 D-isomer specific 2-hydroxyacid dehydrogenase, NAD-binding
Solyc12g044280	Photosystem I reaction center subunit VI, chloroplastic (AHRD V1 ***- PSAH_SPIOL); contains Interpro domain(s) IPR004928 Photosystem I reaction centre subunit VI
Solyc12g044400	Cell division protease ftsH homolog 4 (AHRD V1 *-*- FTSH4_SYNY3); contains Interpro domain(s) IPR003959 ATPase, AAA-type, core
Solyc12g044840	Receptor-like kinase (AHRD V1 *-*- A7VM65_9VIRI); contains Interpro domain(s) IPR002290 Serine/threonine protein kinase
Solyc12g049280	NAD-dependent epimerase/dehydratase (AHRD V1 **-- Q3MEG2_ANAVT); contains Interpro domain(s) IPR016040 NAD(P)-binding domain
Solyc12g049510	Erect panical 2 (AHRD V1 *--- B8B8K3_ORYSI)
Solyc12g049520	COP1-Interacting ProteinI 7 (CIP7) (Fragment) (AHRD V1 **-- Q7GDB1_ARATH)
Solyc12g055940	Unknown Protein (AHRD V1)
Solyc12g056150	Peptidase C45 acyl-coenzyme A/6-aminopenicillanic acid acyl-transferase (AHRD V1 **-- B6THR2_MAIZE); contains Interpro domain(s) IPR005079 Peptidase C45, acyl-coenzyme A:6-aminopenicillanic acid acyl-transferase
Solyc12g056350	Unknown Protein (AHRD V1); contains Interpro domain(s) IPR013097 Stress responsive alpha-beta barrel
Solyc12g056610	Short-chain dehydrogenase/reductase (AHRD V1 **-- Q6DLW2_SOLTU); contains Interpro domain(s) IPR002347 Glucose/ribitol dehydrogenase
Solyc12g056830	ATP synthase delta subunit (AHRD V1 ***- Q7XYM8_BIGNA); contains Interpro domain(s) IPR000711 ATPase, F1 complex, OSCP/delta subunit
Solyc12g057030	Unknown Protein (AHRD V1)
Solyc12g062250	5&apos-AMP-activated protein kinase beta-1 subunit (AHRD V1 *--- C6LYW2_GIALA); contains Interpro domain(s) IPR001478 PDZ/DHR/GLGF
Solyc12g070270	Lipid A export ATP-binding/permease protein msbA (AHRD V1 *--- MSBA_CHRVO); contains Interpro domain(s) IPR001140 ABC transporter, transmembrane region
Solyc12g070280	Lipid A export ATP-binding/permease protein MsbA (AHRD V1 ***- B9NVE8_9RHOB); contains Interpro domain(s) IPR003439 ABC transporter-like
Solyc12g082690	Retrotransposable element Tf2 155 kDa protein type 2 (AHRD V1 **-- RTF22_SCHPO); contains Interpro domain(s) IPR001584 Integrase, catalytic core
Solyc12g088170	Hydroxycinnamoyl CoA quinate transferase (AHRD V1 **-- D6BK25_CYNSC); contains Interpro domain(s) IPR003480 Transferase
Solyc12g088320	LIM domain protein (AHRD V1 **-- Q306K1_BRANA); contains Interpro domain(s) IPR001781 Zinc finger, LIM-type
Solyc12g088750	Receptor-like protein kinase (AHRD V1 ***- Q0WPA7_ARATH); contains Interpro domain(s) IPR002290 Serine/threonine protein kinase
Solyc12g088760	Subtilisin-like protease (AHRD V1 **-- Q38708_ALNGL); contains Interpro domain(s) IPR015500 Peptidase S8, subtilisin-related
Solyc12g094640	Glyceraldehyde-3-phosphate dehydrogenase B (AHRD V1 ***- B4F8L7_MAIZE); contains Interpro domain(s) IPR000173 Glyceraldehyde 3-phosphate dehydrogenase
Solyc12g094700	Cathepsin B-like cysteine proteinase (AHRD V1 **-- CYSP_SCHMA); contains Interpro domain(s) IPR013128 Peptidase C1A, papain
Solyc12g094720	PsbP domain-containing protein 3, chloroplastic (AHRD V1 ***- PPD3_ARATH); contains Interpro domain(s) IPR016123 Mog1/PsbP, alpha/beta/alpha sandwich
Solyc12g096100	ABC-type Co2+ transport system permease component (AHRD V1 *--- B6TSG4_MAIZE)
Solyc12g097010	Disease resistance protein (AHRD V1 ***- D1GEG7_BRARP); contains Interpro domain(s) IPR001611 Leucine-rich repeat
Solyc12g098890	50S ribosomal protein L18 (AHRD V1 ***- B6TYR5_MAIZE); contains Interpro domain(s) IPR004389 Ribosomal protein L18, bacterial
Solyc12g098930	Pyruvate dehydrogenase kinase (AHRD V1 ***- Q700B0_CICAR); contains Interpro domain(s) IPR018955 Branched-chain alpha-ketoacid dehydrogenase kinase/Pyruvate dehydrogenase kinase, mitochondrial
Solyc12g099590	Unknown Protein (AHRD V1)
Solyc12g099650	Photosystem II 5 kDa protein, chloroplastic (AHRD V1 ***- PST2_GOSHI)
Solyc12g099930	Serine-glyoxylate aminotransferase (AHRD V1 ***- Q3S2I1_SPIPO); contains Interpro domain(s) IPR000192 Aminotransferase, class V/Cysteine desulfurase
Solyc12g100160	50S ribosomal protein L6 (AHRD V1 ***- B6SL57_MAIZE); contains Interpro domain(s) IPR019906 Ribosomal protein L6, subgroup
Solyc01g073640	3-β hydroxysteroid dehydrogenase (OXR)
Solyc06g005750	Methylsterol monooxygenase 2-2-like (SMO1)

## Sheet: Co-expressed with potato GAME 9
Supplementary Data 1. Detailed list of genes co-expressed with GAME9 in tomato, potato and r-values for specific genes involved in the synthesis of SGAs and sterol precursors.
Co-expressed genes with GAME9 in potato (r-value ≥ 0.8)
PGSC ID	Annotation
PGSC0003DMP400000181	Alpha 1,3-xylosyltransferase
PGSC0003DMP400000706	IQ-domain 26
PGSC0003DMP400000811	Shugoshin-1
PGSC0003DMP400001939	Protein COBRA
PGSC0003DMP400002318	Conserved gene of unknown function
PGSC0003DMP400002359	Non-cell-autonomous protein pathway1
PGSC0003DMP400002406	Conserved gene of unknown function
PGSC0003DMP400003028	Ferredoxin
PGSC0003DMP400003139	Arabinogalactan protein 3
PGSC0003DMP400003320	Novel plant snare
PGSC0003DMP400004792	GRF domain class transcription factor
PGSC0003DMP400004858	Gene of unknown function
PGSC0003DMP400004887	Delta14-sterol reductase
PGSC0003DMP400006028	Conserved gene of unknown function
PGSC0003DMP400006112	Conserved gene of unknown function
PGSC0003DMP400006115	Conserved gene of unknown function
PGSC0003DMP400006181	Oxidoreductase, 2OG-Fe(II) oxygenase family protein
PGSC0003DMP400006322	Serine-threonine protein kinase, plant-type
PGSC0003DMP400006582	Phenylcoumaran benzylic ether reductase
PGSC0003DMP400006794	Histone H2A
PGSC0003DMP400007904	Conserved gene of unknown function
PGSC0003DMP400008078	Anthocyanin 5-O-glucosyltransferase
PGSC0003DMP400008898	Endo-beta-1,4-glucanase
PGSC0003DMP400008968	Conserved gene of unknown function
PGSC0003DMP400009119	Conserved gene of unknown function
PGSC0003DMP400009207	Zinc finger protein
PGSC0003DMP400010209	Protein P21
PGSC0003DMP400010555	Cyclin B1
PGSC0003DMP400010581	Glucosyltransferase
PGSC0003DMP400011206	Histone H3.2
PGSC0003DMP400011232	Histone H3.2
PGSC0003DMP400011664	Apetala 2
PGSC0003DMP400012168	Conserved gene of unknown function
PGSC0003DMP400012287	Oxidoreductase
PGSC0003DMP400012439	Spindle and kinetochore-associated protein 1 homolog
PGSC0003DMP400012512	Chalcone isomerase
PGSC0003DMP400012990	Apyrase 3
PGSC0003DMP400013394	Hydroxyphenylpyruvate reductase (HPPR)
PGSC0003DMP400013587	Dopamine beta-monooxygenase
PGSC0003DMP400013828	ATP binding protein
PGSC0003DMP400013973	Conserved gene of unknown function
PGSC0003DMP400015044	Diphosphonucleoside phosphohydrolase
PGSC0003DMP400015188	Conserved gene of unknown function
PGSC0003DMP400015724	Endo-1,4-beta-glucanase
PGSC0003DMP400016001	SF16
PGSC0003DMP400016053	ATP binding protein
PGSC0003DMP400016542	Protein VERNALIZATION-INSENSITIVE
PGSC0003DMP400017679	B2-type cyclin dependent kinase
PGSC0003DMP400019483	UDP-glucuronosyltransferase
PGSC0003DMP400019834	Serine carboxypeptidase
PGSC0003DMP400020023	Conserved gene of unknown function
PGSC0003DMP400020813	SGA
PGSC0003DMP400021577	Kinesin heavy chain
PGSC0003DMP400021841	BHLH transcription factor JAF13
PGSC0003DMP400022869	Zinc finger homeodomain protein 1
PGSC0003DMP400023341	Systemin receptor SR160
PGSC0003DMP400023817	O-acetyltransferase
PGSC0003DMP400023905	Polygalacturonase
PGSC0003DMP400023995	Conserved gene of unknown function
PGSC0003DMP400024950	ATP binding protein
PGSC0003DMP400025679	Receptor kinase
PGSC0003DMP400025731	DUF26 domain-containing protein 1
PGSC0003DMP400025821	Glutamate receptor 3 plant
PGSC0003DMP400025850	Dimethylaniline monooxygenase
PGSC0003DMP400026152	Conserved gene of unknown function
PGSC0003DMP400027122	ISWI chromatin remodeling complex ATPase ISW1
PGSC0003DMP400027322	LATD/NIP
PGSC0003DMP400028166	UDP-rhamnose:rhamnosyltransferase
PGSC0003DMP400028816	Glucan endo-1,3-beta-glucosidase
PGSC0003DMP400029087	PAKRP1L
PGSC0003DMP400029243	Glutathione S-transferase
PGSC0003DMP400030481	DNA binding protein
PGSC0003DMP400030587	Acetylornithine deacetylase
PGSC0003DMP400031420	Multidrug resistance pump
PGSC0003DMP400031910	Beta-expansin 3
PGSC0003DMP400032014	Axoneme-associated protein mst101
PGSC0003DMP400033047	Kinesin-3
PGSC0003DMP400033473	Kinesin
PGSC0003DMP400033564	Type I inositol polyphosphate 5-phosphatase
PGSC0003DMP400034501	Conserved gene of unknown function
PGSC0003DMP400035041	DNA cross-link repair protein pso2/snm1
PGSC0003DMP400036651	DWARF1/DIMINUTO
PGSC0003DMP400036874	Leucine-rich repeat family protein
PGSC0003DMP400037599	E3 ubiquitin-protein ligase RMA1H1
PGSC0003DMP400037647	DNA binding protein
PGSC0003DMP400038104	Conserved gene of unknown function
PGSC0003DMP400038500	Conserved gene of unknown function
PGSC0003DMP400038601	Lipid binding protein
PGSC0003DMP400038631	Microtubule-associated protein MAP65-1a
PGSC0003DMP400039010	Deoxyuridine 5'-triphosphate nucleotidohydrolase
PGSC0003DMP400039359	Cyclin B1
PGSC0003DMP400039729	Conserved gene of unknown function
PGSC0003DMP400040317	Aspartic proteinase nepenthesin-1
PGSC0003DMP400040403	Conserved gene of unknown function
PGSC0003DMP400041075	Gene of unknown function
PGSC0003DMP400041121	Globulin
PGSC0003DMP400041673	Conserved gene of unknown function
PGSC0003DMP400041994	Cytochrome P450 monooxygenase
PGSC0003DMP400042385	Chromosome-associated kinesin KIF4A
PGSC0003DMP400042816	Deoxyuridine 5'-triphosphate nucleotidohydrolase
PGSC0003DMP400042859	TANGLED
PGSC0003DMP400043644	Conserved gene of unknown function
PGSC0003DMP400043888	Serine-threonine protein kinase, plant-type
PGSC0003DMP400043942	BRASSINOSTEROID INSENSITIVE 1-associated receptor kinase 1
PGSC0003DMP400044154	Serine/threonine-protein kinase
PGSC0003DMP400044342	Conserved gene of unknown function
PGSC0003DMP400044757	Cyclin-dependent kinase inhibitor 7
PGSC0003DMP400045105	Leucine-rich repeat receptor kinase
PGSC0003DMP400045107	UDP-glucuronate 4-epimerase 2
PGSC0003DMP400045611	Phytocyanin-like arabinogalactan-protein
PGSC0003DMP400045918	Conserved gene of unknown function
PGSC0003DMP400046202	Cytochrome P450
PGSC0003DMP400046213	Cytochrome P450
PGSC0003DMP400046274	AvrPto-dependent Pto-interacting protein 3
PGSC0003DMP400047209	Laccase 90a
PGSC0003DMP400048084	Interactor of constitutive active ROPs 1
PGSC0003DMP400048362	Leucine-rich repeat family protein / protein kinase family protein
PGSC0003DMP400049266	Zeatin O-glucosyltransferase
PGSC0003DMP400049833	Protein kinase
PGSC0003DMP400050166	ATP binding protein
PGSC0003DMP400050193	Conserved gene of unknown function
PGSC0003DMP400050668	Conserved gene of unknown function
PGSC0003DMP400051416	High mobility group family
PGSC0003DMP400052550	Zinc finger family protein
PGSC0003DMP400052934	Expansin18
PGSC0003DMP400053253	Zinc finger protein
PGSC0003DMP400053985	Conserved gene of unknown function
PGSC0003DMP400054326	Conserved gene of unknown function
PGSC0003DMP400054679	Anthranilate phosphoribosyltransferase
PGSC0003DMP400055140	Classical arabinogalactan protein 26
PGSC0003DMP400056303	Isoflavone reductase homolog

## Sheet: r-values for specific genes
Supplementary Data 1. Detailed list of genes co-expressed with GAME9 in tomato, potato and r-values for specific genes involved in the synthesis of SGAs and sterol precursors.
Tomato							Potato
Name	Solyc ID	r-value					Name	Sotub ID	r-value
GAME2	Solyc07g043410	0.0009					SGT3	Sotub07g016550	0.97
GAME11	Solyc07g043420	0.69					GAME11	Sotub07g016570	0.77
GAME6	Solyc07g043460	0.88					GAME6	Sotub07g016580	0.86
GAME17	Solyc07g043480	0.94
GAME1	Solyc07g043490	0.82					SGT1	Sotub07g016600	0.85
GAME18	Solyc07g043500	0.86
GAME12	Solyc12g006470	0.85					GAME12	Sotub12g011080	0.84
GAME4	Solyc12g006460	0.77					GAME4	Sotub12g011090	0.88
HMGR	Solyc02g082260	0.436136					HMGR	Sotub02g025630	-0.11
SQS	Solyc01g110290	0.00542142					SQS	Sotub01g047720	N/A
SMT1	Solyc01g087560	-0.274413					SMT1	Sotub01g025880	-0.169149
SSR2	Solyc02g069490	0.731139					SSR2	Sotub02g015720	0.811559
CAS	Solyc04g070980	0.90093					CAS	Sotub04g023080	N/A
BAS1	Solyc07g042630	0.6117					BAS1	Sotub07g016030	N/A
C5-SD	Solyc02g086180	0.82					C5-SD	Sotub02g029340	0.4
SMO1	Solyc06g005750	0.78					SMO1	Sotub06g005200	N/A
OXR	Solyc01g073640	0.76					OXR	Sotub01g027480	-0.17
UBL	Solyc10g008410	0.91					UBL	Sotub10g009080	0.91
The r-values for specific genes involved in the synthesis of SGAs and sterol precursors in tomato and potato discussed in the main text.
