# Supplementary material for: GAME9 regulates the biosynthesis of steroidal alkaloids and upstream isoprenoids in the plant mevalonate pathway
Source: Nat Commun. 2016 Feb 15;7:10654. doi: 10.1038/ncomms10654 (PMC4756317; doi:10.1038/ncomms10654)
Supplement: Supplementary Data 2 — Detailed list of genes showing altered expression in GAME9-RNAi (tomato) and GAME9-Ox (tomato and potato) lines. Common set of genes found in GAME9-Ox [file ncomms10654-s3.xlsx]

## Sheet: Tomato RNAi (cutoff 0.5)
Supplementary Data 2. Detailed list of genes showing altered expression in GAME9-RNAi (tomato) and GAME9-Ox (tomato and potato) lines. Common set of genes found in GAME9-Ox lines in tomato and potato (from RNA-Seq transcriptome data).
Downregulated genes in tomato GAME9-RNAi (fold change, log2 (RNAi/WT) <-0.5)
Solyc ID	Annotation	Locus	GAME9-RNAi (log2 fold change)
Solyc01g087740	Subtilisin-like protease (AHRD V1 **-- O82777_SOLLC); contains Interpro domain(s) IPR015500 Peptidase S8, subtilisin-related	SL2.50ch01:82667502-82669812	-10.9672
Solyc09g037110	Unknown Protein (AHRD V1)	SL2.50ch09:20803894-20804082	-10.3696
Solyc11g042480	Unknown Protein (AHRD V1)	SL2.50ch11:36232802-36262637	-10.3401
Solyc06g069050	Unknown Protein (AHRD V1)	SL2.50ch06:42840032-42845320	-9.85759
Solyc07g043470	Unknown Protein (AHRD V1)	SL2.50ch07:57262837-57263304	-8.96816
Solyc01g088320	AT5g06970/MOJ9_14 (AHRD V1 ***- Q8RX56_ARATH); contains Interpro domain(s) IPR008528 Protein of unknown function DUF810	SL2.50ch01:83115411-83116217	-7.77715
Solyc01g020500	Unknown Protein (AHRD V1)	SL2.50ch01:31063570-31065134	-7.47722
Solyc12g068080	Unknown Protein (AHRD V1)	SL2.50ch12:29045977-29046157	-7.36171
Solyc05g023990	Unknown Protein (AHRD V1)	SL2.50ch05:30166969-30167229	-7.29122
Solyc12g100260	Fatty acid desaturase (AHRD V1 ***- B3SP99_CAPAN)	SL2.50ch12:67039002-67039167	-7.04484
Solyc05g041820	Unknown Protein (AHRD V1)	SL2.50ch05:53759070-53759351	-7.01692
Solyc01g007390	Unknown Protein (AHRD V1)	SL2.50ch01:1861052-1861264	-6.9885
Solyc04g006950	Unknown Protein (AHRD V1)	SL2.50ch04:644435-645651	-6.25441
Solyc04g072620	Unknown Protein (AHRD V1)	SL2.50ch04:59583432-59583591	-6.21209
Solyc01g086660	Unknown Protein (AHRD V1)	SL2.50ch01:81629717-81630184	-6.07022
Solyc10g074660	Unknown Protein (AHRD V1)	SL2.50ch10:58214338-58214496	-6.0504
Solyc12g068060	Unknown Protein (AHRD V1)	SL2.50ch12:28975186-28981846	-6.04907
Solyc07g005930	DNA-directed RNA polymerase (AHRD V1 **** B9IMA6_POPTR); contains Interpro domain(s) IPR002092 DNA-directed RNA polymerase, bacteriophage type	SL2.50ch07:764088-775868	-6.02033
Solyc05g013520	Unknown Protein (AHRD V1)	SL2.50ch05:6750995-6751218	-6.0025
Solyc00g174330	Pathogenesis related protein PR-1 (AHRD V1 ***- Q9SC15_SOLTU); contains Interpro domain(s) IPR001283 Allergen V5/Tpx-1 related	SL2.50ch00:18119490-18121692	-5.95038
Solyc01g044380	Unknown Protein (AHRD V1)	SL2.50ch01:43336929-43341169	-5.91937
Solyc09g007960	Unknown Protein (AHRD V1)	SL2.50ch09:1448988-1449296	-5.82793
Solyc09g009070	Unknown Protein (AHRD V1)	SL2.50ch09:2408913-2419196	-5.80611
Solyc08g041960	Unknown Protein (AHRD V1)	SL2.50ch08:24636499-24636706	-5.75404
Solyc04g082120	Prolyl endopeptidase (AHRD V1 **** B6U134_MAIZE); contains Interpro domain(s) IPR002470 Peptidase S9A, prolyl oligopeptidase	SL2.50ch04:65904328-65916989	-5.69322
Solyc06g063350	Unknown Protein (AHRD V1)	SL2.50ch06:40035977-40036136	-5.65902
Solyc07g052470	Syntaxin (AHRD V1 ***- Q6X9V9_HORVD); contains Interpro domain(s) IPR010989 t-SNARE	SL2.50ch07:60962647-60973492	-5.58765
Solyc04g007140	Unknown Protein (AHRD V1)	SL2.50ch04:860622-860931	-5.34462
Solyc12g006750	Unknown Protein (AHRD V1)	SL2.50ch12:1193592-1193844	-5.28006
Solyc08g078790	Unknown Protein (AHRD V1)	SL2.50ch08:62509359-62509533	-5.15037
Solyc09g018660	Unknown Protein (AHRD V1)	SL2.50ch09:16518422-16519679	-5.09898
Solyc10g075150	Non-specific lipid-transfer protein (AHRD V1 **** Q9ZPI9_CAPAN); contains Interpro domain(s) IPR013770 Plant lipid transfer protein and hydrophobic protein, helical	SL2.50ch10:58873283-58874966	-5.04337
Solyc03g033500	Cold shock protein-1 (AHRD V1 *-*- Q8LPA7_WHEAT); contains Interpro domain(s) IPR002059 Cold-shock protein, DNA-binding	SL2.50ch03:5039417-5040588	-4.8835
Solyc11g010670	Unknown Protein (AHRD V1)	SL2.50ch11:3714102-3714333	-4.79659
Solyc11g065420	Unknown Protein (AHRD V1)	SL2.50ch11:50855914-50858994	-4.73276
Solyc08g080620	Osmotin-like protein (Fragment) (AHRD V1 **-- Q8S4L1_SOLNI); contains Interpro domain(s) IPR017949 Thaumatin, conserved site IPR001938 Thaumatin, pathogenesis-related	SL2.50ch08:63854912-63855593	-4.50551
Solyc12g036800	Ve resistance gene-like protein (Fragment) (AHRD V1 **-- Q84X60_SOLTU)	SL2.50ch12:50477779-50481984	-4.50031
Solyc01g097240	Pathogenesis-related protein 4B (Fragment) (AHRD V1 **-- Q6LBM4_TOBAC); contains Interpro domain(s) IPR018226 Barwin, conserved site IPR001153 Barwin	SL2.50ch01:88162151-88163828	-4.49532
Solyc04g009470	CTV.22 (AHRD V1 *-*- Q8H6Q7_PONTR)	SL2.50ch04:2874298-2879317	-4.34819
Solyc07g049530	1-aminocyclopropane-1-carboxylate oxidase (AHRD V1 ***- Q94F66_SOLTU); contains Interpro domain(s) IPR005123 Oxoglutarate and iron-dependent oxygenase	SL2.50ch07:59830719-59832891	-4.19515
Solyc02g076980	Cathepsin B-like cysteine proteinase (AHRD V1 **-* CYSP_SCHMA); contains Interpro domain(s) IPR013128 Peptidase C1A, papain IPR000169 Peptidase, cysteine peptidase active site	SL2.50ch02:42066263-42067642	-4.14124
Solyc06g016660	Unknown Protein (AHRD V1)	SL2.50ch06:12296130-12296335	-4.13418
Solyc03g051690	Unknown Protein (AHRD V1)	SL2.50ch03:20195889-20196590	-3.96668
Solyc12g100240	Fatty acid desaturase (AHRD V1 ***- B3SP99_CAPAN)	SL2.50ch12:67026718-67026883	-3.96046
Solyc09g014860	Os03g0816700 protein (Fragment) (AHRD V1 ***- Q0DMC9_ORYSJ); contains Interpro domain(s) IPR007612 Protein of unknown function DUF567	SL2.50ch09:7060470-7064480	-3.94991
Solyc07g043400	Unknown Protein (AHRD V1)	SL2.50ch07:57106594-57109728	-3.81209
Solyc02g087340	Seed maturation protein PM23 (Fragment) (AHRD V1 ***- Q9SEL1_SOYBN)	SL2.50ch02:49771750-49775058	-3.80149
Solyc01g086670	Unknown Protein (AHRD V1)	SL2.50ch01:81632886-81633499	-3.74515
Solyc10g085010	PAR-1c protein (AHRD V1 ***- Q43589_TOBAC); contains Interpro domain(s) IPR009489 PAR1	SL2.50ch10:64351108-64352099	-3.7179
Solyc00g006690	Unknown Protein (AHRD V1)	SL2.50ch00:5655375-5656165	-3.71053
Solyc10g051120	Brain protein 44-like protein (AHRD V1 ***- B6TQE5_MAIZE); contains Interpro domain(s) IPR005336 Uncharacterised protein family UPF0041	SL2.50ch10:51533783-51536105	-3.65376
Solyc01g008620	Beta-1 3-glucanase (AHRD V1 ***- Q9SYX6_TOBAC); contains Interpro domain(s) IPR000490 Glycoside hydrolase, family 17	SL2.50ch01:2700727-2702463	-3.61976
Solyc10g050770	Unknown Protein (AHRD V1)	SL2.50ch10:50557438-50557603	-3.60086
Solyc07g043230	Low affinity zinc transporter (AHRD V1 **** A3LU47_PICST); contains Interpro domain(s) IPR004698 Zinc/iron permease, fungal and plant	SL2.50ch07:56827489-56830478	-3.56172
Solyc11g007120	Fe/S biogenesis protein nfuA (AHRD V1 *--- NFUA_HAMD5); contains Interpro domain(s) IPR017065 HIRA-interacting protein 5	SL2.50ch11:1576540-1580907	-3.54706
Solyc02g091380	Unknown Protein (AHRD V1)	SL2.50ch02:52686195-52686513	-3.536
Solyc10g055460	Unknown Protein (AHRD V1)	SL2.50ch10:56799994-56800479	-3.46648
Solyc06g069430	MADS box transcription factor (AHRD V1 ***- Q9SBQ1_PETHY); contains Interpro domain(s) IPR002487 Transcription factor, K-box	SL2.50ch06:43174748-43182943	-3.44939
Solyc07g043460	Cytochrome P450 (AHRD V1 ***- A9ZT56_COPJA); contains Interpro domain(s) IPR002401 Cytochrome P450, E-class, group I	SL2.50ch07:57246994-57249114	-3.15982
Solyc03g116700	Blue copper protein (AHRD V1 **-- D1MWY8_CITLA); contains Interpro domain(s) IPR003245 Plastocyanin-like	SL2.50ch03:65992868-65993698	-3.11877
Solyc11g044610	Cell wall-associated hydrolase (AHRD V1 *-*- D5GZ87_LACCS); contains Interpro domain(s) IPR019636 Cell wall-associated hydrolase	SL2.50ch11:32422515-32426075	-3.1066
Solyc01g110690	Unknown Protein (AHRD V1)	SL2.50ch01:97279368-97306365	-3.09735
Solyc09g082810	Unknown Protein (AHRD V1); contains Interpro domain(s) IPR010800 Glycine rich	SL2.50ch09:68478664-68480108	-3.07707
Solyc10g085140	Undecaprenyl pyrophosphate synthase (AHRD V1 ***- Q5QXS4_IDILO); contains Interpro domain(s) IPR001441 Di-trans-poly-cis-decaprenylcistransferase-like	SL2.50ch10:64430738-64431107	-3.07165
Solyc07g043390	Cellulose synthase family protein expressed (AHRD V1 **** Q339N6_ORYSJ); contains Interpro domain(s) IPR005150 Cellulose synthase	SL2.50ch07:57106594-57109728	-3.00819
Solyc07g055560	Cytochrome P450 (AHRD V1 ***- A9ZT56_COPJA); contains Interpro domain(s) IPR002401 Cytochrome P450, E-class, group I	SL2.50ch07:63547057-63555323	-3.00546
Solyc07g056200	NBS-LRR class disease resistance protein (AHRD V1 **-- D5L9G6_ORYSI)	SL2.50ch07:64047158-64048119	-3.00462
Solyc07g044900	Unknown Protein (AHRD V1)	SL2.50ch07:57963916-57964069	-2.98012
Solyc04g007980	1-aminocyclopropane-1-carboxylate oxidase (AHRD V1 **-* B6SUN2_MAIZE); contains Interpro domain(s) IPR005123 Oxoglutarate and iron-dependent oxygenase	SL2.50ch04:1636282-1640787	-2.96033
Solyc11g039860	Unknown Protein (AHRD V1)	SL2.50ch11:41640242-41640444	-2.93683
Solyc08g006420	Myosin-like protein (Fragment) (AHRD V1 *-*- Q84VD2_ORYSJ)	SL2.50ch08:1014361-1046539	-2.89537
Solyc05g021540	Unknown Protein (AHRD V1)	SL2.50ch05:28060545-28062891	-2.86007
Solyc08g005960	Cortical cell-delineating protein (AHRD V1 *--- B6U436_MAIZE); contains Interpro domain(s) IPR013770 Plant lipid transfer protein and hydrophobic protein, helical	SL2.50ch08:725777-726188	-2.85215
Solyc08g080090	Senescence-inducible chloroplast stay-green protein 2 (AHRD V1 **-- Q5EMP6_SOYBN)	SL2.50ch08:63413437-63416066	-2.83795
Solyc09g074490	Unknown Protein (AHRD V1)	SL2.50ch09:66279712-66280431	-2.80474
Solyc10g051020	Cytochrome P450 (AHRD V1 ***- A9ZT56_COPJA); contains Interpro domain(s) IPR002401 Cytochrome P450, E-class, group I	SL2.50ch10:51374324-51379554	-2.79028
Solyc04g080310	Unknown Protein (AHRD V1); contains Interpro domain(s) IPR017956 AT hook, DNA-binding, conserved site	SL2.50ch04:64543721-64543982	-2.7715
Solyc09g011590	Glutathione S-transferase-like protein (AHRD V1 **** A8DUB0_SOLLC); contains Interpro domain(s) IPR004046 Glutathione S-transferase, C-terminal	SL2.50ch09:4866181-4867736	-2.75088
Solyc07g043420	2-oxoglutarate-dependent dioxygenase (AHRD V1 **-* Q9ZSH4_SOLCH); contains Interpro domain(s) IPR005123 Oxoglutarate and iron-dependent oxygenase	SL2.50ch07:57179844-57181570	-2.72338
Solyc04g076810	CBL-interacting protein kinase 17 (AHRD V1 **** C4P7W6_VITVI); contains Interpro domain(s) IPR002290 Serine/threonine protein kinase	SL2.50ch04:61680111-61685904	-2.67194
Solyc03g113430	Peptide transporter (AHRD V1 **-* A6YJX4_9MAGN); contains Interpro domain(s) IPR000109 TGF-beta receptor, type I/II extracellular region	SL2.50ch03:63574531-63576903	-2.6506
Solyc00g136560	Undecaprenyl pyrophosphate synthase (AHRD V1 *-*- D8G636_9CYAN); contains Interpro domain(s) IPR001441 Di-trans-poly-cis-decaprenylcistransferase-like	SL2.50ch00:16976230-16976970	-2.64478
Solyc10g047660	CHCH domain containing protein expressed (AHRD V1 ***- Q7XXS3_ORYSJ)	SL2.50ch10:41569344-41569616	-2.62299
Solyc05g010030	Unknown Protein (AHRD V1)	SL2.50ch05:4231038-4232980	-2.60799
Solyc06g084760	#N/A	SL2.50ch06:35576514-35576694	-2.59205
Solyc12g088400	Zinc-finger protein (AHRD V1 ***- Q40899_PETHY)	SL2.50ch12:63800345-63800636	-2.54761
Solyc01g103340	Zinc finger CCCH domain-containing protein 44 (AHRD V1 **-- C3H44_ARATH); contains Interpro domain(s) IPR018144 Plus-3 domain, subgroup	SL2.50ch01:91924474-91973317	-2.51954
Solyc03g025670	PAR-1c protein (AHRD V1 ***- Q43589_TOBAC); contains Interpro domain(s) IPR009489 PAR1	SL2.50ch03:3110741-3112107	-2.49602
Solyc08g082640	Cellulose synthase (AHRD V1 **** B9IMB3_POPTR); contains Interpro domain(s) IPR005150 Cellulose synthase	SL2.50ch08:65370638-65375440	-2.42826
Solyc12g094440	High mobility group family (Fragment) (AHRD V1 **-- B9GFX2_POPTR); contains Interpro domain(s) IPR001606 AT-rich interaction region	SL2.50ch12:64648619-64653969	-2.40713
Solyc08g060920	Xenotropic and polytropic retrovirus receptor (AHRD V1 **-- B2GU54_XENTR); contains Interpro domain(s) IPR004331 SPX, N-terminal	SL2.50ch08:45777940-45779445	-2.35043
Solyc11g069700	Elongation factor 1-alpha (AHRD V1 ***- P93769_TOBAC); contains Interpro domain(s) IPR004539 Translation elongation factor EF1A, eukaryotic and archaeal	SL2.50ch11:54308312-54319192	-2.33733
Solyc06g024230	TO54-2 (Fragment) (AHRD V1 *-*- Q3LVL5_TAROF)	SL2.50ch06:11561511-11561709	-2.33452
Solyc01g109680	Unknown Protein (AHRD V1)	SL2.50ch01:96574191-96574916	-2.33263
Solyc01g007490	ATP-dependent Clp protease proteolytic subunit (AHRD V1 ***- D3WCC1_NEROL); contains Interpro domain(s) IPR001907 Peptidase S14, ClpP	SL2.50ch01:1866962-1869383	-2.31731
Solyc07g065410	Unknown Protein (AHRD V1)	SL2.50ch07:67179152-67179458	-2.315
Solyc12g006760	Unknown Protein (AHRD V1)	SL2.50ch12:1195899-1196160	-2.30642
Solyc03g007400	Unknown Protein (AHRD V1)	SL2.50ch03:1941790-1944707	-2.3058
Solyc00g012430	Unknown Protein (AHRD V1)	SL2.50ch00:10499320-10499497	-2.2909
Solyc03g095940	LOB domain family protein (AHRD V1 ***- D7L9U4_ARALY); contains Interpro domain(s) IPR004883 Lateral organ boundaries, LOB	SL2.50ch03:57662781-57663294	-2.26289
Solyc03g113950	Calmodulin-binding protein (AHRD V1 **** Q9FKL6_ARATH); contains Interpro domain(s) IPR012416 Calmodulin binding protein-like	SL2.50ch03:64002925-64006017	-2.24107
Solyc08g028880	30S ribosomal protein S2 (AHRD V1 ***- RS2_NOSP7); contains Interpro domain(s) IPR005706 Ribosomal protein S2, bacterial-type	SL2.50ch08:39151295-39151463	-2.23651
Solyc04g054770	Unknown Protein (AHRD V1)	SL2.50ch04:53230886-53231042	-2.23029
Solyc08g068870	Aspartic proteinase nepenthesin-1 (AHRD V1 **-- C0JAB4_ORYCO); contains Interpro domain(s) IPR001461 Peptidase A1	SL2.50ch08:57941820-57944501	-2.21412
Solyc09g009590	Zinc finger A20 and AN1 domain-containing stress-associated protein 4 (AHRD V1 ***- SAP4_ARATH); contains Interpro domain(s) IPR002653 Zinc finger, A20-type IPR000058 Zinc finger, AN1-type	SL2.50ch09:3014323-3014779	-2.21097
Solyc12g062340	Unknown Protein (AHRD V1)	SL2.50ch12:31858720-31859231	-2.18802
Solyc02g077040	Cathepsin B-like cysteine proteinase 5 (AHRD V1 **-* CPR5_CAEEL); contains Interpro domain(s) IPR013128 Peptidase C1A, papain	SL2.50ch02:42112776-42114420	-2.18603
Solyc02g082920	Endochitinase (Chitinase) (AHRD V1 **** Q43184_SOLTU); contains Interpro domain(s) IPR000726 Glycoside hydrolase, family 19, catalytic	SL2.50ch02:46550981-46552140	-2.18297
Solyc03g117830	Unknown Protein (AHRD V1)	SL2.50ch03:66843781-66843961	-2.17319
Solyc08g043190	Unknown Protein (AHRD V1)	SL2.50ch08:22850759-22850930	-2.16809
Solyc08g075560	Unknown Protein (AHRD V1)	SL2.50ch08:59728391-59728557	-2.16442
Solyc12g042800	Unknown Protein (AHRD V1)	SL2.50ch12:39655533-39659637	-2.16343
Solyc12g056290	Unknown Protein (AHRD V1)	SL2.50ch12:62230458-62248143	-2.16059
Solyc12g006770	Unknown Protein (AHRD V1)	SL2.50ch12:1197836-1198088	-2.1564
Solyc03g119910	Gibberellin 3-beta-hydroxylase (Fragment) (AHRD V1 **** D9ZZW4_9FABA); contains Interpro domain(s) IPR005123 Oxoglutarate and iron-dependent oxygenase	SL2.50ch03:68446099-68464370	-2.14753
Solyc04g040210	Unknown Protein (AHRD V1)	SL2.50ch04:11940374-11946625	-2.13194
Solyc02g068830	Receptor kinase-like protein (AHRD V1 **** Q9SD64_ARATH); contains Interpro domain(s) IPR002290 Serine/threonine protein kinase	SL2.50ch02:38734603-38759809	-2.13058
Solyc04g080740	BZIP transcription factor family protein (AHRD V1 **-- D7KSN7_ARALY); contains Interpro domain(s) IPR011700 Basic leucine zipper	SL2.50ch04:64845373-64845817	-2.13025
Solyc12g007050	Unknown Protein (AHRD V1); contains Interpro domain(s) IPR009424 Protein of unknown function DUF1070	SL2.50ch12:1490151-1490726	-2.12329
Solyc11g027830	Unknown Protein (AHRD V1); contains Interpro domain(s) IPR003111 Peptidase S16, lon N-terminal	SL2.50ch11:19000791-19004641	-2.11825
Solyc09g011560	Glutathione S-transferase-like protein (AHRD V1 **** A8DUB0_SOLLC); contains Interpro domain(s) IPR004046 Glutathione S-transferase, C-terminal	SL2.50ch09:4840013-4841512	-2.10873
Solyc05g055380	Unknown Protein (AHRD V1)	SL2.50ch05:65045439-65046455	-2.10461
Solyc07g043480	UDP-glucose glucosyltransferase (AHRD V1 *-** D2KTV5_LOTJA); contains Interpro domain(s) IPR002213 UDP-glucuronosyl/UDP-glucosyltransferase	SL2.50ch07:57269569-57270940	-2.10339
Solyc03g110990	Unknown Protein (AHRD V1)	SL2.50ch03:61690735-61690933	-2.10057
Solyc10g076540	Wall-associated receptor kinase 2 (AHRD V1 ***- WAK2_ARATH)	SL2.50ch10:59519499-59519736	-2.09021
Solyc04g079210	Patatin-like protein 1 (AHRD V1 ***- Q9FZ09_TOBAC); contains Interpro domain(s) IPR016035 Acyl transferase/acyl hydrolase/lysophospholipase	SL2.50ch04:63752020-63754689	-2.08444
Solyc12g042010	Unknown Protein (AHRD V1); contains Interpro domain(s) IPR011598 Helix-loop-helix DNA-binding	SL2.50ch12:41761762-41762146	-2.07696
Solyc04g064870	Pathogenesis-related protein-like protein (AHRD V1 ***- Q8L9B0_ARATH)	SL2.50ch04:56033089-56034852	-2.06914
Solyc11g012690	Metal ion binding protein (AHRD V1 *--- D7MN12_ARALY); contains Interpro domain(s) IPR006121 Heavy metal transport/detoxification protein	SL2.50ch11:5459446-5461470	-2.06194
Solyc11g045240	Glutamate carboxypeptidase 2 (AHRD V1 ***- B6SWE3_MAIZE); contains Interpro domain(s) IPR007365 Transferrin receptor-like, dimerisation	SL2.50ch11:31356582-31377681	-2.05117
Solyc01g107820	UDP-glucosyltransferase family 1 protein (AHRD V1 **** C6KI43_CITSI); contains Interpro domain(s) IPR002213 UDP-glucuronosyl/UDP-glucosyltransferase	SL2.50ch01:95232686-95234555	-2.04317
Solyc11g063510	Unknown Protein (AHRD V1)	SL2.50ch11:49621260-49621558	-2.03442
Solyc11g042630	Plant-specific domain TIGR01615 family protein (AHRD V1 ***- B6UDN7_MAIZE); contains Interpro domain(s) IPR006502 Protein of unknown function DUF506, plant	SL2.50ch11:35629278-35633974	-2.03367
Solyc08g065190	Zinc transporter protein (AHRD V1 **** D5LMF9_9FABA); contains Interpro domain(s) IPR004698 Zinc/iron permease, fungal and plant	SL2.50ch08:52973990-52976942	-2.0304
Solyc07g061990	Solanesyl diphosphate synthase (AHRD V1 ***- Q09IV6_SOLLC); contains Interpro domain(s) IPR014120 Solanesyl diphosphate synthase	SL2.50ch07:64857238-64861828	-2.02964
Solyc02g086460	Unknown Protein (AHRD V1)	SL2.50ch02:49124568-49142284	-2.02944
Solyc12g099600	Protein phosphatase 2C containing protein (AHRD V1 ***- B6T998_MAIZE); contains Interpro domain(s) IPR015655 Protein phosphatase 2C	SL2.50ch12:66688752-66694078	-2.02942
Solyc11g065940	Epsin 2-like protein (Fragment) (AHRD V1 *-*- D9HX40_LAGLG); contains Interpro domain(s) IPR001026 Epsin, N-terminal	SL2.50ch11:51559729-51561448	-2.02247
Solyc07g063860	POT family domain containing protein expressed (AHRD V1 ***- D8L9H8_WHEAT); contains Interpro domain(s) IPR007493 Protein of unknown function DUF538	SL2.50ch07:66226266-66227350	-2.02031
Solyc02g084480	Unknown Protein (AHRD V1)	SL2.50ch02:47564230-47586396	-2.01873
Solyc12g017960	Unknown Protein (AHRD V1)	SL2.50ch12:8877854-8878118	-1.994
Solyc07g026660	Unknown Protein (AHRD V1)	SL2.50ch07:30150756-30151911	-1.97837
Solyc12g006460	Cytochrome P450 (AHRD V1 ***- Q9LKH7_9FABA); contains Interpro domain(s) IPR002401 Cytochrome P450, E-class, group I	SL2.50ch12:934010-938703	-1.97752
Solyc10g084230	Unknown Protein (AHRD V1)	SL2.50ch10:63860745-63861883	-1.97167
Solyc09g091660	ABC transporter G family member 40 (AHRD V1 ***- AB40G_ARATH); contains Interpro domain(s) IPR013525 ABC-2 type transporter	SL2.50ch09:70907292-70915784	-1.9591
Solyc05g026490	Phosphoglucomutase/phosphomannomutase family protein (AHRD V1 **-* A3IPW6_9CHRO); contains Interpro domain(s) IPR016055 Alpha-D-phosphohexomutase, alpha/beta/alpha I, II and III	SL2.50ch05:41503420-41512872	-1.95463
Solyc06g024210	TO54-2 (Fragment) (AHRD V1 *-*- Q3LVL5_TAROF)	SL2.50ch06:11598965-11599328	-1.95402
Solyc07g064020	class I heat shock protein 1 (AHRD V1 ***- B6TTC8_MAIZE); contains Interpro domain(s) IPR008978 HSP20-like chaperone	SL2.50ch07:66320970-66322805	-1.9465
Solyc07g005690	Unknown Protein (AHRD V1)	SL2.50ch07:573796-584465	-1.92864
Solyc12g099370	GATA transcription factor 22 (AHRD V1 *-*- B6U513_MAIZE); contains Interpro domain(s) IPR000679 Zinc finger, GATA-type	SL2.50ch12:66545789-66547018	-1.92751
Solyc11g071450	Unknown Protein (AHRD V1)	SL2.50ch11:54917421-54917671	-1.90171
Solyc09g075020	Multidrug resistance protein ABC transporter family (AHRD V1 **-- B9GS96_POPTR); contains Interpro domain(s) IPR001140 ABC transporter, transmembrane region	SL2.50ch09:66821027-66829760	-1.89574
Solyc11g013780	Photosystem Q(B) protein (AHRD V1 ***- Q5YGA1_9MARC); contains Interpro domain(s) IPR000484 Photosynthetic reaction centre, L/M	SL2.50ch11:7154782-7156435	-1.89019
Solyc11g021170	ORF82c (AHRD V1 ***- A4QMC2_PINKO)	SL2.50ch11:13377712-13378695	-1.87774
Solyc12g006470	Aminotransferase-like protein (AHRD V1 ***- Q9LIE2_ARATH); contains Interpro domain(s) IPR005814 Aminotransferase class-III	SL2.50ch12:956773-962587	-1.86907
Solyc03g025800	Os03g0111400 protein (Fragment) (AHRD V1 *-*- Q0DVV0_ORYSJ); contains Interpro domain(s) IPR006121 Heavy metal transport/detoxification protein	SL2.50ch03:3200591-3201454	-1.86767
Solyc07g054060	Unknown Protein (AHRD V1)	SL2.50ch07:62455515-62456807	-1.86442
Solyc02g050330	Unknown Protein (AHRD V1)	SL2.50ch02:5314201-5314357	-1.8602
Solyc10g076740	Isoamyl acetate-hydrolyzing esterase (AHRD V1 **-- B6T5T9_MAIZE); contains Interpro domain(s) IPR013831 Esterase, SGNH hydrolase-type, subgroup	SL2.50ch10:59683110-59686591	-1.85469
Solyc12g011150	Unknown Protein (AHRD V1)	SL2.50ch12:3989328-3991089	-1.85361
Solyc03g007870	Heavy metal-associated domain containing protein expressed (AHRD V1 *-*- Q8S5W0_ORYSJ); contains Interpro domain(s) IPR006121 Heavy metal transport/detoxification protein	SL2.50ch03:2399936-2401187	-1.85016
Solyc10g005100	Salt stress root protein RS1 (AHRD V1 **-- SRS1_ORYSJ); contains Interpro domain(s) IPR008469 DREPP plasma membrane polypeptide	SL2.50ch10:92147-94188	-1.84915
Solyc01g058720	NaCl-inducible Ca2+-binding protein (AHRD V1 **-* O22368_ARATH); contains Interpro domain(s) IPR011992 EF-Hand type	SL2.50ch01:67921254-67922085	-1.84545
Solyc00g006680	Plant senescence-associated protein (Fragment) (AHRD V1 *-*- D7PDP5_9HYPO)	SL2.50ch00:5631468-5631876	-1.84276
Solyc01g044240	Unknown Protein (AHRD V1)	SL2.50ch01:42525793-42531479	-1.83738
Solyc04g014400	Leucine-rich repeat receptor-like protein kinase (Fragment) (AHRD V1 *--- C0LGS9_ARATH); contains Interpro domain(s) IPR001611 Leucine-rich repeat	SL2.50ch04:4642125-4650160	-1.8293
Solyc10g079810	Unknown Protein (AHRD V1)	SL2.50ch10:61307156-61307399	-1.81639
Solyc10g078590	Unknown Protein (AHRD V1)	SL2.50ch10:60365184-60366653	-1.81502
Solyc10g009340	Calmodulin (AHRD V1 ***- Q39890_SOYBN); contains Interpro domain(s) IPR011992 EF-Hand type	SL2.50ch10:3410163-3410535	-1.8106
Solyc09g090980	Major allergen Mal d 1 (AHRD V1 ***- Q84LA7_MALDO); contains Interpro domain(s) IPR000916 Bet v I allergen	SL2.50ch09:70350132-70352154	-1.80899
Solyc09g059270	ER lumen retaining receptor family-like protein (AHRD V1 ***- Q38JH5_SOLTU); contains Interpro domain(s) IPR000133 ER lumen protein retaining receptor	SL2.50ch09:54161048-54164760	-1.80433
Solyc12g056410	F-box protein PP2-B1 (AHRD V1 ***- PP2B1_ARATH); contains Interpro domain(s) IPR001810 Cyclin-like F-box	SL2.50ch12:62341785-62344207	-1.79109
Solyc05g006390	Unknown Protein (AHRD V1)	SL2.50ch05:1028792-1029047	-1.7859
Solyc05g041910	Membrane protein (AHRD V1 **-- B6U5U8_MAIZE); contains Interpro domain(s) IPR017214 Uncharacterised conserved protein UCP037471	SL2.50ch05:54181932-54184797	-1.7848
Solyc07g056420	Glutathione S-transferase-like protein (AHRD V1 **** Q8GVD1_SOLLC); contains Interpro domain(s) IPR004046 Glutathione S-transferase, C-terminal	SL2.50ch07:64278678-64280483	-1.75911
Solyc11g073120	MYB transcription factor (AHRD V1 *-*- Q56UT4_ORYSJ); contains Interpro domain(s) IPR015495 Myb transcription factor	SL2.50ch11:56213650-56215295	-1.75875
Solyc10g080670	Unknown Protein (AHRD V1)	SL2.50ch10:61888904-61890638	-1.7579
Solyc07g006140	Cytochrome P450 (AHRD V1 ***- A9ZT56_COPJA); contains Interpro domain(s) IPR002401 Cytochrome P450, E-class, group I	SL2.50ch07:984509-988395	-1.75724
Solyc09g011490	Glutathione S-transferase-like protein (AHRD V1 **** A8DUB0_SOLLC); contains Interpro domain(s) IPR004046 Glutathione S-transferase, C-terminal	SL2.50ch09:4809979-4811002	-1.75055
Solyc08g065610	Vacuolar processing enzyme-1b (AHRD V1 **-- Q852T2_TOBAC); contains Interpro domain(s) IPR001096 Peptidase C13, legumain	SL2.50ch08:53747462-53753363	-1.7505
Solyc02g079960	Thioredoxin h (AHRD V1 ***- Q9XF70_HEVBR); contains Interpro domain(s) IPR015467 Thioredoxin, core	SL2.50ch02:44333445-44337341	-1.74566
Solyc11g027710	Unknown Protein (AHRD V1)	SL2.50ch11:18679315-18679983	-1.74256
Solyc07g041900	Cathepsin L-like cysteine proteinase (AHRD V1 **** A7LJ78_DERVA); contains Interpro domain(s) IPR013128 Peptidase C1A, papain IPR000169 Peptidase, cysteine peptidase active site	SL2.50ch07:54505238-54507568	-1.73983
Solyc01g049770	Unknown Protein (AHRD V1)	SL2.50ch01:46385794-46386283	-1.73627
Solyc07g007170	Zinc finger family protein (AHRD V1 ***- D7L4D8_ARALY)	SL2.50ch07:1927176-1928898	-1.73573
Solyc08g048400	Unknown Protein (AHRD V1)	SL2.50ch08:13134623-13135697	-1.73175
Solyc02g021290	Photosystem Q(B) protein (AHRD V1 ***- Q09WH2_CONCI); contains Interpro domain(s) IPR000484 Photosynthetic reaction centre, L/M	SL2.50ch02:22404887-22405043	-1.72945
Solyc05g044580	Unknown Protein (AHRD V1)	SL2.50ch05:57066879-57080651	-1.72601
Solyc12g043000	Coatomer beta&apos subunit (AHRD V1 ***- Q0CXS2_ASPTN); contains Interpro domain(s) IPR016453 Coatomer, beta' subunit	SL2.50ch12:39270252-39284957	-1.72098
Solyc00g012440	TO54-2 (Fragment) (AHRD V1 ***- Q3LVL5_TAROF)	SL2.50ch00:10511540-10511921	-1.71899
Solyc02g069490	FAD linked oxidase domain protein (AHRD V1 **-- D1VPW7_9ACTO); contains Interpro domain(s) IPR006094 FAD linked oxidase, N-terminal	SL2.50ch02:39357630-39359749	-1.71797
Solyc06g075960	Histone H4 (AHRD V1 ***- B6T0P4_MAIZE); contains Interpro domain(s) IPR001951 Histone H4	SL2.50ch06:47151193-47151505	-1.7075
Solyc01g109090	Unknown Protein (AHRD V1)	SL2.50ch01:96141643-96142108	-1.70021
Solyc09g074480	Unknown Protein (AHRD V1)	SL2.50ch09:66276108-66276276	-1.67712
Solyc09g059040	Alcohol dehydrogenase zinc-containing (AHRD V1 *-*- D3UKE0_LISSS); contains Interpro domain(s) IPR002085 Alcohol dehydrogenase superfamily, zinc-containing	SL2.50ch09:53050983-53054540	-1.65029
Solyc03g112980	Unknown Protein (AHRD V1)	SL2.50ch03:63292400-63293210	-1.64639
Solyc04g018170	Unknown Protein (AHRD V1)	SL2.50ch04:9785071-9787411	-1.64107
Solyc10g006580	50S ribosomal protein L2 (AHRD V1 ***- RL2_EDWI9); contains Interpro domain(s) IPR002171 Ribosomal protein L2	SL2.50ch10:1125824-1127897	-1.63928
Solyc02g036320	Photosystem I P700 chlorophyll a apoprotein (AHRD V1 ***- Q15B79_TOBAC); contains Interpro domain(s) IPR001280 Photosystem I psaA and psaB	SL2.50ch02:30497912-30498104	-1.63892
Solyc11g007420	Receptor-like protein kinase (Fragment) (AHRD V1 ***- O49206_ORYSA)	SL2.50ch11:1746200-1746590	-1.63831
Solyc03g059260	Carboxyl-terminal-processing protease (AHRD V1 ***- B6T6L2_MAIZE); contains Interpro domain(s) IPR004447 Peptidase S41A, C-terminal protease	SL2.50ch03:28184514-28189375	-1.6326
Solyc02g071220	Response regulator 5 (AHRD V1 ***- Q9FRZ0_MAIZE); contains Interpro domain(s) IPR001789 Signal transduction response regulator, receiver region	SL2.50ch02:40692871-40693847	-1.63258
Solyc11g007400	Receptor-like protein kinase (Fragment) (AHRD V1 ***- O49206_ORYSA)	SL2.50ch11:1740557-1740947	-1.6313
Solyc01g017490	Conserved protein (AHRD V1 ***- C7TG00_LACRL)	SL2.50ch01:23955735-23956035	-1.62505
Solyc08g077480	Os04g0585900 protein (Fragment) (AHRD V1 *-*- Q0JAP2_ORYSJ); contains Interpro domain(s) IPR007650 Protein of unknown function DUF581	SL2.50ch08:61433748-61435339	-1.62419
Solyc12g017440	Clathrin assembly protein (AHRD V1 ***- B6TW95_MAIZE); contains Interpro domain(s) IPR011417 ANTH	SL2.50ch12:6679699-6693282	-1.62036
Solyc11g045100	Unknown Protein (AHRD V1)	SL2.50ch11:31775784-31781286	-1.61703
Solyc01g088090	Hydrolase alpha/beta fold family protein (AHRD V1 ***- D7M5W5_ARALY); contains Interpro domain(s) IPR000073 Alpha/beta hydrolase fold-1	SL2.50ch01:82927774-82931116	-1.61181
Solyc12g014310	Pathogenesis-related protein-like protein (AHRD V1 ***- Q8L9B0_ARATH)	SL2.50ch12:5129573-5133435	-1.61113
Solyc11g063500	Unknown Protein (AHRD V1)	SL2.50ch11:49620174-49620345	-1.61044
Solyc07g026620	Unknown Protein (AHRD V1)	SL2.50ch07:29725906-29731223	-1.60797
Solyc08g077210	Inositol 1 4 5-trisphosphate 5-phosphatase (AHRD V1 *-** Q712G2_ARATH); contains Interpro domain(s) IPR000300 Inositol polyphosphate related phosphatase	SL2.50ch08:61108578-61113571	-1.60114
Solyc12g043160	Unknown Protein (AHRD V1); contains Interpro domain(s) IPR015157 Translation machinery associated TMA7	SL2.50ch12:38979650-38981313	-1.59847
Solyc12g010150	Unknown Protein (AHRD V1)	SL2.50ch12:3279632-3281468	-1.59838
Solyc01g109660	Glycine-rich RNA-binding protein (AHRD V1 *-** B2YKT9_TOBAC); contains Interpro domain(s) IPR015465 RNA recognition motif, glycine rich protein	SL2.50ch01:96560712-96561995	-1.59585
Solyc12g045030	Short-chain dehydrogenase/reductase family protein (AHRD V1 **-- D7LV30_ARALY); contains Interpro domain(s) IPR002347 Glucose/ribitol dehydrogenase	SL2.50ch12:37460977-37461986	-1.59433
Solyc10g084180	C2H2L domain class transcription factor (AHRD V1 **-* D9ZIU4_MALDO); contains Interpro domain(s) IPR007087 Zinc finger, C2H2-type	SL2.50ch10:63834728-63836715	-1.59418
Solyc08g008420	Brain protein 44-like protein (AHRD V1 ***- B6SX80_MAIZE); contains Interpro domain(s) IPR005336 Uncharacterised protein family UPF0041	SL2.50ch08:2840025-2841001	-1.59125
Solyc08g082370	Unknown Protein (AHRD V1)	SL2.50ch08:65197626-65197929	-1.58581
Solyc00g277510	Photosystem Q(B) protein (AHRD V1 ***- Q95B48_PRUPE); contains Interpro domain(s) IPR000484 Photosynthetic reaction centre, L/M	SL2.50ch00:20749160-20749361	-1.57634
Solyc05g016120	Photosystem Q(B) protein (AHRD V1 ***- Q33128_SOLNI); contains Interpro domain(s) IPR000484 Photosynthetic reaction centre, L/M	SL2.50ch05:14606093-14607288	-1.57177
Solyc10g054660	Unknown Protein (AHRD V1)	SL2.50ch10:55707173-55713046	-1.56558
Solyc08g061270	Unknown Protein (AHRD V1); contains Interpro domain(s) IPR012876 Protein of unknown function DUF1677, plant	SL2.50ch08:48447245-48447596	-1.56319
Solyc07g006040	Unknown Protein (AHRD V1)	SL2.50ch07:889319-890200	-1.55834
Solyc09g064630	TPR domain protein (AHRD V1 *--- B6U810_MAIZE); contains Interpro domain(s) IPR011990 Tetratricopeptide-like helical	SL2.50ch09:61954060-61957888	-1.55469
Solyc11g043210	Dynamin-2 (AHRD V1 ***- D0MQ53_PHYIN); contains Interpro domain(s) IPR000375 Dynamin central region	SL2.50ch11:33320348-33353815	-1.55144
Solyc02g065000	Calmodulin-like protein (AHRD V1 ***- Q67TZ4_ORYSJ); contains Interpro domain(s) IPR011992 EF-Hand type	SL2.50ch02:36129000-36129522	-1.55068
Solyc01g007690	Unknown Protein (AHRD V1)	SL2.50ch01:1897088-1903186	-1.54586
Solyc05g006420	Two-component response regulator ARR3 (AHRD V1 *-** B6TSM4_MAIZE); contains Interpro domain(s) IPR001789 Signal transduction response regulator, receiver region	SL2.50ch05:1055802-1059192	-1.54422
Solyc05g009500	Peptide transporter (AHRD V1 **-* A6YJX4_9MAGN); contains Interpro domain(s) IPR000109 TGF-beta receptor, type I/II extracellular region	SL2.50ch05:3668009-3672604	-1.53735
Solyc02g084240	H1 histone-like protein (AHRD V1 ***- Q43511_SOLLC); contains Interpro domain(s) IPR005818 Histone H1/H5	SL2.50ch02:47397429-47398592	-1.5316
Solyc02g063440	Unknown Protein (AHRD V1)	SL2.50ch02:35539257-35540005	-1.53158
Solyc06g005330	MYB transcription factor (AHRD V1 *-** Q56UT4_ORYSJ); contains Interpro domain(s) IPR015495 Myb transcription factor	SL2.50ch06:351705-352825	-1.52872
Solyc11g044620	Imp biosynthesis protein (AHRD V1 ***- A6N1F2_ORYSI)	SL2.50ch11:32422097-32422337	-1.52179
Solyc07g056640	Unknown Protein (AHRD V1)	SL2.50ch07:64449798-64449960	-1.5178
Solyc03g078030	Unknown Protein (AHRD V1)	SL2.50ch03:48981298-48984101	-1.51634
Solyc07g056070	Genomic DNA chromosome 5 TAC clone K23L20 (AHRD V1 ***- Q9FIZ2_ARATH); contains Interpro domain(s) IPR013219 Ribosomal protein S27/S33, mitochondrial	SL2.50ch07:63959682-63962970	-1.51064
Solyc09g083020	Myrosinase-binding protein-like protein (AHRD V1 **-* Q9M5W9_ARATH); contains Interpro domain(s) IPR001229 Mannose-binding lectin	SL2.50ch09:68704792-68705266	-1.50742
Solyc11g051190	Unknown Protein (AHRD V1)	SL2.50ch11:17877313-17877502	-1.50621
Solyc09g009130	Unknown Protein (AHRD V1); contains Interpro domain(s) IPR009438 Phytosulfokine	SL2.50ch09:2464800-2466118	-1.50261
Solyc06g060560	Pentatricopeptide repeat-containing protein (AHRD V1 *--- D7ME07_ARALY)	SL2.50ch06:38565630-38566777	-1.50215
Solyc01g106000	Isochorismatase hydrolase (AHRD V1 ***- B6TNR9_MAIZE); contains Interpro domain(s) IPR000868 Isochorismatase-like	SL2.50ch01:93993069-93994746	-1.49813
Solyc01g009170	Ethylene insensitive 3 class transcription factor (AHRD V1 **** D5L146_MALDO); contains Interpro domain(s) IPR006957 Ethylene insensitive 3	SL2.50ch01:3184835-3208304	-1.49682
Solyc09g005260	Calcium/proton exchanger (AHRD V1 **** C4JVH2_UNCRE); contains Interpro domain(s) IPR004713 Calcium/proton exchanger	SL2.50ch09:191527-195466	-1.48486
Solyc12g042090	Unknown Protein (AHRD V1)	SL2.50ch12:40736594-40754794	-1.48084
Solyc04g048900	Calreticulin 2 calcium-binding protein (AHRD V1 **** A8HMC0_CHLRE); contains Interpro domain(s) IPR009169 Calreticulin	SL2.50ch04:38565210-38568669	-1.48062
Solyc06g011530	Hydroxymethylglutaryl-CoA lyase (AHRD V1 *-*- B6U7B9_MAIZE); contains Interpro domain(s) IPR000891 Pyruvate carboxyltransferase	SL2.50ch06:8019157-8025814	-1.47988
Solyc12g019450	Unknown Protein (AHRD V1)	SL2.50ch12:10310677-10312082	-1.47828
Solyc10g080920	Myb family transcription factor (Fragment) (AHRD V1 ***- D7KSM0_ARALY); contains Interpro domain(s) IPR017884 SANT, eukarya	SL2.50ch10:62102162-62103898	-1.47732
Solyc11g021280	Hypothetical chloroplast RF1 (AHRD V1 ***- B1A992_CARPA); contains Interpro domain(s) IPR008896 Ycf1	SL2.50ch11:13397008-13397245	-1.47714
Solyc01g081060	Xyloglucan endotransglucosylase/hydrolase 14 (AHRD V1 **** C0IRH3_ACTDE); contains Interpro domain(s) IPR016455 Xyloglucan endotransglucosylase/hydrolase	SL2.50ch01:80388140-80391373	-1.47512
Solyc07g063250	Unknown Protein (AHRD V1)	SL2.50ch07:65769154-65779300	-1.47156
Solyc00g102000	Unknown Protein (AHRD V1)	SL2.50ch00:15817206-15817401	-1.46723
Solyc02g032860	Phosphoadenosine phosphosulfate reductase (AHRD V1 *-** A6EX37_9ALTE); contains Interpro domain(s) IPR004508 Thioredoxin-independent 5'-adenylylsulphate reductase	SL2.50ch02:29432758-29435213	-1.45788
Solyc07g008150	Glucan endo-1 3-beta-glucosidase 7 (AHRD V1 ***- B6SUM3_MAIZE); contains Interpro domain(s) IPR000490 Glycoside hydrolase, family 17	SL2.50ch07:2853467-2858349	-1.45596
Solyc03g078020	Peptide chain release factor 1 (AHRD V1 **** B6U6C9_MAIZE); contains Interpro domain(s) IPR004373 Peptide chain release factor 1	SL2.50ch03:48950542-48972843	-1.44418
Solyc03g082720	Yippee zinc-binding-like protein (AHRD V1 **** C1FDK9_9CHLO); contains Interpro domain(s) IPR004910 Yippee-like protein	SL2.50ch03:52628758-52629745	-1.44061
Solyc09g091600	Male sterility MS5 family protein (AHRD V1 **-- D7KE75_ARALY); contains Interpro domain(s) IPR011990 Tetratricopeptide-like helical	SL2.50ch09:70846119-70848632	-1.43698
Solyc10g086040	Mitochondrial import inner membrane translocase subunit TIM14 (AHRD V1 ***- B4FMD9_MAIZE); contains Interpro domain(s) IPR001623 Heat shock protein DnaJ, N-terminal	SL2.50ch10:65017036-65022505	-1.4336
Solyc11g007590	OTU domain-containing protein 4 (AHRD V1 *-*- OTUD4_HUMAN); contains Interpro domain(s) IPR003323 Ovarian tumour, otubain	SL2.50ch11:1850469-1852640	-1.43134
Solyc07g007180	RING-H2 finger protein (AHRD V1 *-*- B6TJA7_MAIZE); contains Interpro domain(s) IPR018957 Zinc finger, C3HC4 RING-type	SL2.50ch07:1931105-1935135	-1.42935
Solyc01g058500	Unknown Protein (AHRD V1)	SL2.50ch01:66782647-66783163	-1.42713
Solyc00g006670	Unknown Protein (AHRD V1)	SL2.50ch00:5631140-5631415	-1.42578
Solyc05g055310	Copper chaperone (AHRD V1 **** Q84KJ2_SOLLC); contains Interpro domain(s) IPR006121 Heavy metal transport/detoxification protein	SL2.50ch05:64997085-65000021	-1.4212
Solyc08g007400	Autophagy-related protein 8 (AHRD V1 **-- C1EJ88_9CHLO); contains Interpro domain(s) IPR004241 Light chain 3 (LC3)	SL2.50ch08:1972178-1978006	-1.41716
Solyc04g072230	Uncharacterized aarF domain-containing protein kinase 1 (AHRD V1 *--- ADCK1_XENLA); contains Interpro domain(s) IPR004147 ABC-1	SL2.50ch04:59221231-59236036	-1.41321
Solyc12g042550	Unknown Protein (AHRD V1)	SL2.50ch12:39985453-39985687	-1.40953
Solyc01g009860	NAC domain transcription factor (AHRD V1 **** Q5DM36_WHEAT); contains Interpro domain(s) IPR003441 No apical meristem (NAM) protein	SL2.50ch01:4382335-4384348	-1.40775
Solyc03g096780	Unknown Protein (AHRD V1)	SL2.50ch03:59121442-59121784	-1.40343
Solyc04g007790	Major latex-like protein (AHRD V1 **-- B5THI3_PANGI); contains Interpro domain(s) IPR000916 Bet v I allergen	SL2.50ch04:1474831-1476779	-1.40135
Solyc10g009190	Cold shock protein-1 (AHRD V1 *-*- B6SP63_MAIZE)	SL2.50ch10:3186981-3187359	-1.40108
Solyc12g008700	40S ribosomal protein S30-like (AHRD V1 ***- Q6K853_ORYSJ); contains Interpro domain(s) IPR006846 Ribosomal protein S30	SL2.50ch12:2070164-2071739	-1.39506
Solyc07g008540	CONSTANS-like zinc finger protein (AHRD V1 *-*- D0EP06_SOYBN); contains Interpro domain(s) IPR010402 CCT domain	SL2.50ch07:3466132-3469946	-1.38846
Solyc02g086180	Sterol C-5 desaturase (AHRD V1 **** D7FW86_ECTSI); contains Interpro domain(s) IPR006694 Fatty acid hydroxylase	SL2.50ch02:48926012-48928542	-1.38767
Solyc01g104690	Unknown Protein (AHRD V1)	SL2.50ch01:93106330-93107791	-1.38463
Solyc12g089110	Unknown Protein (AHRD V1)	SL2.50ch12:64232234-64235327	-1.38344
Solyc05g056390	chaperonin (AHRD V1 ***- O24186_ORYSA); contains Interpro domain(s) IPR001476 Chaperonin Cpn10	SL2.50ch05:65712344-65713607	-1.38233
Solyc00g011160	Unknown Protein (AHRD V1)	SL2.50ch00:10077405-10077695	-1.37928
Solyc01g010480	Potassium voltage-gated channel subfamily H member 8 (AHRD V1 *--- KCNH8_HUMAN); contains Interpro domain(s) IPR013767 PAS fold	SL2.50ch01:5365582-5369039	-1.36852
Solyc02g067570	Paired amphipathic helix protein SIN3 (AHRD V1 *--- B3LJ52_YEAS1); contains Interpro domain(s) IPR013194 Histone deacetylase interacting	SL2.50ch02:37722054-37737250	-1.36756
Solyc01g048590	Photosystem Q(B) protein (AHRD V1 ***- Q6W3U7_9BRYO); contains Interpro domain(s) IPR000484 Photosynthetic reaction centre, L/M	SL2.50ch01:45009455-45009827	-1.3675
Solyc05g054750	Plant-specific domain TIGR01589 family protein (AHRD V1 *-*- B4FFL2_MAIZE); contains Interpro domain(s) IPR006476 Conserved hypothetical protein CHP01589, plant	SL2.50ch05:64604564-64606244	-1.35672
Solyc11g056340	Photosystem Q(B) protein (AHRD V1 ***- Q7YL63_ACTDE); contains Interpro domain(s) IPR000484 Photosynthetic reaction centre, L/M	SL2.50ch11:45374378-45374570	-1.3516
Solyc08g014470	Amidohydrolase family protein (AHRD V1 ***- C1F7G0_ACIC5); contains Interpro domain(s) IPR013108 Amidohydrolase 3	SL2.50ch08:4535712-4558115	-1.34813
Solyc10g079430	U3 small nucleolar RNA-associated protein 11 (AHRD V1 ***- B6TNQ8_MAIZE); contains Interpro domain(s) IPR007144 Small-subunit processome, Utp11	SL2.50ch10:60961383-60965222	-1.3448
Solyc10g080840	Cytochrome P450 (AHRD V1 ***- A2PZD4_IPONI); contains Interpro domain(s) IPR002401 Cytochrome P450, E-class, group I	SL2.50ch10:62002485-62027455	-1.32323
Solyc07g044910	Unknown Protein (AHRD V1)	SL2.50ch07:57969055-57969211	-1.32265
Solyc04g071800	Cytochrome P450 (AHRD V1 ***- B9N7D9_POPTR); contains Interpro domain(s) IPR002401 Cytochrome P450, E-class, group I	SL2.50ch04:58804607-58806572	-1.317
Solyc01g094210	Carbonyl reductase 3 (AHRD V1 **** B6TRS7_MAIZE); contains Interpro domain(s) IPR002347 Glucose/ribitol dehydrogenase	SL2.50ch01:85771570-85774040	-1.31683
Solyc04g076010	Zinc ion binding protein (AHRD V1 *-*- D7LRR6_ARALY)	SL2.50ch04:60942384-60943509	-1.31446
Solyc08g078950	Nitrate transporter (AHRD V1 **** Q852P7_TOBAC); contains Interpro domain(s) IPR000109 TGF-beta receptor, type I/II extracellular region	SL2.50ch08:62610835-62616323	-1.31364
Solyc01g044250	Photosystem II CP43 chlorophyll apoprotein (AHRD V1 ***- B8R498_TRISU); contains Interpro domain(s) IPR000932 Photosystem antenna protein-like	SL2.50ch01:43039563-43040244	-1.31175
Solyc00g068980	Unknown Protein (AHRD V1)	SL2.50ch00:14508913-14509078	-1.30961
Solyc03g096770	Unknown Protein (AHRD V1)	SL2.50ch03:59115461-59115809	-1.30103
Solyc01g005080	Microtubule-associated protein MAP65-1a (AHRD V1 **** C0J9Z7_ORYNI); contains Interpro domain(s) IPR007145 MAP65/ASE1	SL2.50ch01:67114-72220	-1.2991
Solyc08g077140	Pentatricopeptide repeat-containing protein (AHRD V1 ***- D7MRC5_ARALY); contains Interpro domain(s) IPR002885 Pentatricopeptide repeat	SL2.50ch08:61045489-61047721	-1.29119
Solyc08g062260	Helitron helicase-like protein (AHRD V1 ***- D0P122_PHYIN)	SL2.50ch08:50810694-50815374	-1.28977
Solyc07g007160	RING-H2 finger protein (AHRD V1 *-*- Q8LJR8_SOYBN); contains Interpro domain(s) IPR018957 Zinc finger, C3HC4 RING-type	SL2.50ch07:1919122-1921221	-1.2856
Solyc12g088840	Os07g0619200 protein (Fragment) (AHRD V1 ***- Q0D4L7_ORYSJ); contains Interpro domain(s) IPR018248 EF hand	SL2.50ch12:64057213-64057477	-1.28345
Solyc07g063530	Unknown Protein (AHRD V1)	SL2.50ch07:65989371-65994101	-1.2797
Solyc08g083060	Oligopeptide transporter (Fragment) (AHRD V1 **** B0DAK3_LACBS); contains Interpro domain(s) IPR004813 Oligopeptide transporter OPT superfamily	SL2.50ch08:65642531-65645413	-1.27737
Solyc02g082740	Dirigent-like protein 1 (AHRD V1 ***- D2DMN2_GOSHI); contains Interpro domain(s) IPR004265 Plant disease resistance response protein	SL2.50ch02:46390486-46391059	-1.27384
Solyc03g079930	Mitochondrial glycoprotein family protein (AHRD V1 ***- D7LDS6_ARALY); contains Interpro domain(s) IPR003428 Mitochondrial glycoprotein	SL2.50ch03:51835999-51853287	-1.27224
Solyc07g039290	TO54-2 (Fragment) (AHRD V1 ***- Q3LVL5_TAROF)	SL2.50ch07:46883734-46883908	-1.27042
Solyc01g007550	DNA-directed RNA polymerase subunit alpha (AHRD V1 ***- D3WBC7_9BORA); contains Interpro domain(s) IPR011260 RNA polymerase, alpha subunit, C-terminal	SL2.50ch01:1874211-1883387	-1.26732
Solyc06g065710	Sister chromatid cohesion protein PDS5 homolog B-B (AHRD V1 *--- PD5BB_XENLA); contains Interpro domain(s) IPR016024 Armadillo-type fold	SL2.50ch06:41120227-41151454	-1.25801
Solyc05g008290	Bilirubin oxidase (AHRD V1 ***- C6PN69_9CLOT); contains Interpro domain(s) IPR008972 Cupredoxin	SL2.50ch05:2661277-2665082	-1.25745
Solyc03g078720	Glucosyltransferase-2 (AHRD V1 ***- Q8S9A7_PHAAN); contains Interpro domain(s) IPR002213 UDP-glucuronosyl/UDP-glucosyltransferase	SL2.50ch03:51426714-51428119	-1.25479
Solyc03g080120	Unknown Protein (AHRD V1)	SL2.50ch03:52024543-52024714	-1.25295
Solyc01g098000	Elongation factor-like protein (AHRD V1 ***- Q3HVL1_SOLTU); contains Interpro domain(s) IPR014038 Translation elongation factor EF1B, beta and delta chains, guanine nucleotide exchange	SL2.50ch01:88638228-88640898	-1.24688
Solyc09g009100	Heat stress transcription factor A3 (AHRD V1 ***- D1M7W9_SOLLC); contains Interpro domain(s) IPR000232 Heat shock factor (HSF)-type, DNA-binding	SL2.50ch09:2443073-2448057	-1.2442
Solyc08g079870	Subtilisin-like protease (AHRD V1 **-- Q9LWA3_SOLLC); contains Interpro domain(s) IPR015500 Peptidase S8, subtilisin-related IPR000209 Peptidase S8 and S53, subtilisin, kexin, sedolisin	SL2.50ch08:63300440-63302678	-1.24412
Solyc04g007480	Unknown Protein (AHRD V1)	SL2.50ch04:1157436-1157595	-1.24343
Solyc11g066590	Lysosomal Pro-X carboxypeptidase (AHRD V1 **-- Q9FLH1_ARATH); contains Interpro domain(s) IPR008758 Peptidase S28	SL2.50ch11:52362801-52369189	-1.24188
Solyc08g082610	Genomic DNA chromosome 5 P1 clone MJC20 (AHRD V1 *--- Q9FHX9_ARATH); contains Interpro domain(s) IPR013089 Kelch related	SL2.50ch08:65320036-65332320	-1.23741
Solyc06g066700	Unknown Protein (AHRD V1)	SL2.50ch06:41908692-41908941	-1.23459
Solyc09g010260	Os03g0291800 protein (Fragment) (AHRD V1 *-*- Q0DSS4_ORYSJ)	SL2.50ch09:3644588-3666876	-1.23303
Solyc01g006300	Peroxidase (AHRD V1 **** Q43774_SOLLC); contains Interpro domain(s) IPR002016 Haem peroxidase, plant/fungal/bacterial	SL2.50ch01:888895-891747	-1.22327
Solyc08g082010	Myosin heavy chain-like protein (AHRD V1 *-*- Q9FJ35_ARATH); contains Interpro domain(s) IPR009053 Prefoldin	SL2.50ch08:64929442-64933923	-1.22095
Solyc01g104500	Os07g0419800 protein (Fragment) (AHRD V1 *--- Q0D6Y1_ORYSJ); contains Interpro domain(s) IPR012866 Protein of unknown function DUF1644	SL2.50ch01:92966188-92969757	-1.21978
Solyc07g032170	Abhydrolase domain-containing protein 5 (AHRD V1 **-- B4FAQ7_MAIZE)	SL2.50ch07:36030338-36044376	-1.21882
Solyc11g006360	Genomic DNA chromosome 3 P1 clone MZE19 (AHRD V1 ***- Q9LHE6_ARATH)	SL2.50ch11:1074433-1074772	-1.2188
Solyc07g043490	UDP-glucosyltransferase family 1 protein (AHRD V1 **-* C6KI43_CITSI); contains Interpro domain(s) IPR002213 UDP-glucuronosyl/UDP-glucosyltransferase	SL2.50ch07:57317899-57319351	-1.21207
Solyc06g076470	Unknown Protein (AHRD V1)	SL2.50ch06:47511456-47514423	-1.21103
Solyc11g010380	Mate efflux family protein (AHRD V1 **-- D7MN36_ARALY); contains Interpro domain(s) IPR002528 Multi antimicrobial extrusion protein MatE	SL2.50ch11:3451736-3457412	-1.20932
Solyc11g065070	Hydroxymethylglutaryl-CoA lyase (AHRD V1 ***- B6U7B9_MAIZE); contains Interpro domain(s) IPR000891 Pyruvate carboxyltransferase	SL2.50ch11:50369908-50374816	-1.2068
Solyc10g078250	Peptidyl-prolyl cis-trans isomerase D (AHRD V1 -**- PPID_BOVIN); contains Interpro domain(s) IPR001179 Peptidyl-prolyl cis-trans isomerase, FKBP-type	SL2.50ch10:60092616-60096696	-1.20673
Solyc05g032670	Unknown Protein (AHRD V1)	SL2.50ch05:46102413-46104622	-1.20563
Solyc04g081770	GDSL esterase/lipase At5g42170 (AHRD V1 ***- GDL90_ARATH); contains Interpro domain(s) IPR001087 Lipase, GDSL	SL2.50ch04:65689951-65692175	-1.2051
Solyc04g010020	RNA-binding protein (AHRD V1 *--- D3TPM8_GLOMM); contains Interpro domain(s) IPR015464 RNA recognition motif-related	SL2.50ch04:3333447-3338309	-1.2045
Solyc05g052300	Amino acid transporter (AHRD V1 **** B9HYI5_POPTR); contains Interpro domain(s) IPR013057 Amino acid transporter, transmembrane	SL2.50ch05:62572296-62574448	-1.20434
Solyc06g007440	CBL-interacting protein kinase 16 (AHRD V1 **** A0MNK3_POPTR); contains Interpro domain(s) IPR002290 Serine/threonine protein kinase	SL2.50ch06:1453364-1455690	-1.1999
Solyc02g089380	Unknown Protein (AHRD V1)	SL2.50ch02:51214085-51230162	-1.1996
Solyc03g113220	SPFH domain/band 7 family protein (AHRD V1 **-- D7VZN9_9FLAO); contains Interpro domain(s) IPR001107 Band 7 protein	SL2.50ch03:63433336-63436342	-1.19763
Solyc11g039830	Glycyl-tRNA synthetase (AHRD V1 ***- D7KEM8_ARALY); contains Interpro domain(s) IPR002315 Glycyl-tRNA synthetase, alpha2 dimer	SL2.50ch11:41912268-41918594	-1.19661
Solyc11g062430	COP9 signalosome complex subunit 2 (AHRD V1 ***- B6TIW9_MAIZE); contains Interpro domain(s) IPR013143 PCI/PINT associated module	SL2.50ch11:49471712-49478708	-1.19527
Solyc08g082790	Unknown Protein (AHRD V1)	SL2.50ch08:65476717-65477745	-1.1949
Solyc04g053110	Glutaredoxin (AHRD V1 **** B9I9V9_POPTR); contains Interpro domain(s) IPR011905 Glutaredoxin-like, plant II	SL2.50ch04:51712305-51712614	-1.19482
Solyc07g052950	Unknown Protein (AHRD V1)	SL2.50ch07:61353514-61354070	-1.19422
Solyc10g084150	Cytokinin riboside 5&apos;-monophosphate phosphoribohydrolase LOG (AHRD V1 **-- LOG_ORYSJ); contains Interpro domain(s) IPR005269 Conserved hypothetical protein CHP00730	SL2.50ch10:63805000-63808660	-1.19131
Solyc07g055300	Alpha alpha-trehalose-phosphate synthase (UDP-forming) (AHRD V1 **** A1RU70_PYRIL); contains Interpro domain(s) IPR001830 Glycosyl transferase, family 20	SL2.50ch07:63384197-63397933	-1.19108
Solyc04g016380	Ribosome biogenesis protein BRX1 (AHRD V1 ***- B3LIY5_YEAS1); contains Interpro domain(s) IPR007109 Brix domain	SL2.50ch04:7185955-7190322	-1.19097
Solyc04g007990	Unknown Protein (AHRD V1)	SL2.50ch04:1647781-1647994	-1.19051
Solyc07g008020	Auxin response factor 16 (AHRD V1 *-** ARFP_ORYSJ); contains Interpro domain(s) IPR003311 AUX/IAA protein	SL2.50ch07:2730890-2732677	-1.19036
Solyc05g013640	Unknown Protein (AHRD V1)	SL2.50ch05:6944498-6944840	-1.18974
Solyc02g014310	Polyadenylate-binding protein (AHRD V1 *--- PABP_DROME); contains Interpro domain(s) IPR012677 Nucleotide-binding, alpha-beta plait	SL2.50ch02:15735533-15740449	-1.1856
Solyc07g047840	Unknown Protein (AHRD V1)	SL2.50ch07:59076255-59078664	-1.18398
Solyc06g051430	Transmembrane anterior posterior transformation protein 1 homolog (AHRD V1 *--- TAPT1_CHICK); contains Interpro domain(s) IPR008010 Membrane protein,Tapt1/CMV receptor	SL2.50ch06:34847936-34855877	-1.18397
Solyc09g020190	Phosphoesterase family protein (AHRD V1 ***- D7KH02_ARALY); contains Interpro domain(s) IPR007312 Phosphoesterase	SL2.50ch09:19185576-19189415	-1.18193
Solyc03g025270	rRNA 2&apos-O-methyltransferase fibrillarin (AHRD V1 ***- B6JX17_SCHJY); contains Interpro domain(s) IPR000692 Fibrillarin	SL2.50ch03:2704705-2707754	-1.18186
Solyc11g013080	Inner membrane ALBINO3-like protein (AHRD V1 ***- Q5SNL9_ORYSJ)	SL2.50ch11:5932945-5933286	-1.18159
Solyc11g011920	Glutamate decarboxylase (AHRD V1 ***- Q8LKR4_TOBAC); contains Interpro domain(s) IPR010107 Glutamate decarboxylase	SL2.50ch11:4848829-4855228	-1.17837
Solyc05g008370	Ribose-5-phosphate isomerase (AHRD V1 **** A8IRQ1_CHLRE); contains Interpro domain(s) IPR004788 Ribose 5-phosphate isomerase	SL2.50ch05:2732606-2733413	-1.17826
Solyc04g074560	Unknown Protein (AHRD V1)	SL2.50ch04:60538338-60538587	-1.17744
Solyc05g010670	Chaperone protein htpG (AHRD V1 ***- HTPG_MYXXD); contains Interpro domain(s) IPR001404 Heat shock protein Hsp90	SL2.50ch05:4883166-4891847	-1.17736
Solyc01g108910	COSII_At2g15890 (Fragment) (AHRD V1 *-*- C0KFD9_9SOLN)	SL2.50ch01:96036692-96038853	-1.17027
Solyc02g087060	Nodulin MtN21 family protein (AHRD V1 ***- D7LPP0_ARALY)	SL2.50ch02:49590414-49593856	-1.16942
Solyc12g013750	Mannan endo-1,4-beta-mannosidase 3 (AHRD V1 ***- MAN3_SOLLC); contains Interpro domain(s) IPR013781 Glycoside hydrolase, subgroup, catalytic core	SL2.50ch12:4571919-4572315	-1.16615
Solyc10g062140	Unknown Protein (AHRD V1)	SL2.50ch10:24793926-24794123	-1.16528
Solyc10g005840	Farnesyl pyrophosphate synthase (AHRD V1 ***- O65004_SOLLC); contains Interpro domain(s) IPR008949 Terpenoid synthase	SL2.50ch10:651017-655936	-1.16375
Solyc08g028690	Tasselseed2-like short-chain dehydrogenase/reductase (Fragment) (AHRD V1 ***- Q2EFE2_9POAL); contains Interpro domain(s) IPR002347 Glucose/ribitol dehydrogenase	SL2.50ch08:42419249-42422384	-1.15869
Solyc06g053260	Auxin-responsive family protein (AHRD V1 ***- D7LF78_ARALY); contains Interpro domain(s) IPR003676 Auxin responsive SAUR protein	SL2.50ch06:35983711-35984101	-1.15693
Solyc12g006540	Signal peptidase complex catalytic subunit SEC11A (AHRD V1 ***- C1BS39_9MAXI); contains Interpro domain(s) IPR001733 Peptidase S26B, eukaryotic signal peptidase	SL2.50ch12:1050793-1055944	-1.15536
Solyc10g006950	Unknown Protein (AHRD V1)	SL2.50ch10:1380259-1380418	-1.15042
Solyc11g006590	Cytochrome P450 (AHRD V1 ***- B9NH51_POPTR); contains Interpro domain(s) IPR002401 Cytochrome P450, E-class, group I	SL2.50ch11:1217069-1219401	-1.14979
Solyc12g015830	BolA like protein (AHRD V1 ***- Q682I1_ARATH); contains Interpro domain(s) IPR002634 BolA-like protein	SL2.50ch12:5812574-5817544	-1.14954
Solyc06g017850	Unknown Protein (AHRD V1)	SL2.50ch06:14347461-14354150	-1.14738
Solyc01g080460	Pyruvate phosphate dikinase (AHRD V1 ***- Q84N32_SORBI); contains Interpro domain(s) IPR010121 Pyruvate, phosphate dikinase	SL2.50ch01:79695266-79703679	-1.13915
Solyc04g008490	NADH dehydrogenase (AHRD V1 **** NDUB7_DICDI); contains Interpro domain(s) IPR008698 NADH:ubiquinone oxidoreductase, B18 subunit	SL2.50ch04:2113221-2118315	-1.13714
Solyc01g105420	Phospho-2-dehydro-3-deoxyheptonate aldolase 2 (AHRD V1 ***- B6UAK5_MAIZE); contains Interpro domain(s) IPR002480 DAHP synthetase, class II	SL2.50ch01:93576404-93592497	-1.13683
Solyc02g070650	60S ribosomal protein L18a (AHRD V1 ***- D2D962_9ROSI); contains Interpro domain(s) IPR002670 Ribosomal protein L18ae	SL2.50ch02:40334314-40336696	-1.13455
Solyc03g095620	ABC-1 domain protein (AHRD V1 **-- A1TWJ2_MARAV); contains Interpro domain(s) IPR004147 ABC-1	SL2.50ch03:56793926-56810468	-1.13396
Solyc12g032960	Photosystem I P700 chlorophyll a apoprotein (AHRD V1 ***- Q7XK10_ORYSJ); contains Interpro domain(s) IPR001280 Photosystem I psaA and psaB	SL2.50ch12:61005164-61005419	-1.13384
Solyc04g081970	Thioredoxin (AHRD V1 ***- D8U146_VOLCA); contains Interpro domain(s) IPR013766 Thioredoxin domain	SL2.50ch04:65798824-65800926	-1.13341
Solyc04g049670	Pseudo response regulator (AHRD V1 ***- B9HM08_POPTR); contains Interpro domain(s) IPR010402 CCT domain	SL2.50ch04:42849580-42877256	-1.1313
Solyc01g007700	Conserved protein (AHRD V1 *-*- C7TFZ2_LACRL)	SL2.50ch01:1897088-1903186	-1.12902
Solyc07g006280	Senescence-associated protein (AHRD V1 ***- B3TLS7_ELAGV); contains Interpro domain(s) IPR000301 Tetraspanin, subgroup	SL2.50ch07:1069323-1072745	-1.12843
Solyc06g005430	Histone H4 (AHRD V1 ***- B6T0P4_MAIZE); contains Interpro domain(s) IPR001951 Histone H4	SL2.50ch06:428825-429137	-1.12704
Solyc04g080820	Cytokinin oxidase/dehydrogenase (AHRD V1 **** C3VPM7_SOLTU); contains Interpro domain(s) IPR015345 Cytokinin dehydrogenase 1, FAD and cytokinin binding	SL2.50ch04:64891807-64897323	-1.12565
Solyc11g068950	BEL1-like homeodomain protein 1 (AHRD V1 **-- BLH1_ARATH); contains Interpro domain(s) IPR006563 POX	SL2.50ch11:53499250-53504797	-1.12143
Solyc06g076360	Outer envelope membrane protein (AHRD V1 **-- Q31PR1_SYNE7); contains Interpro domain(s) IPR005689 Chloroplast envelope protein translocase, IAP75	SL2.50ch06:47441564-47445928	-1.1081
Solyc01g018060	30S ribosomal protein S7 chloroplastic (AHRD V1 ***- D3WBE1_9BORA); contains Interpro domain(s) IPR000235 Ribosomal protein S7	SL2.50ch01:27328722-27328884	-1.10744
Solyc09g091550	Salicylic acid carboxyl methyltransferase (AHRD V1 **** C3VIX6_9ASTR); contains Interpro domain(s) IPR005299 SAM dependent carboxyl methyltransferase	SL2.50ch09:70802563-70805153	-1.10713
Solyc02g092920	Cadmium-transporting ATPase (AHRD V1 ***- Q5WLE3_BACSK); contains Interpro domain(s) IPR006404 ATPase, P-type, heavy metal-(Cd/Co/Hg/Pb/Zn)-translocating	SL2.50ch02:53867510-53876198	-1.10497
Solyc05g005870	Nodulin MtN21 family protein (AHRD V1 ***- D7KXZ8_ARALY); contains Interpro domain(s) IPR000620 Protein of unknown function DUF6, transmembrane	SL2.50ch05:675438-679688	-1.09922
Solyc01g080220	Dienelactone hydrolase family protein (AHRD V1 **-- D7L3C7_ARALY); contains Interpro domain(s) IPR002925 Dienelactone hydrolase	SL2.50ch01:79433337-79435320	-1.0977
Solyc04g015480	cDNA clone 006-204-H08 full insert sequence (AHRD V1 *-*- B7E442_ORYSJ)	SL2.50ch04:5684849-5691675	-1.09295
Solyc03g120020	AE family transporter anion exchange (AHRD V1 *--* A4RY02_OSTLU); contains Interpro domain(s) IPR003020 Bicarbonate transporter, eukaryotic	SL2.50ch03:68533802-68538817	-1.0905
Solyc02g072550	DOG1 alpha splice variant (Fragment) (AHRD V1 ***- A0SVJ8_ARATH)	SL2.50ch02:41733336-41733567	-1.09029
Solyc12g005750	Zinc finger protein CONSTANS-LIKE 4 (AHRD V1 *--- COL4_ARATH); contains Interpro domain(s) IPR000315 Zinc finger, B-box	SL2.50ch12:400111-400441	-1.08949
Solyc05g053780	RNA binding protein-like protein (AHRD V1 ***- Q3HVL3_SOLTU); contains Interpro domain(s) IPR015465 RNA recognition motif, glycine rich protein	SL2.50ch05:63810557-63813511	-1.08341
Solyc11g005360	BolA-like protein (AHRD V1 ***- B6SIB6_MAIZE); contains Interpro domain(s) IPR002634 BolA-like protein	SL2.50ch11:291708-295568	-1.08317
Solyc11g021270	Ycf1 (AHRD V1 ***- D2KLR1_OLEEU)	SL2.50ch11:13396523-13396679	-1.08211
Solyc11g007900	Os03g0107400 protein (Fragment) (AHRD V1 *--- Q0DVY2_ORYSJ); contains Interpro domain(s) IPR009053 Prefoldin	SL2.50ch11:2123345-2132562	-1.0813
Solyc12g097040	Unknown Protein (AHRD V1)	SL2.50ch12:65700508-65700703	-1.08
Solyc06g076850	Binding protein (AHRD V1 ***- D7LLC0_ARALY); contains Interpro domain(s) IPR011990 Tetratricopeptide-like helical	SL2.50ch06:47742134-47745217	-1.07992
Solyc12g055860	Unknown Protein (AHRD V1)	SL2.50ch12:61865645-61869868	-1.07901
Solyc07g008840	TBC1 domain family member 5 (AHRD V1 *--- B9A6K1_HUMAN); contains Interpro domain(s) IPR000195 RabGAP/TBC	SL2.50ch07:3803741-3808890	-1.07834
Solyc10g086510	Mitochondrial import inner membrane translocase subunit tim9 (AHRD V1 ***- A6MZE3_ORYSI); contains Interpro domain(s) IPR004217 Mitochondrial inner membrane translocase complex, Tim8/9/10/13-zinc finger-like	SL2.50ch10:65306546-65308624	-1.07794
Solyc02g071640	GDSL esterase/lipase At1g29670 (AHRD V1 ***- GDL15_ARATH); contains Interpro domain(s) IPR001087 Lipase, GDSL	SL2.50ch02:41022063-41029116	-1.07672
Solyc00g044350	EPIDERMAL PATTERNING FACTOR-like protein 1 (AHRD V1 ***- EPFL1_ARATH)	SL2.50ch00:13365004-13365685	-1.07669
Solyc10g008410	RING finger protein 5 (AHRD V1 *-*- B6UBI0_MAIZE); contains Interpro domain(s) IPR018957 Zinc finger, C3HC4 RING-type	SL2.50ch10:2538789-2539305	-1.07328
Solyc02g077080	Os06g0207500 protein (Fragment) (AHRD V1 **-- Q0DDQ9_ORYSJ); contains Interpro domain(s) IPR004253 Protein of unknown function DUF231, plant	SL2.50ch02:42135295-42139653	-1.07
Solyc12g009060	Charged multivesicular body protein 2a (AHRD V1 ***- B6T4F7_MAIZE); contains Interpro domain(s) IPR005024 Snf7	SL2.50ch12:2350520-2354721	-1.06694
Solyc10g085870	UDP-glucosyltransferase family 1 protein (AHRD V1 ***- C6KI43_CITSI); contains Interpro domain(s) IPR002213 UDP-glucuronosyl/UDP-glucosyltransferase	SL2.50ch10:64914278-64916226	-1.06453
Solyc12g009470	Heme oxygenase 1 (AHRD V1 **** Q94FW7_SOLLC); contains Interpro domain(s) IPR016951 Haem oxygenase (decyclizing), plant	SL2.50ch12:2726503-2729459	-1.06257
Solyc08g067730	Unknown Protein (AHRD V1)	SL2.50ch08:56714898-56716026	-1.06111
Solyc08g007140	60S ribosomal protein L37a (AHRD V1 ***- Q5GMM4_CAPCH); contains Interpro domain(s) IPR002674 Ribosomal protein L37ae	SL2.50ch08:1705542-1708439	-1.0609
Solyc05g025800	Unknown Protein (AHRD V1)	SL2.50ch05:36767166-36767319	-1.05997
Solyc03g059230	Unknown Protein (AHRD V1)	SL2.50ch03:27961515-27962231	-1.05609
Solyc04g081460	Unknown Protein (AHRD V1)	SL2.50ch04:65426471-65427257	-1.05369
Solyc03g007600	Pentatricopeptide repeat-containing protein At4g21190 (AHRD V1 ***- PP332_ARATH); contains Interpro domain(s) IPR002885 Pentatricopeptide repeat	SL2.50ch03:2142467-2146247	-1.05237
Solyc11g010270	Homeobox-leucine zipper protein (AHRD V1 *-*- Q9FXN8_ZINEL); contains Interpro domain(s) IPR001356 Homeobox	SL2.50ch11:3354457-3357677	-1.04895
Solyc02g071860	Receptor-like protein kinase (AHRD V1 **** C6FF64_SOYBN); contains Interpro domain(s) IPR002290 Serine/threonine protein kinase	SL2.50ch02:41206272-41216206	-1.0439
Solyc11g051200	Cytochrome P450 like_TBP (AHRD V1 ***- O04892_TOBAC)	SL2.50ch11:17912016-17912668	-1.0415
Solyc00g126000	NADH-ubiquinone oxidoreductase chain 2 (AHRD V1 ***- NU2M_BETVU)	SL2.50ch00:16639022-16639175	-1.03886
Solyc12g006160	Downward leaf curling protein (AHRD V1 ***- B3XZN9_CUCME); contains Interpro domain(s) IPR011510 Sterile alpha motif homology 2	SL2.50ch12:705506-710106	-1.03316
Solyc03g095220	Translocase of chloroplast 34 (AHRD V1 **-- B6TBT7_MAIZE); contains Interpro domain(s) IPR006703 AIG1	SL2.50ch03:56185467-56190076	-1.03276
Solyc01g107450	Unknown Protein (AHRD V1)	SL2.50ch01:95002461-95006472	-1.03124
Solyc02g090890	Zeaxanthin epoxidase chloroplastic (AHRD V1 **** A5JV19_SOLLC); contains Interpro domain(s) IPR017079 Zeaxanthin epoxidase IPR000253 Forkhead-associated	SL2.50ch02:52355691-52375308	-1.03037
Solyc07g008320	Calcium-transporting ATPase 1 (AHRD V1 **** Q7XBH9_CERRI); contains Interpro domain(s) IPR006408 ATPase, P-type, calcium-transporting, PMCA-type	SL2.50ch07:3079502-3101169	-1.0277
Solyc02g069100	Cathepsin B (AHRD V1 ***- Q1HER6_NICBE); contains Interpro domain(s) IPR015643 Peptidase C1A, cathepsin B	SL2.50ch02:39063877-39067764	-1.02765
Solyc02g055550	Unknown Protein (AHRD V1)	SL2.50ch02:2179235-2191890	-1.02559
Solyc12g070270	Lipid A export ATP-binding/permease protein msbA (AHRD V1 *--- MSBA_CHRVO); contains Interpro domain(s) IPR001140 ABC transporter, transmembrane region	SL2.50ch12:29963344-29997595	-1.02417
Solyc01g100490	Nicotianamine synthase (AHRD V1 ***- A3DUI9_MALXI); contains Interpro domain(s) IPR004298 Nicotianamine synthase	SL2.50ch01:90501251-90502487	-1.023
Solyc10g008350	Unknown Protein (AHRD V1)	SL2.50ch10:2483666-2484470	-1.02297
Solyc06g053500	Unknown Protein (AHRD V1)	SL2.50ch06:36286847-36297883	-1.0207
Solyc04g081730	Unknown Protein (AHRD V1)	SL2.50ch04:65663776-65666630	-1.01892
Solyc07g006590	Unknown Protein (AHRD V1)	SL2.50ch07:1425482-1425749	-1.01692
Solyc01g108600	Presequence protease, mitochondrial (AHRD V1 **-- PREP_DANRE); contains Interpro domain(s) IPR013578 Peptidase M16C associated	SL2.50ch01:95852744-95866368	-1.01475
Solyc04g056350	Zinc finger family protein (AHRD V1 ***- D7KZL2_ARALY)	SL2.50ch04:54113401-54113719	-1.01197
Solyc02g070640	60S ribosomal protein L18a (AHRD V1 ***- D2D962_9ROSI); contains Interpro domain(s) IPR002670 Ribosomal protein L18ae	SL2.50ch02:40331555-40333715	-1.0116
Solyc06g069020	Elongation factor 1 alpha (AHRD V1 ***- Q2F6A7_BOMMO); contains Interpro domain(s) IPR000795 Protein synthesis factor, GTP-binding	SL2.50ch06:42822234-42834258	-1.01023
Solyc07g051820	Cellulose synthase (AHRD V1 **** Q2HT12_MEDTR); contains Interpro domain(s) IPR005150 Cellulose synthase	SL2.50ch07:60308147-60321139	-1.00984
Solyc01g107030	Somatic embryogenesis related protein (AHRD V1 ***- B6TIS5_MAIZE)	SL2.50ch01:94704253-94707208	-1.00853
Solyc05g055210	Eukaryotic peptide chain release factor subunit 1-3-like (AHRD V1 **** Q2VCK6_SOLTU); contains Interpro domain(s) IPR004403 Peptide chain release factor eRF/aRF subunit 1	SL2.50ch05:64954322-64955636	-1.00846
Solyc05g051230	Adenylyltransferase and sulfurtransferase MOCS3 (AHRD V1 *--- MOCS3_DROGR); contains Interpro domain(s) IPR009036 Molybdenum cofactor biosynthesis, MoeB	SL2.50ch05:61490778-61500582	-1.00514
Solyc01g007730	ORF91 (AHRD V1 *--- C1BRN8_9MAXI)	SL2.50ch01:1897088-1903186	-1.0032
Solyc03g116180	Unknown Protein (AHRD V1)	SL2.50ch03:65682891-65683095	-1.00202
Solyc09g074860	Cytochrome b-c1 complex subunit 6 (AHRD V1 **-- QCR6_SOLTU); contains Interpro domain(s) IPR003422 Ubiquinol-cytochrome C reductase hinge	SL2.50ch09:66673043-66676942	-1.00179
Solyc12g013920	Yippee family protein (AHRD V1 ***- D7MTM3_ARALY); contains Interpro domain(s) IPR004910 Yippee-like protein	SL2.50ch12:4753644-4757418	-1.00058
Solyc03g095770	WRKY transcription factor 6 (AHRD V1 **** A7UGD3_SOLTU); contains Interpro domain(s) IPR003657 DNA-binding WRKY	SL2.50ch03:56974714-56976889	-0.999372
Solyc07g064160	Thiazole biosynthetic enzyme (AHRD V1 ***- D6N3H1_GOSHI); contains Interpro domain(s) IPR002922 Thiamine biosynthesis Thi4 protein	SL2.50ch07:66420625-66422802	-0.999275
Solyc02g065220	Cytochrome P450 (AHRD V1 ***- Q8H0I6_PETHY); contains Interpro domain(s) IPR002401 Cytochrome P450, E-class, group I	SL2.50ch02:36388147-36390432	-0.998241
Solyc04g077160	Unknown Protein (AHRD V1)	SL2.50ch04:62089639-62090014	-0.997709
Solyc01g105660	1-aminocyclopropane-1-carboxylate oxidase (AHRD V1 **-- ACCO_TOBAC); contains Interpro domain(s) IPR005123 Oxoglutarate and iron-dependent oxygenase	SL2.50ch01:93755922-93757829	-0.997463
Solyc02g005100	Unknown Protein (AHRD V1)	SL2.50ch02:6335237-6335665	-0.994641
Solyc04g007780	Major latex-like protein (AHRD V1 **-- Q9AXU0_PRUPE); contains Interpro domain(s) IPR000916 Bet v I allergen	SL2.50ch04:1466508-1468357	-0.992425
Solyc07g054470	Unknown Protein (AHRD V1)	SL2.50ch07:62790245-62790452	-0.992172
Solyc02g081560	Unknown Protein (AHRD V1)	SL2.50ch02:45467403-45467604	-0.990304
Solyc03g112640	CRAL/TRIO domain containing protein (AHRD V1 **-- B6UD95_MAIZE); contains Interpro domain(s) IPR001251 Cellular retinaldehyde-binding/triple function, C-terminal	SL2.50ch03:63018421-63022496	-0.988625
Solyc09g011580	Glutathione S-transferase-like protein (AHRD V1 **** A8DUB0_SOLLC); contains Interpro domain(s) IPR004046 Glutathione S-transferase, C-terminal	SL2.50ch09:4859443-4860733	-0.985397
Solyc03g113990	Uncharacterized conserved protein (AHRD V1 **-- Q0IAV1_SYNS3); contains Interpro domain(s) IPR007263 Putative thiol-disulphide oxidoreductase DCC	SL2.50ch03:64041363-64043907	-0.984608
Solyc01g103760	DUF803 domain membrane protein (AHRD V1 **-- C1GHB7_PARBD); contains Interpro domain(s) IPR008521 Protein of unknown function DUF803	SL2.50ch01:92288953-92294634	-0.983124
Solyc10g006040	Serine acetyltransferase (AHRD V1 **** Q39533_CITLA); contains Interpro domain(s) IPR005881 Serine O-acetyltransferase	SL2.50ch10:784571-785669	-0.98054
Solyc09g007980	Unknown Protein (AHRD V1)	SL2.50ch09:1460783-1461080	-0.975904
Solyc03g080080	Carbon catabolite repressor protein 4 homolog 3 (AHRD V1 *--- CCR4C_ARATH); contains Interpro domain(s) IPR005135 Endonuclease/exonuclease/phosphatase	SL2.50ch03:51981919-51985978	-0.973851
Solyc05g009780	Methionine aminopeptidase (AHRD V1 ***- B9SEJ2_RICCO); contains Interpro domain(s) IPR002467 Peptidase M24A, methionine aminopeptidase, subfamily 1	SL2.50ch05:3973309-3980949	-0.973543
Solyc03g044740	Methyl jasmonate esterase (AHRD V1 **-* Q56SE1_SOLTU); contains Interpro domain(s) IPR000073 Alpha/beta hydrolase fold-1	SL2.50ch03:10460419-10465259	-0.972395
Solyc03g117430	Cobalamin synthesis protein P (AHRD V1 ***- D3M8Z8_9ACTO); contains Interpro domain(s) IPR003495 Cobalamin (vitamin B12) biosynthesis CobW-like	SL2.50ch03:66599927-66607724	-0.967739
Solyc11g011030	Pto-responsive gene 1 protein (AHRD V1 ***- Q9M723_SOLLC); contains Interpro domain(s) IPR010399 Tify	SL2.50ch11:4085874-4088959	-0.963605
Solyc03g114150	Aldehyde dehydrogenase (AHRD V1 **** Q1AFF6_9ROSI); contains Interpro domain(s) IPR015590 Aldehyde dehydrogenase	SL2.50ch03:64169746-64174320	-0.963435
Solyc02g078400	Allantoinase (AHRD V1 **** Q6S4R9_ROBPS); contains Interpro domain(s) IPR017593 Allantoinase	SL2.50ch02:43092001-43099367	-0.961026
Solyc02g081170	Plastid-lipid-associated protein, chloroplastic (AHRD V1 **-- PAP_CITUN); contains Interpro domain(s) IPR006843 PAP fibrillin	SL2.50ch02:45232687-45234795	-0.959887
Solyc10g084610	60S ribosomal protein L23A (AHRD V1 ***- D7LV29_ARALY); contains Interpro domain(s) IPR012678 Ribosomal protein L23/L15e, core	SL2.50ch10:64072557-64074340	-0.959222
Solyc10g081470	Peptidase M50 family protein (AHRD V1 ***- C1FJH6_9CHLO); contains Interpro domain(s) IPR008915 Peptidase M50	SL2.50ch10:62521407-62533946	-0.956983
Solyc12g009930	UDP-glucuronosyltransferase 1-6 (AHRD V1 *-*- UD16_MOUSE); contains Interpro domain(s) IPR002213 UDP-glucuronosyl/UDP-glucosyltransferase	SL2.50ch12:3095648-3097004	-0.954444
Solyc12g056250	Glutathione S-transferase (AHRD V1 ***- Q9M558_EUPES); contains Interpro domain(s) IPR017933 Glutathione S-transferase/chloride channel, C-terminal	SL2.50ch12:62208101-62210239	-0.953459
Solyc06g082150	6-phosphofructo-2-kinase/fructose-2 6-biphosphatase 4 (AHRD V1 *-*- Q7T325_DANRE); contains Interpro domain(s) IPR016260 Bifunctional 6-phosphofructo-2-kinase/fructose-2, 6-bisphosphate 2-phosphatase	SL2.50ch06:48052659-48067112	-0.949095
Solyc02g088960	Unknown Protein (AHRD V1)	SL2.50ch02:50859107-50902854	-0.948952
Solyc06g074720	MKI67 FHA domain-interacting nucleolar phosphoprotein-like (AHRD V1 **-- B6THB2_MAIZE); contains Interpro domain(s) IPR012677 Nucleotide-binding, alpha-beta plait	SL2.50ch06:46249144-46253266	-0.948293
Solyc06g084020	Histone H1 (AHRD V1 *-*- O65820_SOLLC); contains Interpro domain(s) IPR005818 Histone H1/H5	SL2.50ch06:49285495-49286696	-0.944881
Solyc02g089100	C9orf85 homolog (AHRD V1 *-*- C1BVG8_9MAXI); contains Interpro domain(s) IPR019351 Protein of unknown function DUF2039	SL2.50ch02:50996183-50999559	-0.94288
Solyc04g072240	Oxidoreductase family protein (AHRD V1 ***- D7LXC3_ARALY); contains Interpro domain(s) IPR016040 NAD(P)-binding domain	SL2.50ch04:59242998-59245295	-0.938871
Solyc12g098490	Serine hydroxymethyltransferase (AHRD V1 **** D2D306_GOSHI); contains Interpro domain(s) IPR001085 Serine hydroxymethyltransferase	SL2.50ch12:65981275-65985837	-0.93839
Solyc06g065200	Unknown Protein (AHRD V1)	SL2.50ch06:40653121-40657512	-0.938244
Solyc03g062890	Superoxide dismutase (AHRD V1 **** B6ZBR0_POPTN); contains Interpro domain(s) IPR001424 Superoxide dismutase, copper/zinc binding	SL2.50ch03:32407824-32412787	-0.93681
Solyc12g036200	Peptidyl-prolyl cis-trans isomerase (AHRD V1 *-*- Q2F670_BOMMO); contains Interpro domain(s) IPR000297 Peptidyl-prolyl cis-trans isomerase, PpiC-type	SL2.50ch12:53519274-53522352	-0.936445
Solyc07g047800	Short-chain dehydrogenase/reductase family protein (AHRD V1 **-- D7L9J1_ARALY); contains Interpro domain(s) IPR002347 Glucose/ribitol dehydrogenase	SL2.50ch07:59011185-59016715	-0.935349
Solyc07g043600	Pentatricopeptide repeat-containing protein (AHRD V1 ***- D7LWA0_ARALY); contains Interpro domain(s) IPR002885 Pentatricopeptide repeat	SL2.50ch07:57548746-57571481	-0.933685
Solyc11g069050	4-coumarate-coa ligase (AHRD V1 **** B9N213_POPTR); contains Interpro domain(s) IPR000873 AMP-dependent synthetase and ligase	SL2.50ch11:53626538-53633453	-0.933268
Solyc06g008760	Glutaredoxin (AHRD V1 ***- B3F8F2_SOLTU); contains Interpro domain(s) IPR011905 Glutaredoxin-like, plant II	SL2.50ch06:2680654-2680960	-0.931592
Solyc12g040790	Menaquinone biosynthesis methyltransferase ubiE (AHRD V1 *-*- UBIE_LISMH); contains Interpro domain(s) IPR013216 Methyltransferase type 11	SL2.50ch12:42654870-42658545	-0.927747
Solyc12g008830	GATA transcription factor 20 (AHRD V1 *-*- B6SS40_MAIZE); contains Interpro domain(s) IPR000679 Zinc finger, GATA-type	SL2.50ch12:2159137-2161186	-0.927444
Solyc10g007650	DNA-directed RNA polymerases I II and III subunit RPABC4 (AHRD V1 **** C1BTA1_9MAXI); contains Interpro domain(s) IPR006591 RNA polymerase Rbp10	SL2.50ch10:1937372-1939664	-0.926386
Solyc05g050130	Acidic chitinase (AHRD V1 **-- Q71HN4_FICAW); contains Interpro domain(s) IPR001223 Glycoside hydrolase, family 18, catalytic domain	SL2.50ch05:60108918-60110761	-0.925244
Solyc10g084760	Ubiquitin ligase E3 (Fragment) (AHRD V1 *-*- Q16LM2_AEDAE); contains Interpro domain(s) IPR013993 Zinc finger, N-recognin, metazoa	SL2.50ch10:64168762-64189262	-0.923614
Solyc01g073640	Uncharacterized oxidoreductase Mb1385 (AHRD V1 ***- Y1385_MYCBO); contains Interpro domain(s) IPR002347 Glucose/ribitol dehydrogenase	SL2.50ch01:81013188-81014656	-0.92182
Solyc09g015770	WRKY transcription factor 6 (AHRD V1 **** A7UGD3_SOLTU); contains Interpro domain(s) IPR003657 DNA-binding WRKY	SL2.50ch09:10987957-10989890	-0.919205
Solyc03g118040	Calcium-binding protein Calnexin (AHRD V1 **-* Q9BLH3_HALRO); contains Interpro domain(s) IPR018124 Calreticulin/calnexin, conserved site IPR001580 Calreticulin/calnexin	SL2.50ch03:67024631-67028115	-0.918869
Solyc12g010320	Outer membrane lipoprotein blc (AHRD V1 **-- D0RZG9_ACICA); contains Interpro domain(s) IPR002345 Lipocalin	SL2.50ch12:3377662-3380422	-0.918864
Solyc08g076880	Unknown Protein (AHRD V1)	SL2.50ch08:60811176-60812199	-0.91661
Solyc03g031920	Yellow stripe-like protein 2.1 (Fragment) (AHRD V1 ***- B4ZYE4_BRAJU); contains Interpro domain(s) IPR004813 Oligopeptide transporter OPT superfamily	SL2.50ch03:4377289-4383818	-0.914476
Solyc12g040800	C2 domain-containing protein (AHRD V1 **-- D7KD31_ARALY); contains Interpro domain(s) IPR018029 C2 membrane targeting protein	SL2.50ch12:42554018-42556001	-0.914064
Solyc03g034370	Unknown Protein (AHRD V1)	SL2.50ch03:6184364-6194794	-0.911262
Solyc09g008780	Os01g0786800 protein (Fragment) (AHRD V1 *-*- Q0JIP0_ORYSJ); contains Interpro domain(s) IPR002781 Protein of unknown function DUF81	SL2.50ch09:2206510-2210995	-0.91122
Solyc05g006440	Homology to unknown gene (AHRD V1 *--- Q00X05_OSTTA)	SL2.50ch05:1069477-1072256	-0.908535
Solyc11g006060	Homology to unknown gene (AHRD V1 ***- Q00S02_OSTTA)	SL2.50ch11:860022-861378	-0.907443
Solyc05g008180	Nicotinate-nucleotide pyrophosphorylase (AHRD V1 **** B9SJ41_RICCO); contains Interpro domain(s) IPR004393 Nicotinate-nucleotide pyrophosphorylase	SL2.50ch05:2571444-2575572	-0.907045
Solyc12g049630	Unknown Protein (AHRD V1)	SL2.50ch12:36367834-36479861	-0.904681
Solyc11g042940	Carbohydrate kinase FGGY (AHRD V1 ***- B7KH14_CYAP7); contains Interpro domain(s) IPR000577 Carbohydrate kinase, FGGY	SL2.50ch11:33962775-33973067	-0.90393
Solyc01g109100	Unknown Protein (AHRD V1)	SL2.50ch01:96143545-96144043	-0.902922
Solyc05g006830	Thioredoxin H (AHRD V1 ***- Q4U0W0_NICAL); contains Interpro domain(s) IPR015467 Thioredoxin, core	SL2.50ch05:1453125-1454232	-0.898681
Solyc05g050750	Calmodulin-like protein (AHRD V1 ***- Q6RZU7_MUSAC); contains Interpro domain(s) IPR011992 EF-Hand type	SL2.50ch05:60882632-60883774	-0.897984
Solyc10g047690	Unknown Protein (AHRD V1)	SL2.50ch10:41655413-41655612	-0.897811
Solyc12g099770	Mitochondria fission 1 protein (AHRD V1 ***- B6T224_MAIZE); contains Interpro domain(s) IPR016543 Tetratricopeptide repeat 11 Fission 1 protein	SL2.50ch12:66780300-66783269	-0.897394
Solyc09g075390	GTP pyrophosphokinase (AHRD V1 **** Q3A9Z8_CARHZ); contains Interpro domain(s) IPR007685 RelA/SpoT	SL2.50ch09:67091516-67110106	-0.896085
Solyc11g010270	Homeobox-leucine zipper protein (AHRD V1 *-*- Q9FXN8_ZINEL); contains Interpro domain(s) IPR001356 Homeobox	SL2.50ch11:3354457-3357677	-0.895904
Solyc10g008520	Auxin-responsive GH3-like (AHRD V1 ***- Q0GUM1_ARATH); contains Interpro domain(s) IPR004993 GH3 auxin-responsive promoter	SL2.50ch10:2637741-2643134	-0.895596
Solyc07g008800	chaperonin (AHRD V1 ***- O24186_ORYSA); contains Interpro domain(s) IPR001476 Chaperonin Cpn10	SL2.50ch07:3769449-3771210	-0.8948
Solyc01g014140	Hcr9-9D (AHRD V1 ***- O50021_SOLPI)	SL2.50ch01:11691077-11691596	-0.891294
Solyc08g063070	Esterase/lipase/thioesterase (Fragment) (AHRD V1 **-- B3VW20_POPTN); contains Interpro domain(s) IPR000073 Alpha/beta hydrolase fold-1	SL2.50ch08:52625246-52632415	-0.889506
Solyc02g064950	CBS domain-containing protein-like (AHRD V1 ***- B8AP73_ORYSI); contains Interpro domain(s) IPR000644 Cystathionine beta-synthase, core	SL2.50ch02:36051666-36058046	-0.888227
Solyc04g082920	Chlorophyll a-b binding protein, chloroplastic (AHRD V1 **** CB2_PHYPA); contains Interpro domain(s) IPR001344 Chlorophyll A-B binding protein	SL2.50ch04:66402393-66411458	-0.885377
Solyc06g005420	Histone H4 (AHRD V1 ***- B6T0P4_MAIZE); contains Interpro domain(s) IPR001951 Histone H4	SL2.50ch06:426739-427051	-0.881177
Solyc05g007020	Potassium voltage-gated channel subfamily H member 1 (AHRD V1 *--- KCNH1_RAT); contains Interpro domain(s) IPR013655 PAS fold-3	SL2.50ch05:1607817-1612548	-0.881109
Solyc02g093550	Methyltransferase type 11 (AHRD V1 ***- C7QSM0_CYAP0); contains Interpro domain(s) IPR013216 Methyltransferase type 11	SL2.50ch02:54379662-54384052	-0.877842
Solyc12g042770	Chloroplast post-illumination chlorophyll fluorescence increase protein (AHRD V1 **-- A1Y9I8_TOBAC)	SL2.50ch12:39681467-39683912	-0.876995
Solyc09g074040	Unknown Protein (AHRD V1)	SL2.50ch09:65727086-65727713	-0.872889
Solyc08g075100	Alpha/beta superfamily hydrolase (AHRD V1 *-*- B9P114_PROMA); contains Interpro domain(s) IPR010765 Protein of unknown function DUF1350	SL2.50ch08:59256084-59262069	-0.871685
Solyc11g066440	Pheophorbide a oxygenase (Fragment) (AHRD V1 *--- D1MWF5_BRAOL); contains Interpro domain(s) IPR013626 Pheophorbide a oxygenase	SL2.50ch11:52201056-52204643	-0.869132
Solyc02g066800	Unknown Protein (AHRD V1)	SL2.50ch02:36944356-36961482	-0.867862
Solyc07g008210	TPR domain protein (AHRD V1 *-*- B6U810_MAIZE); contains Interpro domain(s) IPR011990 Tetratricopeptide-like helical	SL2.50ch07:2947539-2951040	-0.866752
Solyc11g068790	Chromosome 20 open reading frame 108 ortholog (AHRD V1 *--- A1A4K7_BOVIN); contains Interpro domain(s) IPR009688 Protein of unknown function DUF1279	SL2.50ch11:53417782-53419785	-0.865796
Solyc08g005020	Unknown Protein (AHRD V1)	SL2.50ch08:22274-25208	-0.86447
Solyc08g067960	CHY zinc finger family protein expressed (AHRD V1 ***- Q337P2_ORYSJ); contains Interpro domain(s) IPR008913 Zinc finger, CHY-type	SL2.50ch08:57017358-57023215	-0.863901
Solyc12g013500	Unknown Protein (AHRD V1)	SL2.50ch12:4377187-4378488	-0.863458
Solyc01g014320	S-adenosyl-L-methionine salicylic acid carboxyl methyltransferase (AHRD V1 **** A7XZE9_9MAGN); contains Interpro domain(s) IPR005299 SAM dependent carboxyl methyltransferase	SL2.50ch01:12040825-12042072	-0.862671
Solyc01g008840	COP9 signalosome complex subunit 2 (AHRD V1 ***- B6TIW9_MAIZE); contains Interpro domain(s) IPR013143 PCI/PINT associated module	SL2.50ch01:2864397-2872190	-0.859899
Solyc06g071530	60S ribosomal protein L44 (AHRD V1 ***- B9RH89_RICCO); contains Interpro domain(s) IPR000552 Ribosomal protein L44e	SL2.50ch06:44041099-44043225	-0.859399
Solyc09g092490	UDP-glucosyltransferase family 1 protein (AHRD V1 **** C6KI44_CITSI); contains Interpro domain(s) IPR002213 UDP-glucuronosyl/UDP-glucosyltransferase	SL2.50ch09:71563340-71565028	-0.858758
Solyc02g086150	Peptidyl-tRNA hydrolase family protein (AHRD V1 **** D7M817_ARALY); contains Interpro domain(s) IPR001328 Peptidyl-tRNA hydrolase	SL2.50ch02:48903308-48907110	-0.856672
Solyc05g010040	Unknown Protein (AHRD V1)	SL2.50ch05:4238500-4240170	-0.856304
Solyc05g021550	Sister-chromatide cohesion protein 3 (AHRD V1 ***- D7M8Q0_ARALY)	SL2.50ch05:28062953-28073234	-0.85594
Solyc04g079960	Geranylgeranyl pyrophosphate synthase 2 (AHRD V1 ***- Q1A7S9_SOLLC); contains Interpro domain(s) IPR000092 Polyprenyl synthetase	SL2.50ch04:64276800-64277892	-0.855202
Solyc12g088670	Cathepsin B-like cysteine proteinase (AHRD V1 **-- CYSP_SCHMA); contains Interpro domain(s) IPR013128 Peptidase C1A, papain IPR000169 Peptidase, cysteine peptidase active site IPR000668 Peptidase C1A, papain C-terminal	SL2.50ch12:63949589-63953361	-0.854917
Solyc08g068690	N-acetyltransferase (AHRD V1 ***- B6SUK9_MAIZE); contains Interpro domain(s) IPR000182 GCN5-related N-acetyltransferase	SL2.50ch08:57820370-57821093	-0.852339
Solyc10g080290	Unknown Protein (AHRD V1)	SL2.50ch10:61599166-61612179	-0.85148
Solyc03g114950	Lipid a export ATP-binding/permease protein msba (AHRD V1 ***- Q17P67_AEDAE); contains Interpro domain(s) IPR001140 ABC transporter, transmembrane region	SL2.50ch03:64811736-64817159	-0.850287
Solyc06g073120	Testis intracellular mediator protein (AHRD V1 **-- B6T986_MAIZE); contains Interpro domain(s) IPR009292 Protein of unknown function DUF947	SL2.50ch06:45050879-45051889	-0.848375
Solyc09g083080	Nucleolar protein 5 (AHRD V1 ***- Q6P364_XENTR); contains Interpro domain(s) IPR002687 Pre-mRNA processing ribonucleoprotein, binding region	SL2.50ch09:68744152-68748170	-0.84837
Solyc05g052810	60S ribosomal protein L33-B (AHRD V1 *-*- B6T1L8_MAIZE); contains Interpro domain(s) IPR001780 Ribosomal protein L35Ae	SL2.50ch05:62986640-62988843	-0.847411
Solyc01g058200	Unknown Protein (AHRD V1)	SL2.50ch01:65537587-65540502	-0.847308
Solyc01g087690	RNA polymerase sigma factor (AHRD V1 ***- Q59965_SYNP2); contains Interpro domain(s) IPR013325 RNA polymerase sigma factor, region 2	SL2.50ch01:82615016-82617627	-0.847122
Solyc07g066360	Unknown Protein (AHRD V1)	SL2.50ch07:67826936-67827182	-0.844761
Solyc03g058220	Ycf2 (AHRD V1 *-*- A6Y9X1_HAMJA)	SL2.50ch03:23435531-23545041	-0.843618
Solyc08g062220	UDP-glucose glucosyltransferase (AHRD V1 **** B6EWX8_LYCBA); contains Interpro domain(s) IPR002213 UDP-glucuronosyl/UDP-glucosyltransferase	SL2.50ch08:50764204-50766812	-0.84353
Solyc11g006290	3-oxo-5-alpha-steroid 4-dehydrogenase family protein (AHRD V1 ***- D7M7I5_ARALY); contains Interpro domain(s) IPR001104 3-oxo-5-alpha-steroid 4-dehydrogenase, C-terminal	SL2.50ch11:1022214-1023710	-0.841514
Solyc08g013840	HAD-superfamily hydrolase subfamily IA variant 3 (AHRD V1 **-- B2IYD2_NOSP7); contains Interpro domain(s) IPR005834 Haloacid dehalogenase-like hydrolase	SL2.50ch08:3280322-3283363	-0.840252
Solyc05g056520	Methyltransferase (AHRD V1 **-- B6K3A3_SCHJY); contains Interpro domain(s) IPR012901 N2227-like	SL2.50ch05:65780070-65792735	-0.839393
Solyc08g082280	Long-chain-fatty-acid-CoA ligase (AHRD V1 **** B2WS80_ARAHA); contains Interpro domain(s) IPR000873 AMP-dependent synthetase and ligase	SL2.50ch08:65113955-65123714	-0.83771
Solyc03g013290	Unknown Protein (AHRD V1)	SL2.50ch03:46272553-46273040	-0.834126
Solyc09g076020	Imidazoleglycerol-phosphate dehydratase (AHRD V1 **** B9RTS0_RICCO); contains Interpro domain(s) IPR000807 Imidazole glycerol-phosphate dehydratase	SL2.50ch09:67707018-67712749	-0.831999
Solyc11g017430	Homology to unknown gene (AHRD V1 ***- Q00YD8_OSTTA); contains Interpro domain(s) IPR003690 Mitochodrial transcription termination factor-related	SL2.50ch11:8353493-8358039	-0.828135
Solyc06g084770	Unknown Protein (AHRD V1)	SL2.50ch06:35576696-35576759	-0.82691
Solyc03g082970	PDE225/PTAC7 (AHRD V1 ***- D7M329_ARALY)	SL2.50ch03:52819513-52823982	-0.824252
Solyc01g106210	Chaperone DnaK (AHRD V1 ***- A2Q199_MEDTR); contains Interpro domain(s) IPR012725 Chaperone DnaK	SL2.50ch01:94157484-94161397	-0.823914
Solyc12g094630	Unknown Protein (AHRD V1)	SL2.50ch12:64806587-64810523	-0.821711
Solyc05g051710	Os03g0169900 protein (Fragment) (AHRD V1 *-*- Q0DUS0_ORYSJ)	SL2.50ch05:62112268-62115768	-0.820824
Solyc10g081070	Splicing factor 3B subunit 1 (AHRD V1 **-- D0N488_PHYIN); contains Interpro domain(s) IPR015016 Splicing factor 3B subunit 1	SL2.50ch10:62244423-62248493	-0.820794
Solyc01g005720	Leucine-rich repeat receptor-like protein kinase PEPR1 (AHRD V1 **-* PEPR1_ARATH); contains Interpro domain(s) IPR001611 Leucine-rich repeat	SL2.50ch01:487156-499423	-0.819997
Solyc10g083910	Unknown Protein (AHRD V1)	SL2.50ch10:63620476-63622917	-0.81773
Solyc04g007410	Os06g0731300 protein (Fragment) (AHRD V1 *-*- Q0D996_ORYSJ)	SL2.50ch04:1091222-1093103	-0.815775
Solyc01g095000	Homology to unknown gene (AHRD V1 *-*- Q019E6_OSTTA)	SL2.50ch01:86372427-86376762	-0.815612
Solyc09g090610	50S ribosomal protein L14 (AHRD V1 ***- RL14_DEHE1); contains Interpro domain(s) IPR000218 Ribosomal protein L14b/L23e	SL2.50ch09:70073375-70075956	-0.815339
Solyc04g011690	Cytochrome P450 (AHRD V1 ***- B9HFV7_POPTR); contains Interpro domain(s) IPR002401 Cytochrome P450, E-class, group I	SL2.50ch04:4161777-4165327	-0.814079
Solyc12g008720	60S ribosomal protein L31 (AHRD V1 ***- B6VC52_VERFO); contains Interpro domain(s) IPR000054 Ribosomal protein L31e	SL2.50ch12:2087593-2089246	-0.814056
Solyc08g041820	Homeobox protein knotted-1-like 3 (AHRD V1 ***- B6T3D1_MAIZE); contains Interpro domain(s) IPR005541 KNOX2	SL2.50ch08:25692398-25696868	-0.813399
Solyc10g007050	Enolase-phosphatase E-1 (AHRD V1 *-*- A8UQN2_9AQUI); contains Interpro domain(s) IPR010041 2,3-diketo-5-methylthio-1-phosphopentane phosphatase	SL2.50ch10:1435882-1447795	-0.812675
Solyc08g075370	Unknown Protein (AHRD V1); contains Interpro domain(s) IPR001464 Annexin	SL2.50ch08:59508310-59509947	-0.809722
Solyc08g081400	BEL1-like homeodomain protein 2 (AHRD V1 *--- BLH2_ARATH); contains Interpro domain(s) IPR006563 POX	SL2.50ch08:64467181-64472382	-0.808812
Solyc12g015910	Cysteine desulfuration protein SufE (AHRD V1 *-*- D3IBF0_9BACT); contains Interpro domain(s) IPR002634 BolA-like protein	SL2.50ch12:5904814-5907167	-0.80777
Solyc12g056620	One-helix protein (AHRD V1 **-- A9Z0U6_IPONI)	SL2.50ch12:62591492-62593226	-0.807756
Solyc03g123560	Chaperone protein dnaJ (AHRD V1 *-*- B4FBY1_MAIZE); contains Interpro domain(s) IPR015609 Molecular chaperone, heat shock protein, Hsp40, DnaJ	SL2.50ch03:70372719-70375492	-0.805804
Solyc03g096990	Cytochrome P450 (AHRD V1 ***- Q1AGW1_CAPAN); contains Interpro domain(s) IPR002401 Cytochrome P450, E-class, group I	SL2.50ch03:59341973-59359039	-0.804555
Solyc12g038980	50S ribosomal protein L7Ae (AHRD V1 *--- RL7A_NANEQ); contains Interpro domain(s) IPR004038 Ribosomal protein L7Ae/L30e/S12e/Gadd45	SL2.50ch12:46188533-46190271	-0.803329
Solyc09g010110	Chaperone protein dnaJ-like (AHRD V1 **-- Q6H3Y3_ORYSJ)	SL2.50ch09:3492710-3497716	-0.802628
Solyc04g007020	BRO1 domain-containing protein BROX (AHRD V1 **-- B5X0Z6_SALSA); contains Interpro domain(s) IPR004328 BRO1	SL2.50ch04:738730-742225	-0.801736
Solyc01g097140	Dual-specificity tyrosine-phosphatase CDC25 (AHRD V1 **** Q10SX6_ORYSJ); contains Interpro domain(s) IPR001763 Rhodanese-like	SL2.50ch01:88098081-88101830	-0.80047
Solyc11g012890	Unknown Protein (AHRD V1)	SL2.50ch11:5667347-5673104	-0.79953
Solyc01g104680	GTP-binding nuclear protein Ran-A1 (AHRD V1 **-- B3TM31_ELAGV); contains Interpro domain(s) IPR018210 GTP-binding nuclear protein, Ran, conserved site IPR002041 Ran GTPase	SL2.50ch01:93099282-93103220	-0.799086
Solyc11g062210	Unknown Protein (AHRD V1)	SL2.50ch11:49079096-49094653	-0.798253
Solyc12g056850	Co-chaperone protein DnaJ (AHRD V1 *-*- A7I1Z6_CAMHC); contains Interpro domain(s) IPR001623 Heat shock protein DnaJ, N-terminal	SL2.50ch12:62915301-62919369	-0.797695
Solyc07g064100	Unknown Protein (AHRD V1)	SL2.50ch07:66381102-66394623	-0.797649
Solyc06g005210	Cytochrome P450 like_TBP (AHRD V1 ***- O04892_TOBAC)	SL2.50ch06:233119-233302	-0.796047
Solyc04g078200	Gibberellin-regulated family protein (AHRD V1 **-- D7MT35_ARALY); contains Interpro domain(s) IPR003854 Gibberellin regulated protein	SL2.50ch04:63005028-63005842	-0.795802
Solyc09g007850	RNA-binding protein (AHRD V1 **-* C6F119_SOYBN); contains Interpro domain(s) IPR000504 RNA recognition motif, RNP-1	SL2.50ch09:1371335-1380930	-0.795794
Solyc05g024430	Unknown Protein (AHRD V1)	SL2.50ch05:31716102-31717615	-0.794919
Solyc10g086410	heat shock protein (AHRD V1 ***- B2D2G5_CAPSN); contains Interpro domain(s) IPR013126 Heat shock protein 70	SL2.50ch10:65236862-65240232	-0.794812
Solyc03g034080	Acidic leucine-rich nuclear phosphoprotein 32 family member A (AHRD V1 *-*- B6UH95_MAIZE); contains Interpro domain(s) IPR001611 Leucine-rich repeat	SL2.50ch03:5770209-5774314	-0.794521
Solyc06g071430	T17H3.1 protein (Fragment) (AHRD V1 ***- Q9SXD0_ARATH)	SL2.50ch06:43945808-43955049	-0.793574
Solyc11g012410	Inositol monophosphatase 3 (AHRD V1 ***- B6TEX0_MAIZE); contains Interpro domain(s) IPR000760 Inositol monophosphatase	SL2.50ch11:5242450-5246709	-0.792995
Solyc10g078310	Two-component response regulator ARR11 (AHRD V1 *--- B6UC09_MAIZE); contains Interpro domain(s) IPR006447 Myb-like DNA-binding region, SHAQKYF class	SL2.50ch10:60139834-60140707	-0.792419
Solyc08g042050	DEAD-box ATP-dependent RNA helicase 3 (AHRD V1 **** RH3_ORYSJ); contains Interpro domain(s) IPR011545 DNA/RNA helicase, DEAD/DEAH box type, N-terminal	SL2.50ch08:24015962-24026339	-0.791728
Solyc01g079470	CP12 (AHRD V1 ***- O24136_TOBAC); contains Interpro domain(s) IPR003823 Protein of unknown function CP12	SL2.50ch01:78516455-78517162	-0.789663
Solyc06g048410	Superoxide dismutase (AHRD V1 **** Q7YK44_SOLLC); contains Interpro domain(s) IPR019833 Manganese/iron superoxide dismutase, binding site IPR001189 Manganese/iron superoxide dismutase	SL2.50ch06:31007907-31010448	-0.789386
Solyc03g042530	Unknown Protein (AHRD V1)	SL2.50ch03:6947919-6948114	-0.789311
Solyc04g057980	NAD(P)H-quinone oxidoreductase subunit M (AHRD V1 *-*- D8G7H3_9CYAN); contains Interpro domain(s) IPR018922 NAD(P)H-quinone oxidoreductase subunit M	SL2.50ch04:55099423-55100410	-0.789279
Solyc07g006620	Receptor-like kinase (AHRD V1 *-*- A7VM42_MARPO); contains Interpro domain(s) IPR002290 Serine/threonine protein kinase	SL2.50ch07:1479713-1488149	-0.788195
Solyc01g107590	Cinnamyl alcohol dehydrogenase (AHRD V1 **** C1IC55_GOSHI); contains Interpro domain(s) IPR002085 Alcohol dehydrogenase superfamily, zinc-containing	SL2.50ch01:95091178-95094937	-0.786324
Solyc06g073700	Small nuclear ribonucleoprotein LSM8 (AHRD V1 **-- C5FH47_NANOT); contains Interpro domain(s) IPR006649 Like-Sm ribonucleoprotein, eukaryotic and archaea-type, core	SL2.50ch06:45467946-45470956	-0.785697
Solyc03g032130	High mobility group protein (AHRD V1 *--- O49948_SOLTU); contains Interpro domain(s) IPR000910 High mobility group, HMG1/HMG2	SL2.50ch03:4617417-4637511	-0.785545
Solyc12g098880	Unknown Protein (AHRD V1)	SL2.50ch12:66256086-66256469	-0.784315
Solyc02g092530	Formamidase (AHRD V1 **** B9VXW6_LUPAL); contains Interpro domain(s) IPR004304 Acetamidase/Formamidase	SL2.50ch02:53595366-53600914	-0.783587
Solyc08g013950	Unknown Protein (AHRD V1)	SL2.50ch08:3450298-3451297	-0.783463
Solyc00g068970	Cytochrome P450 like_TBP (AHRD V1 ***- O04892_TOBAC)	SL2.50ch00:14507326-14508646	-0.782423
Solyc09g065150	Unknown Protein (AHRD V1)	SL2.50ch09:63067796-63082673	-0.782307
Solyc11g005340	PAP fibrillin family protein (AHRD V1 **-- B5W0K3_SPIMA); contains Interpro domain(s) IPR006843 PAP fibrillin	SL2.50ch11:269492-272797	-0.781591
Solyc09g014400	Alpha-amylase (AHRD V1 *--- B9LEH8_CHLSY); contains Interpro domain(s) IPR002044 Glycoside hydrolase, carbohydrate-binding	SL2.50ch09:6028036-6031223	-0.781462
Solyc03g082510	Auxin-responsive family protein (AHRD V1 **-- D7M515_ARALY); contains Interpro domain(s) IPR003676 Auxin responsive SAUR protein	SL2.50ch03:52438390-52438735	-0.779372
Solyc08g016310	LRR receptor-like serine/threonine-protein kinase FEI 1 (AHRD V1 *--* FEI1_ARATH); contains Interpro domain(s) IPR001611 Leucine-rich repeat	SL2.50ch08:7198608-7203976	-0.778269
Solyc01g103190	COX assembly mitochondrial protein homolog (AHRD V1 ***- COXAM_SCHPO); contains Interpro domain(s) IPR013892 Cytochrome c oxidase biogenesis protein Cmc1-like	SL2.50ch01:91853894-91856692	-0.777951
Solyc12g042380	MtN19-like protein (AHRD V1 ***- Q64EX4_PEA); contains Interpro domain(s) IPR011692 Stress up-regulated Nod 19	SL2.50ch12:40308132-40311321	-0.777515
Solyc07g007280	Conserved domain protein (AHRD V1 **-- B4W2T4_9CYAN); contains Interpro domain(s) IPR014946 Protein of unknown function DUF1817	SL2.50ch07:2009895-2013237	-0.776891
Solyc02g075610	General vesicular transport factor p115 (AHRD V1 *-*- USO1_RAT); contains Interpro domain(s) IPR006955 Uso1/p115 like vesicle tethering protein, C-terminal	SL2.50ch02:41770315-41774935	-0.776225
Solyc11g006070	Peptidyl-prolyl cis-trans isomerase (AHRD V1 ***- B5LWR0_ZIZJJ); contains Interpro domain(s) IPR002130 Peptidyl-prolyl cis-trans isomerase, cyclophilin-type	SL2.50ch11:861866-862328	-0.775514
Solyc10g054060	Genomic DNA chromosome 3 BAC clone F20C19 (AHRD V1 ***- Q9LIP0_ARATH); contains Interpro domain(s) IPR001911 Ribosomal protein S21	SL2.50ch10:54538258-54542131	-0.775112
Solyc05g005890	Unknown Protein (AHRD V1)	SL2.50ch05:686671-691952	-0.773781
Solyc06g063070	Ethylene responsive transcription factor 2a (AHRD V1 ***- C0J9I7_9ROSA); contains Interpro domain(s) IPR001471 Pathogenesis-related transcriptional factor and ERF, DNA-binding	SL2.50ch06:39817160-39819912	-0.771745
Solyc11g006780	Vesicle-associated membrane protein 7B (AHRD V1 ***- D7KE74_ARALY); contains Interpro domain(s) IPR001388 Synaptobrevin	SL2.50ch11:1363331-1367317	-0.771421
Solyc05g007240	TO109-12 (Fragment) (AHRD V1 *-*- Q3LVG1_TAROF)	SL2.50ch05:1896459-1896984	-0.771184
Solyc01g099730	Unknown Protein (AHRD V1)	SL2.50ch01:89887025-89905118	-0.769922
Solyc11g072340	Arginine/serine-rich splicing factor (AHRD V1 **-- D8L816_9POAL); contains Interpro domain(s) IPR000504 RNA recognition motif, RNP-1	SL2.50ch11:55549836-55553076	-0.768806
Solyc12g009980	Complex interacting protein 9 (AHRD V1 ***- Q8LDX3_ARATH); contains Interpro domain(s) IPR004401 Uncharacterised protein family UPF0133	SL2.50ch12:3123672-3130231	-0.767939
Solyc04g009840	C-Myc-binding protein (AHRD V1 ***- B4FK57_MAIZE)	SL2.50ch04:3163516-3167544	-0.767704
Solyc08g078240	Unknown Protein (AHRD V1)	SL2.50ch08:62070231-62072091	-0.766701
Solyc10g050520	Unknown Protein (AHRD V1)	SL2.50ch10:49933861-49937051	-0.765713
Solyc10g081170	Calmodulin-2 (AHRD V1 ***- D7LFI7_ARALY); contains Interpro domain(s) IPR011992 EF-Hand type	SL2.50ch10:62302431-62303815	-0.764205
Solyc01g091730	Peroxisomal membrane protein 11-5 (AHRD V1 ***- PX115_ORYSJ); contains Interpro domain(s) IPR008733 Peroxisomal biogenesis factor 11	SL2.50ch01:85312260-85322469	-0.762298
Solyc12g008940	Nucleosome assembly protein 1-like protein 2 (AHRD V1 ***- Q70Z18_TOBAC); contains Interpro domain(s) IPR002164 Nucleosome assembly protein (NAP)	SL2.50ch12:2247274-2252022	-0.762204
Solyc11g071490	Ribosomal protein L30 (AHRD V1 ***- B3TLP4_ELAGV); contains Interpro domain(s) IPR000231 Ribosomal protein L30e	SL2.50ch11:54945947-54948419	-0.761704
Solyc11g028010	GTPase IMAP family member 7 (AHRD V1 *--- C3KGZ8_ANOFI); contains Interpro domain(s) IPR006703 AIG1	SL2.50ch11:19906278-19909609	-0.760223
Solyc06g005750	Sterol 4-alpha-methyl-oxidase 2 (AHRD V1 **** D7KH21_ARALY); contains Interpro domain(s) IPR006694 Fatty acid hydroxylase	SL2.50ch06:785188-789735	-0.760054
Solyc11g010930	HVA22-like protein e (AHRD V1 ***- B6SRB1_MAIZE); contains Interpro domain(s) IPR004345 TB2/DP1 and HVA22 related protein	SL2.50ch11:3979590-3981149	-0.755788
Solyc03g114020	Genomic DNA chromosome 5 P1 clone MQB2 (AHRD V1 **-- Q9FM06_ARATH)	SL2.50ch03:64058816-64060043	-0.755206
Solyc10g084400	Glutathione S-transferase (AHRD V1 ***- Q76KW1_PEA); contains Interpro domain(s) IPR017933 Glutathione S-transferase/chloride channel, C-terminal	SL2.50ch10:63957353-63959693	-0.754411
Solyc07g017220	Os10g0422600 protein (Fragment) (AHRD V1 *-*- Q0IXM0_ORYSJ); contains Interpro domain(s) IPR007650 Protein of unknown function DUF581	SL2.50ch07:6515316-6518394	-0.753365
Solyc07g043500	UDP-glucosyltransferase (AHRD V1 ***- Q8LKG3_STERE); contains Interpro domain(s) IPR002213 UDP-glucuronosyl/UDP-glucosyltransferase	SL2.50ch07:57337699-57339025	-0.751949
Solyc05g005620	RNA-binding protein 25 (AHRD V1 *--- RBM25_HUMAN); contains Interpro domain(s) IPR002483 Splicing factor PWI	SL2.50ch05:433810-439585	-0.749381
Solyc07g062060	Peptide methionine sulfoxide reductase msrB (AHRD V1 ***- B6T2N3_MAIZE); contains Interpro domain(s) IPR002579 Methionine sulphoxide reductase B	SL2.50ch07:64870854-64893777	-0.749246
Solyc02g092110	Phytosulfokines 3 (AHRD V1 ***- PSK3_ARATH); contains Interpro domain(s) IPR009438 Phytosulfokine	SL2.50ch02:53323491-53324169	-0.749052
Solyc08g076450	3-beta hydroxysteroid dehydrogenase/isomerase family protein (AHRD V1 **-- B6TV09_MAIZE); contains Interpro domain(s) IPR016040 NAD(P)-binding domain	SL2.50ch08:60440500-60460642	-0.747206
Solyc01g104160	Uncharacterised protein At1g10890 (AHRD V1 *--- Y1089_ARATH)	SL2.50ch01:92626780-92632092	-0.747009
Solyc11g042860	Unknown Protein (AHRD V1)	SL2.50ch11:34090193-34097729	-0.746761
Solyc01g102660	Maleylacetoacetate isomerase / glutathione S-transferase (AHRD V1 ***- Q6MR10_BDEBA); contains Interpro domain(s) IPR005955 Maleylacetoacetate isomerase	SL2.50ch01:91405595-91413212	-0.745486
Solyc02g064600	Unknown Protein (AHRD V1)	SL2.50ch02:35701025-35728581	-0.745303
Solyc08g016520	Unknown Protein (AHRD V1)	SL2.50ch08:7733935-7734106	-0.744185
Solyc11g005170	RNA splicing factor (AHRD V1 **-- C5JY77_AJEDS); contains Interpro domain(s) IPR006509 Splicing factor, CC1-like	SL2.50ch11:147512-156960	-0.742394
Solyc01g101240	Cathepsin D-like aspartic protease (AHRD V1 *--* D0VFG1_ANISI); contains Interpro domain(s) IPR001461 Peptidase A1	SL2.50ch01:91058054-91063213	-0.740724
Solyc02g022870	EMB1611/MEE22 (AHRD V1 *-*- D7LH45_ARALY)	SL2.50ch02:24267484-24280866	-0.736701
Solyc12g042700	Unknown Protein (AHRD V1)	SL2.50ch12:39816891-39818874	-0.735777
Solyc06g076520	class I heat shock protein (AHRD V1 ***- Q69BI7_CARPA); contains Interpro domain(s) IPR002068 Heat shock protein Hsp20	SL2.50ch06:47546789-47547254	-0.73323
Solyc11g066070	Unknown Protein (AHRD V1)	SL2.50ch11:51743957-51744200	-0.732211
Solyc03g007990	Unknown Protein (AHRD V1)	SL2.50ch03:2468993-2471602	-0.73091
Solyc07g043270	Protein FAR1-RELATED SEQUENCE 4 (AHRD V1 **-- FRS4_ARATH); contains Interpro domain(s) IPR018289 MULE transposase, conserved domain	SL2.50ch07:56931169-56941927	-0.730679
Solyc10g055680	Ubiquinone/menaquinone biosynthesis methyltransferase ubiE (AHRD V1 *-*- UBIE_BRUME); contains Interpro domain(s) IPR013705 Sterol methyltransferase C-terminal	SL2.50ch10:57194493-57196357	-0.730371
Solyc11g044240	Protease (AHRD V1 ***- C8TDY4_EIMTE)	SL2.50ch11:33243993-33245443	-0.730304
Solyc05g007980	High affinity sulfate transporter 2 (AHRD V1 **** SUT2_STYHA); contains Interpro domain(s) IPR001902 Sulphate anion transporter	SL2.50ch05:2404489-2408988	-0.727994
Solyc10g078150	Nascent polypeptide-associated complex alpha subunit-like protein (AHRD V1 ***- B6T903_MAIZE); contains Interpro domain(s) IPR016641 Nascent polypeptide-associated complex, alpha subunit	SL2.50ch10:60022803-60025689	-0.72667
Solyc08g008630	Homology to unknown gene (AHRD V1 ***- Q014B2_OSTTA)	SL2.50ch08:3021326-3023029	-0.726596
Solyc07g018360	Elongation factor Ts (AHRD V1 ***- Q9SZD6_ARATH); contains Interpro domain(s) IPR014039 Translation elongation factor EFTs/EF1B, dimerisation	SL2.50ch07:10406672-10413230	-0.72656
Solyc04g005650	Mitochondrial carrier family (AHRD V1 ***- C1MWU5_MICPS); contains Interpro domain(s) IPR001993 Mitochondrial substrate carrier	SL2.50ch04:417341-422282	-0.724222
Solyc03g098000	At1g32160/F3C3_6 (AHRD V1 ***- Q9FVR1_ARATH); contains Interpro domain(s) IPR008479 Protein of unknown function DUF760	SL2.50ch03:60358570-60361998	-0.722028
Solyc06g062770	At1g17490/F1L3_4 (AHRD V1 ***- Q9LNQ6_ARATH)	SL2.50ch06:39593878-39595443	-0.721922
Solyc09g084490	Proteinase inhibitor I (AHRD V1 ***- Q53X28_SOLTU); contains Interpro domain(s) IPR000864 Proteinase inhibitor I13, potato inhibitor I	SL2.50ch09:69137049-69146287	-0.718783
Solyc03g096960	Pm52 protein (AHRD V1 ***- Q2Z1Y5_PRUMU)	SL2.50ch03:59337150-59339180	-0.717941
Solyc05g054830	Ankyrin-repeat protein (AHRD V1 **-- A2CIR5_ORYSJ); contains Interpro domain(s) IPR002110 Ankyrin	SL2.50ch05:64642454-64646929	-0.716785
Solyc02g083650	Unknown Protein (AHRD V1)	SL2.50ch02:46974540-46977881	-0.715677
Solyc02g086680	Peptide deformylase-like (AHRD V1 **** Q5VNP3_ORYSJ); contains Interpro domain(s) IPR000181 Formylmethionine deformylase	SL2.50ch02:49328458-49331889	-0.715352
Solyc03g045100	Unknown Protein (AHRD V1)	SL2.50ch03:11578051-11578294	-0.714024
Solyc12g096650	Charged multivesicular body protein 6 (AHRD V1 **-- B6TFV6_MAIZE); contains Interpro domain(s) IPR005024 Snf7	SL2.50ch12:65474283-65479160	-0.712787
Solyc09g010460	Eukaryotic translation initiation factor 3 subunit A (AHRD V1 ***- Q24JU4_HUMAN); contains Interpro domain(s) IPR000717 Proteasome component region PCI	SL2.50ch09:3817370-3827570	-0.712299
Solyc07g009150	Uncharacterized aarF domain-containing protein kinase 1 (AHRD V1 **-- ADCK1_HUMAN); contains Interpro domain(s) IPR004147 ABC-1	SL2.50ch07:4190365-4203594	-0.711349
Solyc04g011370	Actin-depolymerizing factor 2 (AHRD V1 **** Q541R7_PETHY); contains Interpro domain(s) IPR002108 Actin-binding, cofilin/tropomyosin type	SL2.50ch04:3845934-3848508	-0.711245
Solyc04g050440	Ammonium transporter (AHRD V1 **** B9IPE2_POPTR); contains Interpro domain(s) IPR001905 Ammonium transporter	SL2.50ch04:47231398-47234372	-0.709254
Solyc10g080620	Unknown Protein (AHRD V1)	SL2.50ch10:61846940-61847111	-0.708121
Solyc10g085970	Unknown Protein (AHRD V1)	SL2.50ch10:64965755-64969715	-0.707502
Solyc12g056230	Glutathione peroxidase (AHRD V1 ***- B9GKI5_POPTR); contains Interpro domain(s) IPR000889 Glutathione peroxidase	SL2.50ch12:62194878-62197632	-0.707154
Solyc07g065480	Unknown Protein (AHRD V1)	SL2.50ch07:67211846-67215335	-0.707087
Solyc11g066260	Charged multivesicular body protein 3 (AHRD V1 ***- B6SM72_MAIZE); contains Interpro domain(s) IPR005024 Snf7	SL2.50ch11:51975968-51981865	-0.707036
Solyc01g098130	Unknown Protein (AHRD V1)	SL2.50ch01:88722107-88722757	-0.705864
Solyc06g083190	Peptidyl-prolyl cis-trans isomerase (AHRD V1 ***- Q86M29_BRUMA); contains Interpro domain(s) IPR001179 Peptidyl-prolyl cis-trans isomerase, FKBP-type	SL2.50ch06:48714846-48718910	-0.704909
Solyc07g021610	Unknown Protein (AHRD V1)	SL2.50ch07:20318234-20318492	-0.70421
Solyc12g005400	Cyclic nucleotide gated channel (AHRD V1 ***- A9CRE4_MALDO); contains Interpro domain(s) IPR000595 Cyclic nucleotide-binding	SL2.50ch12:231872-242065	-0.70336
Solyc11g008990	Phage shock protein A PspA (AHRD V1 ***- B7K4B0_CYAP8); contains Interpro domain(s) IPR007157 PspA/IM30	SL2.50ch11:3137481-3143897	-0.699838
Solyc02g062610	Hydrolase alpha/beta fold family protein (AHRD V1 ***- D7MBG9_ARALY); contains Interpro domain(s) IPR000073 Alpha/beta hydrolase fold-1	SL2.50ch02:34326436-34331402	-0.699277
Solyc02g093220	F-box/LRR-repeat protein 2 (AHRD V1 ***- B6TAC3_MAIZE); contains Interpro domain(s) IPR006553 Leucine-rich repeat, cysteine-containing subtype	SL2.50ch02:54157511-54160105	-0.69837
Solyc01g098020	Acetyltransferase GNAT family protein expressed (AHRD V1 ***- Q75GC2_ORYSJ); contains Interpro domain(s) IPR000182 GCN5-related N-acetyltransferase	SL2.50ch01:88642077-88642798	-0.697864
Solyc01g103110	Unknown Protein (AHRD V1); contains Interpro domain(s) IPR007434 Protein of unknown function DUF482	SL2.50ch01:91773853-91781101	-0.695932
Solyc07g042620	Prefoldin subunit 1 (AHRD V1 ***- B6SIP7_MAIZE); contains Interpro domain(s) IPR002777 Prefoldin beta-like	SL2.50ch07:56088940-56108664	-0.695506
Solyc12g015880	Heat shock protein 90 (AHRD V1 ***- Q14TB1_TOBAC); contains Interpro domain(s) IPR019805 Heat shock protein Hsp90, conserved site IPR018249 EF-HAND 2 IPR001404 Heat shock protein Hsp90	SL2.50ch12:5858514-5871104	-0.695275
Solyc11g071320	50S ribosomal protein L27 (AHRD V1 ***- B6T4C5_MAIZE); contains Interpro domain(s) IPR001684 Ribosomal protein L27	SL2.50ch11:54845266-54846133	-0.694514
Solyc09g066430	60S ribosomal protein L14 (AHRD V1 ***- D7MEJ2_ARALY); contains Interpro domain(s) IPR002784 Ribosomal protein L14	SL2.50ch09:64850222-64852426	-0.694234
Solyc08g015620	Cysteine sulfinate desulfinase/cysteine desulfurase and related enzymes (AHRD V1 **-- B6U7J5_MAIZE)	SL2.50ch08:4865119-4873346	-0.693254
Solyc01g087620	Unknown Protein (AHRD V1)	SL2.50ch01:82578140-82582009	-0.691295
Solyc06g009950	Photosystem I P700 chlorophyll a apoprotein A2 (AHRD V1 ***- D3WB19_DILIN); contains Interpro domain(s) IPR001280 Photosystem I psaA and psaB	SL2.50ch06:4357677-4357848	-0.689378
Solyc04g025990	Potassium transporter family protein (AHRD V1 **** D7KXB7_ARALY); contains Interpro domain(s) IPR003855 K+ potassium transporter	SL2.50ch04:20083514-20102162	-0.689198
Solyc11g071220	Os05g0596200 protein (Fragment) (AHRD V1 *-*- Q0DFE0_ORYSJ)	SL2.50ch11:54744342-54748275	-0.688661
Solyc08g015960	Methionyl-tRNA synthetase (AHRD V1 *-*- B6T3D4_MAIZE); contains Interpro domain(s) IPR002547 tRNA-binding region	SL2.50ch08:6421919-6429292	-0.687539
Solyc05g013480	ATP-dependent protease Clp ATPase subunit (AHRD V1 *--- B6STX8_MAIZE); contains Interpro domain(s) IPR019734 Tetratricopeptide repeat	SL2.50ch05:6685701-6691461	-0.685321
Solyc08g081730	Reticulon family protein (AHRD V1 ***- B2WS91_9BRAS); contains Interpro domain(s) IPR003388 Reticulon	SL2.50ch08:64706802-64709069	-0.684916
Solyc02g077940	Unknown Protein (AHRD V1)	SL2.50ch02:42753047-42756898	-0.684399
Solyc07g007270	Unknown Protein (AHRD V1)	SL2.50ch07:1995884-1997264	-0.683669
Solyc05g013630	Unknown protein (Fragment) (AHRD V1 ***- Q43520_SOLLC)	SL2.50ch05:6934324-6934771	-0.681458
Solyc04g050930	Violaxanthin de-epoxidase (Fragment) (AHRD V1 *-** Q6B9X0_HORVU); contains Interpro domain(s) IPR002345 Lipocalin IPR010788 Violaxanthin de-epoxidase	SL2.50ch04:48981003-48987853	-0.681417
Solyc07g064760	Unknown Protein (AHRD V1)	SL2.50ch07:66773092-66773606	-0.68069
Solyc02g080550	Unknown Protein (AHRD V1)	SL2.50ch02:44747445-44755115	-0.677846
Solyc08g075540	Alternative oxidase (AHRD V1 **** Q84V47_SOLLC); contains Interpro domain(s) IPR002680 Alternative oxidase	SL2.50ch08:59711797-59713604	-0.677119
Solyc07g065820	Calcineurin B (AHRD V1 ***- Q8L7F6_PEA); contains Interpro domain(s) IPR015757 Calcineurin B protein	SL2.50ch07:67427459-67432798	-0.677106
Solyc11g012700	Oligopeptide transporter 9 (AHRD V1 ***- B6SVF4_MAIZE); contains Interpro domain(s) IPR004648 Tetrapeptide transporter, OPT1/isp4	SL2.50ch11:5469690-5473409	-0.676479
Solyc09g091960	High mobility group family protein (AHRD V1 **-- D7KE87_ARALY); contains Interpro domain(s) IPR001606 AT-rich interaction region	SL2.50ch09:71158358-71162876	-0.67564
Solyc02g069720	Zinc finger protein LSD1 (AHRD V1 **-- Q8W195_BRAOL); contains Interpro domain(s) IPR005735 Zinc finger, LSD1-type	SL2.50ch02:39538788-39544161	-0.675304
Solyc07g041310	Ribosomal protein (AHRD V1 ***- B3TLR8_ELAGV); contains Interpro domain(s) IPR005703 Ribosomal protein S3, eukaryotic/archaeal	SL2.50ch07:52277146-52281420	-0.673197
Solyc10g079420	Calmodulin (AHRD V1 ***- B6TKX0_MAIZE); contains Interpro domain(s) IPR011992 EF-Hand type	SL2.50ch10:60957949-60958567	-0.672795
Solyc10g085830	O-methyltransferase 1 (AHRD V1 ***- D7MTQ7_ARALY); contains Interpro domain(s) IPR016461 O-methyltransferase, COMT, eukaryota	SL2.50ch10:64899144-64901524	-0.667656
Solyc09g072990	Unknown Protein (AHRD V1)	SL2.50ch09:65653059-65658814	-0.667548
Solyc01g007330	Ribulose bisphosphate carboxylase large chain (AHRD V1 ***- RBL_SOLLC); contains Interpro domain(s) IPR000685 Ribulose bisphosphate carboxylase, large subunit, C-terminal	SL2.50ch01:1847912-1853783	-0.667257
Solyc09g009830	Carbonic anhydrase (Carbonate dehydratase) (AHRD V1 **** C1DTU5_SULAA); contains Interpro domain(s) IPR018340 Carbonic anhydrase, CAH1-like	SL2.50ch09:3324191-3330601	-0.667123
Solyc11g017200	TPR repeat (AHRD V1 *--- Q31NR5_SYNE7); contains Interpro domain(s) IPR011990 Tetratricopeptide-like helical	SL2.50ch11:8016370-8020103	-0.666356
Solyc02g021140	Superoxide dismutase (AHRD V1 ***- B9S4J6_RICCO); contains Interpro domain(s) IPR001189 Manganese/iron superoxide dismutase	SL2.50ch02:21771693-21774005	-0.666051
Solyc08g008350	Ubiquitin carrier protein (AHRD V1 ***- B8BAA3_ORYSI)	SL2.50ch08:2773636-2779126	-0.665529
Solyc04g077230	Unknown Protein (AHRD V1)	SL2.50ch04:62173910-62174135	-0.664871
Solyc02g043940	Unknown Protein (AHRD V1)	SL2.50ch02:647756-647990	-0.664243
Solyc07g005210	Outer membrane lipoprotein blc (AHRD V1 **-- D0RZG9_ACICA); contains Interpro domain(s) IPR002345 Lipocalin	SL2.50ch07:202268-203546	-0.664204
Solyc11g007200	Copper chaperone (AHRD V1 *-*- D3GC04_9ROSI); contains Interpro domain(s) IPR006121 Heavy metal transport/detoxification protein	SL2.50ch11:1621985-1623966	-0.663474
Solyc07g064620	Translation initiation factor SUI1 (AHRD V1 **** A4QR10_MAGGR); contains Interpro domain(s) IPR005874 Eukaryotic translation initiation factor SUI1	SL2.50ch07:66680202-66686953	-0.662568
Solyc02g021400	40S ribosomal protein S28 (AHRD V1 ***- B6T1V2_MAIZE); contains Interpro domain(s) IPR000289 Ribosomal protein S28e	SL2.50ch02:22606756-22608640	-0.660764
Solyc04g076280	MPF2-like (Fragment) (AHRD V1 ***- A8QYX1_9SOLA); contains Interpro domain(s) IPR002487 Transcription factor, K-box	SL2.50ch04:61203013-61209392	-0.659318
Solyc05g054800	Cell cycle control protein (AHRD V1 **-- Q2UBE9_ASPOR); contains Interpro domain(s) IPR005045 Protein of unknown function DUF284, transmembrane eukaryotic	SL2.50ch05:64625495-64626548	-0.656047
Solyc08g075890	Cyclin-dependent kinase F-4 (AHRD V1 **** CDKF4_ORYSJ); contains Interpro domain(s) IPR002290 Serine/threonine protein kinase	SL2.50ch08:59977491-59983447	-0.65589
Solyc01g107460	Unknown Protein (AHRD V1)	SL2.50ch01:95008354-95009391	-0.655706
Solyc01g017720	Unknown Protein (AHRD V1)	SL2.50ch01:24920106-24921154	-0.654982
Solyc03g083450	UPF0369 protein C6orf57 (AHRD V1 -*-- CF057_HUMAN); contains Interpro domain(s) IPR012875 Protein of unknown function DUF1674	SL2.50ch03:53335511-53361482	-0.654347
Solyc04g083010	Uncharacterized aarF domain-containing protein kinase 1 (AHRD V1 *--- ADCK1_XENTR); contains Interpro domain(s) IPR004147 ABC-1	SL2.50ch04:66431966-66467941	-0.654192
Solyc12g056650	GIGANTEA (Fragment) (AHRD V1 ***- A5Y7E9_ARATH)	SL2.50ch12:62627843-62640707	-0.654122
Solyc04g072110	Microsomal signal peptidase subunit(SPC25)-like protein (AHRD V1 ***- Q6Z7E3_ORYSJ); contains Interpro domain(s) IPR009582 Microsomal signal peptidase 25 kDa subunit	SL2.50ch04:59152843-59156867	-0.653911
Solyc10g081650	Carotenoid isomerase (AHRD V1 ***- D0FZ29_9ASTE); contains Interpro domain(s) IPR014101 Carotene isomerase	SL2.50ch10:62682246-62687576	-0.652419
Solyc06g072280	Small nuclear ribonucleoprotein E (AHRD V1 ***- B6SK95_MAIZE); contains Interpro domain(s) IPR006649 Like-Sm ribonucleoprotein, eukaryotic and archaea-type, core	SL2.50ch06:44564151-44566407	-0.652097
Solyc00g280110	Plant-specific domain TIGR01589 family protein (AHRD V1 ***- B4FFL2_MAIZE); contains Interpro domain(s) IPR006476 Conserved hypothetical protein CHP01589, plant	SL2.50ch00:20807677-20808496	-0.651335
Solyc03g095360	Alcohol dehydrogenase zinc-binding (AHRD V1 ***- C7D9L1_9RHOB); contains Interpro domain(s) IPR002085 Alcohol dehydrogenase superfamily, zinc-containing	SL2.50ch03:56408241-56426064	-0.649995
Solyc11g008000	NAC domain protein IPR003441 (AHRD V1 *-*- A9PB02_POPTR); contains Interpro domain(s) IPR003441 No apical meristem (NAM) protein	SL2.50ch11:2204859-2208572	-0.649628
Solyc02g085290	Maf-like protein expressed (AHRD V1 ***- Q2R2T0_ORYSJ); contains Interpro domain(s) IPR003697 Maf-like protein	SL2.50ch02:48231805-48236246	-0.649545
Solyc02g091280	ATP-dependent Clp protease proteolytic subunit (AHRD V1 **** B9H362_POPTR); contains Interpro domain(s) IPR001907 Peptidase S14, ClpP	SL2.50ch02:52622007-52626712	-0.649151
Solyc01g088370	Eukaryotic translation initiation factor 3 subunit B (AHRD V1 **** B2VZ72_PYRTR); contains Interpro domain(s) IPR011400 Translation initiation factor eIF-3b	SL2.50ch01:83136797-83142274	-0.646899
Solyc09g091120	Genomic DNA chromosome 3 BAC clone F14O13 (AHRD V1 *-*- Q9LIQ9_ARATH)	SL2.50ch09:70466052-70477559	-0.646462
Solyc09g082630	Acireductone dioxygenase (AHRD V1 **** Q08G57_PLAMJ); contains Interpro domain(s) IPR004313 Acireductone dioxygenase, ARD	SL2.50ch09:68348658-68351004	-0.64455
Solyc01g111300	Cold shock protein-1 (AHRD V1 *-*- Q8LPA7_WHEAT); contains Interpro domain(s) IPR002059 Cold-shock protein, DNA-binding	SL2.50ch01:97588058-97589028	-0.643767
Solyc05g055060	Serine/threonine-protein phosphatase (AHRD V1 **** B9S7J9_RICCO); contains Interpro domain(s) IPR006186 Serine/threonine-specific protein phosphatase and bis(5-nucleosyl)-tetraphosphatase	SL2.50ch05:64849780-64855685	-0.643359
Solyc09g092040	Peptide-N(4)-(N-acetyl-beta-glucosaminyl)asparagine amidase (AHRD V1 *--- NGLY1_HUMAN); contains Interpro domain(s) IPR018997 PUB domain	SL2.50ch09:71210423-71215329	-0.642456
Solyc12g036850	Unknown Protein (AHRD V1)	SL2.50ch12:50330104-50330314	-0.642276
Solyc04g079040	Serine carboxypeptidase 1 (AHRD V1 ***- B6TC80_MAIZE); contains Interpro domain(s) IPR001563 Peptidase S10, serine carboxypeptidase	SL2.50ch04:63633333-63650369	-0.642276
Solyc02g080640	Phosphoadenosine phosphosulfate reductase (AHRD V1 *-** B7I7M3_ACIB5); contains Interpro domain(s) IPR013766 Thioredoxin domain	SL2.50ch02:44828305-44831959	-0.642192
Solyc01g107900	Acyltransferase WS/DGAT/MGAT family protein (AHRD V1 **-- A7NLM3_ROSCS); contains Interpro domain(s) IPR009721 Protein of unknown function DUF1298	SL2.50ch01:95285362-95290615	-0.641915
Solyc05g007830	Expansin 2 (AHRD V1 ***- Q9FUM2_PRUAV); contains Interpro domain(s) IPR002963 Expansin	SL2.50ch05:2280731-2283530	-0.641629
Solyc07g045420	ABC-1 domain protein (AHRD V1 **-- B0CF41_ACAM1); contains Interpro domain(s) IPR004147 ABC-1	SL2.50ch07:58509079-58517599	-0.640594
Solyc07g006680	Hydroxycinnamoyl CoA quinate transferase (AHRD V1 **-* D6BK25_CYNSC); contains Interpro domain(s) IPR003480 Transferase	SL2.50ch07:1533665-1535024	-0.639033
Solyc03g007860	ABC-type Co2+ transport system permease component (AHRD V1 *--- B6U434_MAIZE)	SL2.50ch03:2393131-2393689	-0.638257
Solyc01g104560	Pinin/SDK/memA protein (AHRD V1 ***- A2Q483_MEDTR); contains Interpro domain(s) IPR006786 Pinin/SDK/memA protein	SL2.50ch01:93026374-93030888	-0.637297
Solyc07g032150	Unknown Protein (AHRD V1)	SL2.50ch07:35750630-35753700	-0.637075
Solyc09g084470	Proteinase inhibitor I (AHRD V1 ***- Q43648_SOLTU); contains Interpro domain(s) IPR000864 Proteinase inhibitor I13, potato inhibitor I	SL2.50ch09:69132577-69133986	-0.636875
Solyc10g007500	Mitogen activated protein kinase 20-1 (AHRD V1 ***- B3GCL1_ORYSI); contains Interpro domain(s) IPR002290 Serine/threonine protein kinase	SL2.50ch10:1832680-1838376	-0.635548
Solyc11g065980	U3 small nucleolar ribonucleoprotein protein IMP4 (AHRD V1 ***- D0N3A6_PHYIN); contains Interpro domain(s) IPR007109 Brix domain	SL2.50ch11:51598631-51602373	-0.63527
Solyc03g120290	Unknown Protein (AHRD V1)	SL2.50ch03:68727997-68732636	-0.63515
Solyc10g075090	Non-specific lipid-transfer protein (AHRD V1 **** Q4A1N0_SOLLC); contains Interpro domain(s) IPR013770 Plant lipid transfer protein and hydrophobic protein, helical	SL2.50ch10:58800425-58801024	-0.634736
Solyc02g080940	Proline synthetase co-transcribed bacterial homolog protein (AHRD V1 **-- B5X4B5_SALSA); contains Interpro domain(s) IPR011078 Predicted pyridoxal phosphate-dependent enzyme, YBL036C type	SL2.50ch02:45027825-45032279	-0.633865
Solyc06g074590	Ycf2 (AHRD V1 *-*- A6YA57_9MAGN); contains Interpro domain(s) IPR008543 Chloroplast Ycf2	SL2.50ch06:46143833-46144245	-0.633825
Solyc10g084050	26S protease regulatory subunit 6B homolog (AHRD V1 *--- PRS6B_ARATH); contains Interpro domain(s) IPR005938 ATPase, AAA-type, CDC48	SL2.50ch10:63724432-63729309	-0.633709
Solyc09g074610	Chaperone protein dnaJ (AHRD V1 *-*- B7GKC9_ANOFW); contains Interpro domain(s) IPR015609 Molecular chaperone, heat shock protein, Hsp40, DnaJ	SL2.50ch09:66439521-66442867	-0.633416
Solyc10g086150	Single-stranded DNA binding protein (AHRD V1 **-* Q8W214_SOLTU); contains Interpro domain(s) IPR000504 RNA recognition motif, RNP-1	SL2.50ch10:65077965-65080274	-0.633222
Solyc09g018350	Unknown Protein (AHRD V1)	SL2.50ch09:14494174-14495353	-0.632313
Solyc07g007500	Unknown Protein (AHRD V1)	SL2.50ch07:2194732-2198762	-0.630865
Solyc04g009770	DNAJ chaperone (AHRD V1 ***- Q1HR50_AEDAE); contains Interpro domain(s) IPR003095 Heat shock protein DnaJ	SL2.50ch04:3081667-3086277	-0.630051
Solyc09g015360	Co-chaperone protein DnaJ (AHRD V1 *-*- A7I1Z6_CAMHC); contains Interpro domain(s) IPR001623 Heat shock protein DnaJ, N-terminal	SL2.50ch09:8605322-8609888	-0.628495
Solyc12g027760	Unknown Protein (AHRD V1)	SL2.50ch12:26441134-26441311	-0.626201
Solyc10g009230	Unknown Protein (AHRD V1)	SL2.50ch10:3226080-3226629	-0.625971
Solyc09g010440	Actin-depolymerizing factor 1 (AHRD V1 **** B2CM17_SOLCH); contains Interpro domain(s) IPR002108 Actin-binding, cofilin/tropomyosin type	SL2.50ch09:3809997-3813024	-0.625901
Solyc07g064950	Trigger factor-like protein (AHRD V1 ***- Q9FLP1_ARATH); contains Interpro domain(s) IPR005215 Trigger factor	SL2.50ch07:66902001-66908141	-0.62448
Solyc03g119060	Alpha-dioxygenase 2 (AHRD V1 **-- Q5WM33_SOLLC); contains Interpro domain(s) IPR002007 Haem peroxidase, animal	SL2.50ch03:67772405-67778070	-0.624211
Solyc04g077350	Unknown Protein (AHRD V1)	SL2.50ch04:62265467-62288870	-0.62263
Solyc10g006460	DDRGK domain-containing protein 1 (AHRD V1 *-*- DDRGK_ARATH); contains Interpro domain(s) IPR019153 DDRGK domain	SL2.50ch10:1061455-1066808	-0.621868
Solyc11g040380	Aspartokinase-homoserine dehydrogenase (AHRD V1 *-*- O63067_SOYBN); contains Interpro domain(s) IPR001342 Homoserine dehydrogenase, catalytic	SL2.50ch11:37715578-37748851	-0.619427
Solyc07g045240	RNA-binding protein-like (AHRD V1 *--* Q8L779_ARATH); contains Interpro domain(s) IPR012677 Nucleotide-binding, alpha-beta plait	SL2.50ch07:58371433-58375787	-0.619232
Solyc03g031690	DNA-directed RNA polymerases I II and III subunit RPABC3 (AHRD V1 ***- B9EM78_SALSA); contains Interpro domain(s) IPR005570 RNA polymerase, Rpb8	SL2.50ch03:4151094-4155517	-0.618971
Solyc05g013150	Set domain protein (AHRD V1 ***- C1EFC8_9CHLO); contains Interpro domain(s) IPR011192 Rubisco methyltransferase	SL2.50ch05:6230025-6238701	-0.616759
Solyc06g050170	Potassium transporter (AHRD V1 **** Q1T761_PHRAU); contains Interpro domain(s) IPR018519 Potassium uptake protein, kup IPR003855 K+ potassium transporter	SL2.50ch06:32654171-32663322	-0.616545
Solyc04g007960	Calcium binding protein Caleosin (AHRD V1 **-* A8N0P5_COPC7); contains Interpro domain(s) IPR007736 Caleosin related	SL2.50ch04:1614100-1618540	-0.616184
Solyc07g005710	Unknown Protein (AHRD V1)	SL2.50ch07:586533-588407	-0.616138
Solyc10g081090	Splicing factor 3B subunit 1 (AHRD V1 **-- B3RQX5_TRIAD); contains Interpro domain(s) IPR016024 Armadillo-type fold	SL2.50ch10:62244423-62248493	-0.615549
Solyc12g010870	ATP synthase I-like protein (AHRD V1 ***- A8HNA8_CHLRE)	SL2.50ch12:3779388-3791812	-0.61436
Solyc11g066870	Genomic DNA chromosome 5 P1 clone MDJ22 (AHRD V1 **-- Q9FNJ7_ARATH); contains Interpro domain(s) IPR003409 MORN motif	SL2.50ch11:52666563-52675236	-0.614022
Solyc05g051700	Iron--sulfur cluster insertion protein erpA (AHRD V1 ***- ERPA_STRMK); contains Interpro domain(s) IPR016092 FeS cluster insertion	SL2.50ch05:62106127-62110397	-0.613707
Solyc08g079180	Elongation factor G (AHRD V1 ***- Q9SI75_ARATH); contains Interpro domain(s) IPR004540 Translation elongation factor EFG/EF2	SL2.50ch08:62810651-62816626	-0.613372
Solyc10g006650	Flavoprotein wrbA (AHRD V1 ***- B6U724_MAIZE); contains Interpro domain(s) IPR010089 Flavoprotein WrbA	SL2.50ch10:1157431-1161954	-0.612879
Solyc01g080930	Enoyl-CoA-hydratase (AHRD V1 ***- Q9SE41_AVIMR); contains Interpro domain(s) IPR001753 Crotonase, core	SL2.50ch01:80268105-80278128	-0.61187
Solyc02g082700	High mobility group protein (AHRD V1 **-- O49948_SOLTU); contains Interpro domain(s) IPR000910 High mobility group, HMG1/HMG2	SL2.50ch02:46354241-46356520	-0.611318
Solyc02g078940	Zinc-binding dehydrogenase superfamily (Quinone oxidoreductase NADPH dependent) (AHRD V1 **-* Q1LPW6_RALME); contains Interpro domain(s) IPR014189 Quinone oxidoreductase putative, PIG3	SL2.50ch02:43553427-43557752	-0.610776
Solyc02g064550	C1orf93 homolog (AHRD V1 **-- C1C416_RANCA); contains Interpro domain(s) IPR012335 Thioredoxin fold	SL2.50ch02:35667577-35674581	-0.609789
Solyc12g005980	Zinc ion binding protein (AHRD V1 *--- C6HA87_AJECH); contains Interpro domain(s) IPR013536 WLM	SL2.50ch12:600639-607100	-0.605549
Solyc10g051390	RNA-binding glycine-rich protein-1b (AHRD V1 **** Q40427_NICSY); contains Interpro domain(s) IPR015465 RNA recognition motif, glycine rich protein	SL2.50ch10:52082135-52083105	-0.605131
Solyc03g005000	Peptidase M48 Ste24p (AHRD V1 ***- B6TA12_MAIZE); contains Interpro domain(s) IPR001915 Peptidase M48, Ste24p	SL2.50ch03:16711-19958	-0.604774
Solyc05g055450	PolyrC-binding protein 2 (AHRD V1 **** B5X4N2_SALSA); contains Interpro domain(s) IPR018111 K Homology, type 1, subgroup	SL2.50ch05:65094250-65115647	-0.604524
Solyc04g051820	Os03g0169900 protein (Fragment) (AHRD V1 ***- Q0DUS0_ORYSJ)	SL2.50ch04:51131563-51134935	-0.604267
Solyc01g094290	Glutathione-regulated potassium-efflux system protein (AHRD V1 *-*- B3CM92_WOLPP); contains Interpro domain(s) IPR004771 K+/H+ exchanger	SL2.50ch01:85819670-85830655	-0.603598
Solyc01g006560	Lipoxygenase (AHRD V1 **** C0KKU8_SOLLC); contains Interpro domain(s) IPR001246 Lipoxygenase, plant	SL2.50ch01:1128814-1139705	-0.602621
Solyc11g066250	Serine carboxypeptidase (AHRD V1 **** Q9XH61_9ASTR); contains Interpro domain(s) IPR001563 Peptidase S10, serine carboxypeptidase	SL2.50ch11:51962406-51966362	-0.601925
Solyc08g015690	Late-embryogenesis abundant protein 2 (AHRD V1 **-- C6T750_SOYBN); contains Interpro domain(s) IPR013990 Water Stress and Hypersensitive response	SL2.50ch08:5233614-5237345	-0.600249
Solyc05g055810	Catalytic/ hydrolase (AHRD V1 ***- B6TLB5_MAIZE)	SL2.50ch05:65302671-65307286	-0.600052
Solyc11g045210	Unknown Protein (AHRD V1)	SL2.50ch11:31460924-31471191	-0.599263
Solyc08g066800	Phospholipase D (AHRD V1 **** Q9FR61_SOLLC); contains Interpro domain(s) IPR011402 Phospholipase D, plant	SL2.50ch08:55656585-55666507	-0.598285
Solyc06g006080	Phosphomethylpyrimidine synthase (AHRD V1 ***- C7MPZ7_SACVD); contains Interpro domain(s) IPR002817 Thiamine biosynthesis protein ThiC	SL2.50ch06:1109024-1116568	-0.597641
Solyc12g088030	Transcription initiation factor IIA subunit 2 (AHRD V1 ***- B5X5Y3_SALSA); contains Interpro domain(s) IPR003194 Transcription initiation factor IIA, gamma subunit	SL2.50ch12:63528258-63535459	-0.59638
Solyc04g016260	Calcium-transporting ATPase 1 (AHRD V1 **** Q7XBH9_CERRI); contains Interpro domain(s) IPR006408 ATPase, P-type, calcium-transporting, PMCA-type	SL2.50ch04:7057221-7066911	-0.596163
Solyc08g074560	Uncharacterized aarF domain-containing protein kinase 1 (AHRD V1 *--- ADCK1_CHICK); contains Interpro domain(s) IPR004147 ABC-1	SL2.50ch08:58663643-58679022	-0.59407
Solyc09g091100	Coenzyme F420 hydrogenase/dehydrogenase beta subunit-like (AHRD V1 **** Q118A1_TRIEI); contains Interpro domain(s) IPR007525 Coenzyme F420 hydrogenase/dehydrogenase beta subunit, C-terminal	SL2.50ch09:70446653-70463275	-0.593346
Solyc09g091970	NAD-binding domain 4 protein (AHRD V1 **** D5D7M5_ECOKI); contains Interpro domain(s) IPR010099 Sugar nucleotide epimerase YfcH, putative	SL2.50ch09:71165106-71169399	-0.592999
Solyc01g009570	Unknown Protein (AHRD V1)	SL2.50ch01:3821509-3822742	-0.592323
Solyc01g098590	Phosphoglycerate mutase family protein (AHRD V1 ***- C1DZH2_9CHLO); contains Interpro domain(s) IPR013078 Phosphoglycerate mutase	SL2.50ch01:89070926-89072248	-0.590356
Solyc04g051600	tRNA(His) guanylyltransferase (AHRD V1 *-** C1GHL3_PARBD); contains Interpro domain(s) IPR007537 tRNAHis guanylyltransferase	SL2.50ch04:50891811-50909446	-0.588241
Solyc04g025120	Arsenite translocating ATPase-like protein (Fragment) (AHRD V1 ***- A8JGB0_CHLRE)	SL2.50ch04:25460161-25470911	-0.587872
Solyc01g028810	chaperonin (AHRD V1 ***- B4VMY1_9CYAN); contains Interpro domain(s) IPR001844 Chaperonin Cpn60	SL2.50ch01:41409557-41414677	-0.586341
Solyc11g012080	Brain protein 44 (AHRD V1 **-- B4FWA7_MAIZE); contains Interpro domain(s) IPR005336 Uncharacterised protein family UPF0041	SL2.50ch11:5015462-5019291	-0.585919
Solyc07g015970	Mitochondrial import receptor subunit TOM7-1 (AHRD V1 ***- B6SJR3_MAIZE); contains Interpro domain(s) IPR012621 Mitochondrial outer membrane translocase complex, subunitt Tom7	SL2.50ch07:6053599-6053818	-0.5852
Solyc02g094640	Acetyl-coenzyme A synthetase (AHRD V1 ***- Q2RNC6_RHORT); contains Interpro domain(s) IPR011904 Acetate--CoA ligase	SL2.50ch02:55229211-55244249	-0.585036
Solyc03g112230	ZZ type zinc finger domain-containing protein (Fragment) (AHRD V1 *--- C1GFD2_PARBD); contains Interpro domain(s) IPR000270 Octicosapeptide/Phox/Bem1p	SL2.50ch03:62694828-62699158	-0.584769
Solyc03g097590	MtN3-like protein (AHRD V1 **-- Q9LUE3_ARATH); contains Interpro domain(s) IPR018179 RAG1-activating protein 1 homologue	SL2.50ch03:59925732-59927601	-0.584735
Solyc05g013160	Set domain protein (AHRD V1 ***- C1EFC8_9CHLO); contains Interpro domain(s) IPR011192 Rubisco methyltransferase	SL2.50ch05:6244911-6256562	-0.584248
Solyc02g093080	1-aminocyclopropane-1-carboxylate oxidase (AHRD V1 **-* ACCO1_DICMU); contains Interpro domain(s) IPR005123 Oxoglutarate and iron-dependent oxygenase	SL2.50ch02:54014566-54018358	-0.583247
Solyc07g052600	Genomic DNA chromosome 3 P1 clone MSD21 (AHRD V1 **-- Q9LSX7_ARATH)	SL2.50ch07:61067538-61076338	-0.583178
Solyc10g005030	Pseudo-response regulator 9 (AHRD V1 ***- D0PPG9_CASSA); contains Interpro domain(s) IPR001789 Signal transduction response regulator, receiver region	SL2.50ch10:41084-47460	-0.582445
Solyc12g007310	Lactoylglutathione lyase (AHRD V1 **** B6SSK1_MAIZE); contains Interpro domain(s) IPR004361 Glyoxalase I	SL2.50ch12:1701338-1705392	-0.579013
Solyc03g120510	Pentatricopeptide repeat-containing protein (AHRD V1 ***- D7LN61_ARALY)	SL2.50ch03:68889936-68890623	-0.57814
Solyc10g084060	Unknown Protein (AHRD V1)	SL2.50ch10:63739085-63739714	-0.577185
Solyc12g005660	CONSTANS-like zinc finger protein (AHRD V1 *-*- D0EP04_SOYBN); contains Interpro domain(s) IPR000315 Zinc finger, B-box	SL2.50ch12:351056-351746	-0.57604
Solyc01g109300	4-hydroxy-3-methylbut-2-enyl diphosphate reductase (AHRD V1 ***- A2TGW4_9LAMI); contains Interpro domain(s) IPR003451 LytB protein	SL2.50ch01:96288443-96295227	-0.574582
Solyc12g009710	Unknown Protein (AHRD V1)	SL2.50ch12:2949222-2949751	-0.573701
Solyc04g011820	Glutaredoxin (AHRD V1 **** B9IBJ4_POPTR); contains Interpro domain(s) IPR011905 Glutaredoxin-like, plant II	SL2.50ch04:4247087-4247375	-0.571715
Solyc09g010160	NAC domain protein IPR003441 (AHRD V1 ***- B9IIS2_POPTR); contains Interpro domain(s) IPR003441 No apical meristem (NAM) protein	SL2.50ch09:3540686-3545665	-0.571001
Solyc01g058280	Transmembrane protein 93 (AHRD V1 ***- B0WGS0_CULQU); contains Interpro domain(s) IPR008504 Protein of unknown function DUF786	SL2.50ch01:65886945-65890852	-0.569204
Solyc12g015970	GPI-anchored protein (AHRD V1 ***- A2PZD8_IPONI)	SL2.50ch12:6001915-6025143	-0.56836
Solyc07g065640	RPM1 interacting protein 4 transcript 2 (AHRD V1 *-*- D2J0U4_9ASTR); contains Interpro domain(s) IPR008700 Defence response, Rin4	SL2.50ch07:67336587-67341362	-0.568212
Solyc05g010450	Unknown Protein (AHRD V1)	SL2.50ch05:4698799-4699690	-0.566626
Solyc09g075430	Ribosomal protein L19 (AHRD V1 ***- Q2PYW9_SOLTU); contains Interpro domain(s) IPR000196 Ribosomal protein L19/L19e	SL2.50ch09:67131592-67133946	-0.566623
Solyc06g053460	Prefoldin subunit 2 (AHRD V1 ***- B6TMM5_MAIZE); contains Interpro domain(s) IPR002777 Prefoldin beta-like	SL2.50ch06:36265319-36265691	-0.565492
Solyc01g005010	Protein XRI1 (AHRD V1 *-*- XRI1_ARATH)	SL2.50ch01:23086-26030	-0.56455
Solyc01g087260	9-cis-epoxycarotenoid dioxygenase (AHRD V1 **** A4URT6_9ROSI); contains Interpro domain(s) IPR004294 Carotenoid oxygenase	SL2.50ch01:82196381-82209953	-0.563613
Solyc05g018810	Nucleosome assembly protein 1-like protein 2 (AHRD V1 ***- Q70Z18_TOBAC); contains Interpro domain(s) IPR002164 Nucleosome assembly protein (NAP)	SL2.50ch05:23874893-23879625	-0.563574
Solyc02g086350	Protein PLASTID MOVEMENT IMPAIRED 2 (AHRD V1 ***- PMI2_ARATH); contains Interpro domain(s) IPR008545 Protein of unknown function DUF827, plant	SL2.50ch02:49020657-49022734	-0.563342
Solyc06g065370	Subtilase family protein (AHRD V1 **-- D7KTL9_ARALY); contains Interpro domain(s) IPR015500 Peptidase S8, subtilisin-related	SL2.50ch06:40797869-40801157	-0.56268
Solyc07g008950	Methionyl-tRNA synthetase (AHRD V1 ***- B2W192_PYRTR); contains Interpro domain(s) IPR015413 Aminoacyl-tRNA synthetase, class I (M)	SL2.50ch07:3953760-3982881	-0.561698
Solyc10g006270	Autophagy-related protein 8 (AHRD V1 **-- C1EJ88_9CHLO); contains Interpro domain(s) IPR004241 Light chain 3 (LC3)	SL2.50ch10:937586-940551	-0.561457
Solyc03g006580	Ran-binding proteins 9/10 homolog (AHRD V1 *--* RBP9X_DROME); contains Interpro domain(s) IPR019589 Ran binding protein, CRA domain	SL2.50ch03:1153789-1163207	-0.560837
Solyc11g072220	Sentrin specific protease 1b (AHRD V1 *-*- D0G0B1_XENLA); contains Interpro domain(s) IPR003653 Peptidase C48, SUMO/Sentrin/Ubl1	SL2.50ch11:55441862-55457284	-0.560648
Solyc11g069380	4-hydroxy-3-methylbut-2-en-1-yl diphosphate synthase (AHRD V1 ***- A9ZN14_HEVBR); contains Interpro domain(s) IPR017178 4-hydroxy-3-methylbut-2-en-1-yl diphosphate synthase, atypical	SL2.50ch11:53978807-53986224	-0.558953
Solyc10g052660	40S ribosomal protein S25-1 (AHRD V1 ***- B4FXK8_MAIZE); contains Interpro domain(s) IPR004977 Ribosomal protein S25	SL2.50ch10:53213325-53215040	-0.55869
Solyc08g074290	BRI1-KD interacting protein 129 (Fragment) (AHRD V1 *-*- Q761Y5_ORYSJ)	SL2.50ch08:58401711-58411475	-0.557932
Solyc07g065650	Transmembrane emp24 domain-containing protein 3 (AHRD V1 ***- B6TE63_MAIZE); contains Interpro domain(s) IPR000348 emp24/gp25L/p24	SL2.50ch07:67341533-67345136	-0.557767
Solyc11g065270	CHCH domain containing protein (AHRD V1 ***- B6T5B2_MAIZE)	SL2.50ch11:50661304-50661838	-0.557735
Solyc01g005580	Unknown Protein (AHRD V1); contains Interpro domain(s) IPR012438 Protein of unknown function DUF1639	SL2.50ch01:406722-409234	-0.556709
Solyc07g049230	Enzyme of the cupin superfamily (AHRD V1 ***- B6TP17_MAIZE); contains Interpro domain(s) IPR014710 RmlC-like jelly roll fold	SL2.50ch07:59515105-59517448	-0.556496
Solyc04g078070	Expressed protein having alternate splicing products (AHRD V1 *--- Q75KB8_ORYSJ); contains Interpro domain(s) IPR015023 Protein of unknown function DUF1909	SL2.50ch04:62914875-62918333	-0.556472
Solyc07g009380	Xyloglucan endotransglucosylase/hydrolase 2 (AHRD V1 **** Q8GTJ0_MALDO); contains Interpro domain(s) IPR016455 Xyloglucan endotransglucosylase/hydrolase IPR008263 Glycoside hydrolase, family 16, active site	SL2.50ch07:4435428-4437750	-0.555958
Solyc11g005880	NADH-ubiquinone oxidoreductase kD subunit (AHRD V1 ***- C6H1Q6_AJECH)	SL2.50ch11:705048-709360	-0.554384
Solyc01g067740	Superoxide dismutase (AHRD V1 **** B1Q475_CAPCH); contains Interpro domain(s) IPR001424 Superoxide dismutase, copper/zinc binding	SL2.50ch01:76683502-76688431	-0.552674
Solyc10g078660	60S ribosomal protein L24 (AHRD V1 ***- Q16LE3_AEDAE); contains Interpro domain(s) IPR000988 Ribosomal protein L24e	SL2.50ch10:60397227-60417383	-0.552468
Solyc03g123520	Polyphosphoinositide phosphatase (AHRD V1 ***- C1H752_PARBA); contains Interpro domain(s) IPR002013 Synaptojanin, N-terminal	SL2.50ch03:70343949-70351650	-0.55194
Solyc11g068490	cDNA clone J013021P22 full insert sequence (AHRD V1 ***- B7EAV4_ORYSJ)	SL2.50ch11:53194751-53196885	-0.551605
Solyc03g059310	WD-40 repeat family protein (AHRD V1 **-- Q5D6Y8_GOSHI); contains Interpro domain(s) IPR020472 G-protein beta WD-40 repeat, region	SL2.50ch03:28643413-28654572	-0.551452
Solyc11g012640	Ycf33 protein (AHRD V1 *-*- Q8DIU8_THEEB); contains Interpro domain(s) IPR008470 Protein of unknown function DUF751	SL2.50ch11:5423278-5423815	-0.551189
Solyc06g069890	Nucleosome assembly protein family (AHRD V1 **-- A9RDJ7_PHYPA); contains Interpro domain(s) IPR002164 Nucleosome assembly protein (NAP)	SL2.50ch06:43513244-43518528	-0.549942
Solyc02g086890	Calcium homeostasis regulator chor1 (Fragment) (AHRD V1 *-*- A6N1L7_ORYSI)	SL2.50ch02:49490087-49492057	-0.549446
Solyc01g080540	Histidine-containing phosphotransfer protein (AHRD V1 **** Q94KS0_CATRO); contains Interpro domain(s) IPR008207 Signal transduction histidine kinase, phosphotransfer (Hpt) region	SL2.50ch01:79788390-79790651	-0.548852
Solyc01g081490	RNA polymerase sigma factor (AHRD V1 *-*- Q59965_SYNP2); contains Interpro domain(s) IPR016262 RNA polymerase sigma factor, SigB/SigC/SigD, plastid	SL2.50ch01:80688399-80694078	-0.548095
Solyc02g089090	Receptor-like kinase (AHRD V1 **** C6ZRN8_SOYBN); contains Interpro domain(s) IPR002290 Serine/threonine protein kinase	SL2.50ch02:50990231-50993413	-0.548001
Solyc01g008850	CBL-interacting protein kinase 18 (AHRD V1 ***- C4P7W7_VITVI); contains Interpro domain(s) IPR002290 Serine/threonine protein kinase	SL2.50ch01:2877779-2884012	-0.547513
Solyc08g015870	MLO-like protein 7 (AHRD V1 ***- C6EWE8_VITVI); contains Interpro domain(s) IPR004326 Mlo-related protein	SL2.50ch08:6173886-6178883	-0.547046
Solyc03g083570	Unknown Protein (AHRD V1)	SL2.50ch03:53525678-53528471	-0.546329
Solyc05g055940	Myb family transcription factor (AHRD V1 **-* D7M706_ARALY); contains Interpro domain(s) IPR006447 Myb-like DNA-binding region, SHAQKYF class	SL2.50ch05:65372877-65379068	-0.545196
Solyc06g082580	Eukaryotic translation initiation factor 2 beta subunit-like (AHRD V1 **** Q2V9B2_SOLTU); contains Interpro domain(s) IPR002735 Translation initiation factor IF2/IF5	SL2.50ch06:48343243-48356549	-0.544321
Solyc02g065280	Methyl jasmonate esterase (AHRD V1 **-* Q56SE1_SOLTU); contains Interpro domain(s) IPR000073 Alpha/beta hydrolase fold-1	SL2.50ch02:36443069-36448968	-0.54419
Solyc01g110410	Ubiquitin fusion-degradation protein-like (AHRD V1 ***- Q307X2_SOLTU); contains Interpro domain(s) IPR004854 Ubiquitin fusion degradation protein UFD1	SL2.50ch01:97114511-97120571	-0.543544
Solyc12g089150	Syntaxin-like protein (AHRD V1 *-*- B0E004_LACBS); contains Interpro domain(s) IPR000727 Target SNARE coiled-coil region	SL2.50ch12:64261293-64266515	-0.5433
Solyc03g117040	X1 (Fragment) (AHRD V1 ***- Q3T7E6_ZEAMM); contains Interpro domain(s) IPR005379 Region of unknown function XH	SL2.50ch03:66298088-66304131	-0.541889
Solyc05g053210	CBL-interacting protein kinase 1 (AHRD V1 **** A0MNI9_POPTR); contains Interpro domain(s) IPR002290 Serine/threonine protein kinase	SL2.50ch05:63346312-63351254	-0.541161
Solyc04g009370	Homology to unknown gene (AHRD V1 *-*- Q013I8_OSTTA)	SL2.50ch04:2800745-2806524	-0.539056
Solyc03g120850	chaperonin (AHRD V1 ***- B2IXD2_NOSP7); contains Interpro domain(s) IPR001844 Chaperonin Cpn60	SL2.50ch03:69097570-69103002	-0.538784
Solyc05g053220	rRNA-processing protein FCF2 (AHRD V1 *--- B2VVS0_PYRTR); contains Interpro domain(s) IPR014810 Fcf2 pre-rRNA processing	SL2.50ch05:63354870-63357336	-0.537686
Solyc12g005640	Myb-related transcription factor (AHRD V1 *--- B5RHV2_MUSBA); contains Interpro domain(s) IPR015495 Myb transcription factor	SL2.50ch12:338252-339740	-0.537507
Solyc05g006850	Thioredoxin H (AHRD V1 ***- Q4U0W0_NICAL); contains Interpro domain(s) IPR015467 Thioredoxin, core	SL2.50ch05:1477193-1478448	-0.537289
Solyc03g083910	Acid beta-fructofuranosidase (AHRD V1 **-- Q575T1_WHEAT); contains Interpro domain(s) IPR001362 Glycoside hydrolase, family 32	SL2.50ch03:53851009-53855368	-0.53585
Solyc11g072710	Protein kinase (AHRD V1 *-*- Q7DMT0_PEA); contains Interpro domain(s) IPR002290 Serine/threonine protein kinase	SL2.50ch11:55908554-55918767	-0.534907
Solyc02g049070	Genomic DNA chromosome 5 P1 clone MAH20 (AHRD V1 **-- Q9FNN4_ARATH)	SL2.50ch02:3732822-3746642	-0.534329
Solyc10g083350	Soul heme-binding family protein (AHRD V1 ***- D7L8V8_ARALY); contains Interpro domain(s) IPR006917 SOUL haem-binding protein	SL2.50ch10:63189174-63193548	-0.533365
Solyc12g056910	Os03g0385301 protein (Fragment) (AHRD V1 ***- C7J0C5_ORYSJ)	SL2.50ch12:62975912-62978832	-0.531116
Solyc10g048060	Uncharacterized mitochondrial protein AtMg00030 (AHRD V1 *-*- M030_ARATH)	SL2.50ch10:43884395-43884839	-0.531073
Solyc05g017990	tRNA/rRNA methyltransferase (AHRD V1 *-** D9V4V2_9ACTO); contains Interpro domain(s) IPR001537 tRNA/rRNA methyltransferase, SpoU	SL2.50ch05:19345632-19349479	-0.530793
Solyc03g058190	Elongation factor family GTP-binding protein (AHRD V1 **** Q67QM4_SYMTH); contains Interpro domain(s) IPR006298 GTP-binding protein TypA	SL2.50ch03:23127950-23142032	-0.530705
Solyc04g077780	LIM domain protein (AHRD V1 **-- Q306K1_BRANA); contains Interpro domain(s) IPR001781 Zinc finger, LIM-type	SL2.50ch04:62680254-62682513	-0.529391
Solyc01g095900	Protein TIF31 homolog (AHRD V1 *--- TIF31_ASPCL); contains Interpro domain(s) IPR011990 Tetratricopeptide-like helical	SL2.50ch01:87039229-87053736	-0.529314
Solyc06g082360	U2 small nuclear ribonucleoprotein B (AHRD V1 ***- A8QKB2_MUSSP); contains Interpro domain(s) IPR012677 Nucleotide-binding, alpha-beta plait	SL2.50ch06:48202822-48208415	-0.527477
Solyc11g012360	Sodium-dependent dicarboxylate transporter (AHRD V1 ***- O35055_RAT); contains Interpro domain(s) IPR001898 Sodium/sulphate symporter	SL2.50ch11:5208374-5212942	-0.525781
Solyc05g008160	Unknown Protein (AHRD V1)	SL2.50ch05:2562524-2564387	-0.523512
Solyc03g117760	Unknown Protein (AHRD V1)	SL2.50ch03:66796851-66799186	-0.523329
Solyc04g079180	Unknown Protein (AHRD V1)	SL2.50ch04:63739664-63743407	-0.522545
Solyc05g052630	Unknown Protein (AHRD V1)	SL2.50ch05:62844231-62849879	-0.52254
Solyc09g091470	3-ketoacyl CoA thiolase 2 (AHRD V1 **** C8YNG7_PETHY); contains Interpro domain(s) IPR002155 Thiolase	SL2.50ch09:70742777-70747795	-0.52122
Solyc02g078140	Protein kinase (AHRD V1 ***- Q39886_SOYBN); contains Interpro domain(s) IPR002290 Serine/threonine protein kinase	SL2.50ch02:42917082-42920178	-0.521216
Solyc09g010800	Type 2 metallothionein (AHRD V1 ***- B3VKV4_SOLNI); contains Interpro domain(s) IPR000347 Plant metallothionein, family 15	SL2.50ch09:4094900-4096611	-0.519218
Solyc01g017320	Photosystem I P700 chlorophyll a apoprotein A1 (AHRD V1 ***- D3WBY3_9MAGN); contains Interpro domain(s) IPR001280 Photosystem I psaA and psaB	SL2.50ch01:23936802-23937009	-0.518405
Solyc07g008370	60S ribosomal protein L7 (AHRD V1 ***- D7MY49_ARALY); contains Interpro domain(s) IPR005998 Ribosomal protein L7, eukaryotic	SL2.50ch07:3146831-3149440	-0.517318
Solyc07g044980	NPR1-1 protein (Fragment) (AHRD V1 ***- B8XQT4_SOYBN); contains Interpro domain(s) IPR013069 BTB/POZ	SL2.50ch07:58023161-58028783	-0.516165
Solyc08g074490	Regulatory protein (AHRD V1 **-- Q8LFS2_ARATH)	SL2.50ch08:58592802-58599932	-0.515476
Solyc08g081980	Serine/threonine-protein kinase A-Raf (AHRD V1 *-** ARAF_PIG); contains Interpro domain(s) IPR010632 Protein of unknown function DUF1221	SL2.50ch08:64883086-64908700	-0.513797
Solyc08g068150	BURP domain-containing protein (AHRD V1 **-- B2ZPK7_SOLLC); contains Interpro domain(s) IPR004873 BURP	SL2.50ch08:57215968-57240717	-0.513597
Solyc04g082250	Cell division protease ftsH homolog 4 (AHRD V1 ***- FTSH4_SYNY3); contains Interpro domain(s) IPR005936 Peptidase M41, FtsH	SL2.50ch04:65980579-65989724	-0.513591
Solyc08g015860	Rab GDP dissociation inhibitor (AHRD V1 **** C0LSK7_NICBE); contains Interpro domain(s) IPR000806 Rab GDI protein	SL2.50ch08:6167424-6173736	-0.512172
Solyc06g084520	Ubiquitin-protein ligase Cullin 4 (AHRD V1 **** D8RM97_SELML); contains Interpro domain(s) IPR001373 Cullin, N-terminal	SL2.50ch06:49600279-49606870	-0.511345
Solyc06g062890	Unknown Protein (AHRD V1)	SL2.50ch06:39692528-39702228	-0.510709
Solyc12g038080	Photosystem II CP43 chlorophyll apoprotein (AHRD V1 ***- D1L8N4_BRANA); contains Interpro domain(s) IPR000932 Photosystem antenna protein-like	SL2.50ch12:49282879-49283104	-0.509978
Solyc05g050120	Malic enzyme (AHRD V1 ***- O04936_SOLLC); contains Interpro domain(s) IPR012302 Malic enzyme, NAD-binding	SL2.50ch05:60104587-60108900	-0.508213
Solyc09g090110	Actin depolymerizing factor 6 (AHRD V1 **** Q8H9D5_SOLTU); contains Interpro domain(s) IPR002108 Actin-binding, cofilin/tropomyosin type	SL2.50ch09:69649052-69652524	-0.507318
Solyc03g071590	Malate dehydrogenase (AHRD V1 **** Q5NE17_SOLLC); contains Interpro domain(s) IPR011273 Malate dehydrogenase, NADP-dependent, plants	SL2.50ch03:18252382-18259019	-0.506929
Solyc05g007470	AAA-ATPase (AHRD V1 **-* C3TX92_BRASY); contains Interpro domain(s) IPR003959 ATPase, AAA-type, core	SL2.50ch05:2038020-2040284	-0.506804
Solyc04g074580	Histone H3 (AHRD V1 ***- A8MRL0_ARATH); contains Interpro domain(s) IPR000164 Histone H3	SL2.50ch04:60544238-60545397	-0.506507
Solyc02g078240	2,3-bisphosphoglycerate-dependent phosphoglycerate mutase (AHRD V1 ***- GPMA_CYTH3); contains Interpro domain(s) IPR013078 Phosphoglycerate mutase	SL2.50ch02:42993766-42996699	-0.506091
Solyc03g116570	YuxK (AHRD V1 **-- B4AHQ1_BACPU); contains Interpro domain(s) IPR007263 Putative thiol-disulphide oxidoreductase DCC	SL2.50ch03:65930777-65933083	-0.505963
Solyc05g008530	Sec-independent protein translocase TatC (AHRD V1 ***- Q3MG73_ANAVT); contains Interpro domain(s) IPR019822 Twin arginine-targeting protein translocase, TatC	SL2.50ch05:2858441-2863385	-0.505181
Solyc09g064580	Photosystem II reaction center protein M (AHRD V1 *-*- Q45YZ7_9ERIC); contains Interpro domain(s) IPR007826 Photosystem II, PsbM	SL2.50ch09:61857760-61858422	-0.504626
Solyc02g031740	phloem lectin (AHRD V1 ***- Q8L5A9_CUCSA)	SL2.50ch02:26833709-26834848	-0.503565
Solyc01g090340	Ethylene responsive transcription factor 1b (AHRD V1 *-*- C0J9I8_9ROSA); contains Interpro domain(s) IPR001471 Pathogenesis-related transcriptional factor and ERF, DNA-binding	SL2.50ch01:84028842-84029830	-0.503495
Solyc03g006620	Cotton fiber expressed protein 1 (AHRD V1 ***- O81373_GOSHI); contains Interpro domain(s) IPR008480 Protein of unknown function DUF761, plant	SL2.50ch03:1197405-1198978	-0.503471
Solyc01g107250	Leucine-rich repeat receptor-like protein kinase (AHRD V1 **** Q9LFS4_ARATH); contains Interpro domain(s) IPR013210 Leucine-rich repeat, N-terminal	SL2.50ch01:94863786-94866435	-0.502744

## Sheet: Tomato Ox (cutoff 0.5)
Supplementary Data 2. Detailed list of genes showing altered expression in GAME9-RNAi (tomato) and GAME9-Ox (tomato and potato) lines. Common set of genes found in GAME9-Ox lines in tomato and potato (from RNA-Seq transcriptome data).
Overexpressed genes in tomato GAME9-Ox (fold change, log2 (Ox/WT) >0.5)
Solyc ID	Annotation	Locus	GAME9-Ox (log2 fold change)
Solyc05g015780	Unknown Protein (AHRD V1)	SL2.50ch05:12063293-12064078	9.41536
Solyc08g075660	Unknown Protein (AHRD V1)	SL2.50ch08:59791168-59803838	9.4138
Solyc09g056210	Unknown Protein (AHRD V1)	SL2.50ch09:47535970-47536146	8.85148
Solyc01g057120	Unknown Protein (AHRD V1)	SL2.50ch01:59052595-59052852	8.40984
Solyc09g031520	Unknown Protein (AHRD V1)	SL2.50ch09:30613119-30614387	8.22384
Solyc01g007510	PsbN (AHRD V1 ***- Q7HIW7_ARATH); contains Interpro domain(s) IPR003398 Photosystem II protein PsbN	SL2.50ch01:1869585-1874091	7.66396
Solyc09g062970	Unknown Protein (AHRD V1)	SL2.50ch09:60877000-60877273	7.47757
Solyc11g039470	Unknown Protein (AHRD V1)	SL2.50ch11:44532562-44532760	7.36314
Solyc05g041130	Unknown Protein (AHRD V1)	SL2.50ch05:49553038-49553656	7.28819
Solyc02g082620	Unknown Protein (AHRD V1)	SL2.50ch02:46263242-46265006	7.02422
Solyc11g006250	GDSL esterase/lipase At5g33370 (AHRD V1 ***- GDL79_ARATH); contains Interpro domain(s) IPR001087 Lipase, GDSL	SL2.50ch11:1004367-1006899	6.90469
Solyc10g075130	Unknown Protein (AHRD V1); contains Interpro domain(s) IPR003612 Plant lipid transfer protein/seed storage/trypsin-alpha amylase inhibitor	SL2.50ch10:58849842-58850038	6.79256
Solyc00g005890	Unknown Protein (AHRD V1)	SL2.50ch00:3564224-3564395	6.72855
Solyc01g066240	Unknown Protein (AHRD V1)	SL2.50ch01:73555423-73680649	6.66593
Solyc07g032280	Unknown Protein (AHRD V1)	SL2.50ch07:36941654-36941973	6.6597
Solyc07g055950	Meiosis 5 (AHRD V1 *-*- B6T5X0_MAIZE)	SL2.50ch07:63869902-63871877	6.60795
Solyc02g090960	Rapid alkalinization factor 3 (AHRD V1 ***- Q6TF27_SOLCH); contains Interpro domain(s) IPR008801 Rapid ALkalinization Factor	SL2.50ch02:52416866-52417220	6.59355
Solyc01g066910	PVR3-like protein (AHRD V1 ***- B6TYX6_MAIZE); contains Interpro domain(s) IPR003612 Plant lipid transfer protein/seed storage/trypsin-alpha amylase inhibitor	SL2.50ch01:75179260-75179854	6.4882
Solyc07g054310	Gty37 protein (AHRD V1 ***- Q65A67_GERHY)	SL2.50ch07:62662288-62662669	6.46356
Solyc12g013830	Unknown Protein (AHRD V1)	SL2.50ch12:4621679-4622430	6.24527
Solyc12g011010	Meiosis 5 (AHRD V1 *-*- B6T5X0_MAIZE)	SL2.50ch12:3870608-3872065	6.16626
Solyc00g168200	Unknown Protein (AHRD V1)	SL2.50ch00:17945750-17948399	6.15956
Solyc06g076500	Unknown Protein (AHRD V1)	SL2.50ch06:47540143-47540842	6.08661
Solyc02g081280	Unknown Protein (AHRD V1)	SL2.50ch02:45312092-45312513	5.9942
Solyc06g035550	Unknown Protein (AHRD V1)	SL2.50ch06:24522826-24523003	5.95632
Solyc12g038650	Unknown Protein (AHRD V1)	SL2.50ch12:47200007-47203181	5.91421
Solyc12g087940	Aspartic proteinase nepenthesin-1 (AHRD V1 **-- B6TE66_MAIZE); contains Interpro domain(s) IPR001461 Peptidase A1	SL2.50ch12:63441095-63443237	5.7867
Solyc04g014920	Unknown Protein (AHRD V1)	SL2.50ch04:5173316-5173521	5.76849
Solyc09g018610	Unknown Protein (AHRD V1)	SL2.50ch09:15769433-15769720	5.7515
Solyc10g039400	Unknown Protein (AHRD V1)	SL2.50ch10:21802688-21802984	5.75013
Solyc04g050710	Unknown Protein (AHRD V1)	SL2.50ch04:48047735-48047933	5.73514
Solyc03g095350	Unknown Protein (AHRD V1)	SL2.50ch03:56399861-56400101	5.69362
Solyc03g121900	PVR3-like protein (AHRD V1 ***- B6TYX6_MAIZE); contains Interpro domain(s) IPR003612 Plant lipid transfer protein/seed storage/trypsin-alpha amylase inhibitor	SL2.50ch03:69912154-69932224	5.62146
Solyc09g084450	Chymotrypsin inhibitor-2 (AHRD V1 *-*- A8V3P8_HORVD); contains Interpro domain(s) IPR000864 Proteinase inhibitor I13, potato inhibitor I	SL2.50ch09:69123239-69124920	5.53911
Solyc02g067050	Uncharacterized ACR COG1678 family protein (AHRD V1 **-- B6SSQ6_MAIZE); contains Interpro domain(s) IPR003774 Protein of unknown function DUF179	SL2.50ch02:37291970-37293700	5.43922
Solyc06g069790	Gibberellin-regulated protein (AHRD V1 **-- B4UW77_ARAHY); contains Interpro domain(s) IPR003854 Gibberellin regulated protein	SL2.50ch06:43460149-43460960	5.07348
Solyc07g007860	Proline rich protein (Fragment) (AHRD V1 ---- P93274_MALDO); contains Interpro domain(s) IPR013770 Plant lipid transfer protein and hydrophobic protein, helical	SL2.50ch07:2542741-2543158	4.89464
Solyc06g065970	Cortical cell-delineating protein (AHRD V1 **-- B6UGA2_MAIZE); contains Interpro domain(s) IPR013770 Plant lipid transfer protein and hydrophobic protein, helical	SL2.50ch06:41353383-41353764	4.84766
Solyc08g067510	Non-specific lipid-transfer protein (AHRD V1 **** Q93YX9_DAVIN); contains Interpro domain(s) IPR013770 Plant lipid transfer protein and hydrophobic protein, helical	SL2.50ch08:56518885-56519254	4.82659
Solyc06g062460	BHLH transcription factor-like (AHRD V1 *--* Q8S0N2_ORYSJ); contains Interpro domain(s) IPR001092 Basic helix-loop-helix dimerisation region bHLH	SL2.50ch06:39407556-39409704	4.68924
Solyc03g121600	Choline dehydrogenase (AHRD V1 ***- B0WJG6_CULQU); contains Interpro domain(s) IPR012132 Glucose-methanol-choline oxidoreductase	SL2.50ch03:69688808-69700296	4.6836
Solyc07g018240	Elongation of very long chain fatty acids protein 4 (AHRD V1 *-** B0W9Y0_CULQU); contains Interpro domain(s) IPR002076 GNS1/SUR4 membrane protein	SL2.50ch07:9832154-9832976	4.65446
Solyc12g044330	Aquaporin (AHRD V1 ***- O81186_VERFO); contains Interpro domain(s) IPR012269 Aquaporin	SL2.50ch12:38616019-38617254	4.63974
Solyc07g042390	Pectinesterase (AHRD V1 **** B7SIX2_9CONI); contains Interpro domain(s) IPR006501 Pectinesterase inhibitor	SL2.50ch07:55528734-55529298	4.57549
Solyc03g034380	Lipid transfer protein (AHRD V1 ***- A5JUZ7_SESIN); contains Interpro domain(s) IPR013770 Plant lipid transfer protein and hydrophobic protein, helical	SL2.50ch03:6240689-6240992	4.52954
Solyc10g009150	Organ-specific protein S2 (AHRD V1 ***- OSS2_PEA)	SL2.50ch10:3151103-3155588	4.41671
Solyc10g008430	Unknown Protein (AHRD V1)	SL2.50ch10:2542994-2543147	4.2881
Solyc05g005170	Polygalacturonase 2 (AHRD V1 ***- A8D0T9_ONCHC); contains Interpro domain(s) IPR012334 Pectin lyase fold	SL2.50ch05:159154-162491	4.2322
Solyc03g083770	Pectinesterase (AHRD V1 ***- C0PST8_PICSI); contains Interpro domain(s) IPR006501 Pectinesterase inhibitor	SL2.50ch03:53705242-53705845	4.20753
Solyc02g070980	Chlorophyll a/b binding protein (AHRD V1 **** Q41422_SOLTU); contains Interpro domain(s) IPR001344 Chlorophyll A-B binding protein	SL2.50ch02:40505456-40527200	4.09473
Solyc02g070990	Chlorophyll a/b binding protein (AHRD V1 **** Q41422_SOLTU); contains Interpro domain(s) IPR001344 Chlorophyll A-B binding protein	SL2.50ch02:40505456-40527200	4.08879
Solyc05g005230	Uncharacterized plant-specific domain TIGR01589 family protein (AHRD V1 *-*- Q60CZ4_SOLDE); contains Interpro domain(s) IPR006476 Conserved hypothetical protein CHP01589, plant	SL2.50ch05:189310-190275	4.0694
Solyc06g005610	Unknown Protein (AHRD V1); contains Interpro domain(s) IPR012552 DVL	SL2.50ch06:671373-671703	4.06371
Solyc03g034390	Lipid transfer protein (AHRD V1 --*- Q42158_ARATH); contains Interpro domain(s) IPR013770 Plant lipid transfer protein and hydrophobic protein, helical	SL2.50ch03:6247675-6247963	4.01969
Solyc03g116060	Gibberellin-regulated protein (AHRD V1 **-- B4UW77_ARAHY); contains Interpro domain(s) IPR003854 Gibberellin regulated protein	SL2.50ch03:65570731-65572267	3.82457
Solyc06g069730	Chlorophyll a-b binding protein 4, chloroplastic (AHRD V1 ***- CA4_ARATH); contains Interpro domain(s) IPR001344 Chlorophyll A-B binding protein	SL2.50ch06:43432667-43433863	3.82062
Solyc02g089250	Pollen Ole e 1 allergen and extensin (AHRD V1 *-*- Q2HSE9_MEDTR); contains Interpro domain(s) IPR006041 Pollen Ole e 1 allergen and extensin	SL2.50ch02:51117368-51119226	3.80221
Solyc09g010210	Endoglucanase 1 (AHRD V1 ***- B6TRZ3_MAIZE); contains Interpro domain(s) IPR008928 Six-hairpin glycosidase-like IPR012341 Six-hairpin glycosidase IPR018221 Glycoside hydrolase, family 9, active site IPR001701 Glycoside hydrolase, family 9	SL2.50ch09:3596731-3601979	3.71402
Solyc11g072030	Non-specific lipid-transfer protein-like protein (AHRD V1 ***- C0KHK0_9CARY); contains Interpro domain(s) IPR003612 Plant lipid transfer protein/seed storage/trypsin-alpha amylase inhibitor	SL2.50ch11:55320538-55323251	3.62756
Solyc12g038710	Unknown Protein (AHRD V1); contains Interpro domain(s) IPR006706 Extensin-like region	SL2.50ch12:47147213-47153453	3.5987
Solyc01g086920	LRR receptor-like serine/threonine-protein kinase FEI 1 (AHRD V1 **-* FEI1_ARATH); contains Interpro domain(s) IPR001611 Leucine-rich repeat	SL2.50ch01:81826463-81827991	3.53515
Solyc04g082710	Cathepsin B-like cysteine proteinase 3 (AHRD V1 **-- CPR3_CAEEL); contains Interpro domain(s) IPR013128 Peptidase C1A, papain	SL2.50ch04:66298254-66299698	3.52758
Solyc11g072860	Histone H4 (AHRD V1 ***- B6T0P4_MAIZE); contains Interpro domain(s) IPR001951 Histone H4	SL2.50ch11:56043848-56044160	3.51406
Solyc12g013710	Protochlorophyllide reductase (AHRD V1 ***- Q8LAV9_ARATH); contains Interpro domain(s) IPR005979 Light-dependent protochlorophyllide reductase	SL2.50ch12:4544436-4547459	3.47809
Solyc07g026530	Unknown Protein (AHRD V1)	SL2.50ch07:28913411-28913561	3.44395
Solyc04g074730	Unknown Protein (AHRD V1)	SL2.50ch04:60666801-60667197	3.44312
Solyc02g092200	Genomic DNA chromosome 5 TAC clone K9I9 (AHRD V1 *-*- Q9FJV9_ARATH)	SL2.50ch02:53360511-53372701	3.43124
Solyc01g110340	Endoglucanase 1 (AHRD V1 ***- B6U0P7_MAIZE); contains Interpro domain(s) IPR001701 Glycoside hydrolase, family 9	SL2.50ch01:97070243-97076388	3.42612
Solyc02g094330	Pollen proteins Ole e I family protein (AHRD V1 ***- B6SLJ6_MAIZE)	SL2.50ch02:54887342-54888755	3.37885
Solyc10g008410	RING finger protein 5 (AHRD V1 *-*- B6UBI0_MAIZE); contains Interpro domain(s) IPR018957 Zinc finger, C3HC4 RING-type	SL2.50ch10:2538789-2539305	3.35928
Solyc12g094700	Cathepsin B-like cysteine proteinase (AHRD V1 **-- CYSP_SCHMA); contains Interpro domain(s) IPR013128 Peptidase C1A, papain	SL2.50ch12:64845234-64847954	3.35033
Solyc10g018310	Unknown Protein (AHRD V1)	SL2.50ch10:7417682-7417871	3.34686
Solyc01g096450	Aspartic proteinase nepenthesin-1 (AHRD V1 **-- B6TDX6_MAIZE); contains Interpro domain(s) IPR001461 Peptidase A1	SL2.50ch01:87543813-87547010	3.33117
Solyc02g084580	Unknown Protein (AHRD V1)	SL2.50ch02:47670615-47671298	3.31186
Solyc10g050160	Caffeoyl-CoA 3-O-methyltransferase (AHRD V1 **** A6XBP7_BRARP); contains Interpro domain(s) IPR002935 O-methyltransferase, family 3	SL2.50ch10:48046589-48049762	3.28704
Solyc05g009270	Fatty acid elongase 3-ketoacyl-CoA synthase (AHRD V1 **** Q6DUV5_BRANA); contains Interpro domain(s) IPR012392 Very-long-chain 3-ketoacyl-CoA synthase	SL2.50ch05:3413777-3416600	3.26858
Solyc03g006970	Subtilisin-like protease (AHRD V1 ***- B6UDX1_MAIZE); contains Interpro domain(s) IPR015500 Peptidase S8, subtilisin-related IPR000183 Orn/DAP/Arg decarboxylase 2 IPR000209 Peptidase S8 and S53, subtilisin, kexin, sedolisin	SL2.50ch03:1528392-1530720	3.23391
Solyc05g014000	Pectate lyase (AHRD V1 **** D3IZZ1_GOSHE); contains Interpro domain(s) IPR002022 Pectate lyase/Amb allergen	SL2.50ch05:7501146-7503953	3.19427
Solyc02g070970	Chlorophyll a/b binding protein (AHRD V1 **** Q41422_SOLTU); contains Interpro domain(s) IPR001344 Chlorophyll A-B binding protein	SL2.50ch02:40505456-40527200	3.16582
Solyc02g088530	Unknown Protein (AHRD V1)	SL2.50ch02:50583582-50591466	3.14733
Solyc11g072840	Histone H4 (AHRD V1 ***- B6T0P4_MAIZE); contains Interpro domain(s) IPR001951 Histone H4	SL2.50ch11:56026447-56026759	3.13544
Solyc10g049580	Unknown Protein (AHRD V1)	SL2.50ch10:46166304-46168162	3.12379
Solyc04g050730	GDSL esterase/lipase At5g33370 (AHRD V1 ***- GDL79_ARATH); contains Interpro domain(s) IPR001087 Lipase, GDSL	SL2.50ch04:48057651-48061765	3.09813
Solyc11g056680	Leucine-rich repeat family protein / protein kinase family protein (AHRD V1 **-- C6ZRZ7_SOYBN); contains Interpro domain(s) IPR013210 Leucine-rich repeat, N-terminal	SL2.50ch11:47406481-47407576	3.08482
Solyc08g080190	Choline dehydrogenase (AHRD V1 ***- A8NUQ9_COPC7); contains Interpro domain(s) IPR012132 Glucose-methanol-choline oxidoreductase	SL2.50ch08:63512187-63517202	3.08465
Solyc09g018660	Unknown Protein (AHRD V1)	SL2.50ch09:16518422-16519679	3.06564
Solyc12g009650	Proline rich protein (Fragment) (AHRD V1 *--- P93274_MALDO); contains Interpro domain(s) IPR013770 Plant lipid transfer protein and hydrophobic protein, helical	SL2.50ch12:2921778-2923552	3.0333
Solyc03g111690	Pectate lyase (AHRD V1 **** Q2Z1Y4_PRUMU); contains Interpro domain(s) IPR002022 Pectate lyase/Amb allergen	SL2.50ch03:62343286-62345438	3.02983
Solyc02g071000	Chlorophyll a/b binding protein (AHRD V1 **** Q41425_SOLTU); contains Interpro domain(s) IPR001344 Chlorophyll A-B binding protein	SL2.50ch02:40505456-40527200	2.91297
Solyc07g048090	Fasciclin-like arabinogalactan protein 2 (AHRD V1 ***- A9XTK7_GOSHI); contains Interpro domain(s) IPR000782 FAS1 domain	SL2.50ch07:59276550-59278234	2.86068
Solyc07g006710	Pathogenesis-related protein PR-1 (AHRD V1 **-- B6UG61_MAIZE); contains Interpro domain(s) IPR002413 Ves allergen	SL2.50ch07:1564613-1565162	2.82168
Solyc10g006750	CONSTANS-like zinc finger protein (AHRD V1 *--- D0EP04_SOYBN); contains Interpro domain(s) IPR000315 Zinc finger, B-box	SL2.50ch10:1205151-1206786	2.82062
Solyc12g049470	Actin-6 (AHRD V1 ***- A8WB20_9ORYZ); contains Interpro domain(s) IPR004000 Actin/actin-like	SL2.50ch12:36787237-36787467	2.81255
Solyc10g008910	Histone H3 (AHRD V1 ***- D8L9K7_WHEAT); contains Interpro domain(s) IPR000164 Histone H3	SL2.50ch10:2935606-2945511	2.81073
Solyc11g021100	Unknown Protein (AHRD V1)	SL2.50ch11:13367267-13367420	2.80945
Solyc07g065090	Polygalacturonase inhibitor protein (AHRD V1 ***- Q40160_SOLLC); contains Interpro domain(s) IPR013210 Leucine-rich repeat, N-terminal	SL2.50ch07:66998755-66999739	2.80508
Solyc10g084530	Unknown Protein (AHRD V1)	SL2.50ch10:64013650-64015260	2.78454
Solyc04g081530	Chaperone protein dnaJ 11 (AHRD V1 *-*- B6SUM8_MAIZE); contains Interpro domain(s) IPR001623 Heat shock protein DnaJ, N-terminal	SL2.50ch04:65476902-65477370	2.77468
Solyc01g094690	Aquaporin (AHRD V1 ***- Q40266_MESCR); contains Interpro domain(s) IPR012269 Aquaporin	SL2.50ch01:86136713-86139468	2.76962
Solyc04g054370	RING finger protein 13 (AHRD V1 *-*- B5X4J4_SALSA); contains Interpro domain(s) IPR018957 Zinc finger, C3HC4 RING-type	SL2.50ch04:52367381-52367879	2.75903
Solyc06g074260	Genomic DNA chromosome 5 P1 clone MWD9 (AHRD V1 *-*- Q9FMQ8_ARATH); contains Interpro domain(s) IPR007608 Protein of unknown function DUF584	SL2.50ch06:45905589-45912547	2.73443
Solyc10g006900	Protochlorophyllide reductase (AHRD V1 ***- Q8LAV9_ARATH); contains Interpro domain(s) IPR005979 Light-dependent protochlorophyllide reductase	SL2.50ch10:1335151-1338824	2.73396
Solyc09g083380	Histone H1 (AHRD V1 *-*- B6TC95_MAIZE); contains Interpro domain(s) IPR005818 Histone H1/H5	SL2.50ch09:69026498-69027575	2.73313
Solyc06g009360	Unknown Protein (AHRD V1)	SL2.50ch06:3293452-3294410	2.73
Solyc06g060640	Cortical cell-delineating protein (AHRD V1 **-- B6T7W8_MAIZE); contains Interpro domain(s) IPR013770 Plant lipid transfer protein and hydrophobic protein, helical	SL2.50ch06:38659104-38662969	2.71158
Solyc08g076820	BHLH transcription factor (AHRD V1 **** Q401N4_9LILI); contains Interpro domain(s) IPR011598 Helix-loop-helix DNA-binding	SL2.50ch08:60730588-60733605	2.70348
Solyc09g009000	Unknown Protein (AHRD V1)	SL2.50ch09:2358948-2365315	2.69965
Solyc03g119210	Lipid transfer protein (AHRD V1 ***- Q42158_ARATH); contains Interpro domain(s) IPR013770 Plant lipid transfer protein and hydrophobic protein, helical	SL2.50ch03:67871586-67871868	2.66026
Solyc12g038870	Unknown Protein (AHRD V1)	SL2.50ch12:46563876-46573292	2.65944
Solyc02g088100	Expansin (AHRD V1 ***- Q9ZP31_SOLLC); contains Interpro domain(s) IPR007112 Expansin 45, endoglucanase-like IPR007117 Pollen allergen/expansin, C-terminal	SL2.50ch02:50289598-50291065	2.65839
Solyc08g067320	Chlorophyll a/b binding protein (AHRD V1 ***- Q41422_SOLTU); contains Interpro domain(s) IPR001344 Chlorophyll A-B binding protein	SL2.50ch08:56384471-56388584	2.65781
Solyc01g090340	Ethylene responsive transcription factor 1b (AHRD V1 *-*- C0J9I8_9ROSA); contains Interpro domain(s) IPR001471 Pathogenesis-related transcriptional factor and ERF, DNA-binding	SL2.50ch01:84028842-84029830	2.65606
Solyc09g091430	Pectate lyase 1-27 (AHRD V1 **** B9TU35_9ROSI); contains Interpro domain(s) IPR002022 Pectate lyase/Amb allergen	SL2.50ch09:70703545-70707917	2.64399
Solyc03g116280	1-aminocyclopropane-1-carboxylate oxidase (AHRD V1 ***- Q40876_PELHO); contains Interpro domain(s) IPR005123 Oxoglutarate and iron-dependent oxygenase	SL2.50ch03:65768072-65768908	2.64097
Solyc02g081980	Ectonucleoside triphosphate diphosphohydrolase 6 (AHRD V1 **-- Q6YHK4_CAVPO); contains Interpro domain(s) IPR000407 Nucleoside phosphatase GDA1/CD39	SL2.50ch02:45730463-45734471	2.6285
Solyc10g086180	Phenylalanine ammonia-lyase (AHRD V1 ***- D2CFQ1_9SOLA); contains Interpro domain(s) IPR005922 Phenylalanine ammonia-lyase	SL2.50ch10:65098334-65101571	2.62844
Solyc08g067530	Non-specific lipid-transfer protein (AHRD V1 ***- Q850K5_VITVI); contains Interpro domain(s) IPR013770 Plant lipid transfer protein and hydrophobic protein, helical	SL2.50ch08:56548524-56548878	2.61265
Solyc05g044590	Unknown Protein (AHRD V1)	SL2.50ch05:57134281-57144117	2.60729
Solyc02g086650	Glucose-6-phosphate/phosphate translocator 2 (AHRD V1 **** B6TIJ4_MAIZE); contains Interpro domain(s) IPR004696 Tpt phosphate/phosphoenolpyruvate translocator	SL2.50ch02:49297293-49327350	2.60637
Solyc07g061800	Heme-binding protein 2 (AHRD V1 **** B6T0C0_MAIZE); contains Interpro domain(s) IPR006917 SOUL haem-binding protein	SL2.50ch07:64743824-64744841	2.59559
Solyc05g009730	Unknown Protein (AHRD V1)	SL2.50ch05:3944083-3944323	2.57957
Solyc03g081320	Membrane related protein (AHRD V1 **-- Q6ZXK5_ORYSJ); contains Interpro domain(s) IPR002913 Lipid-binding START	SL2.50ch03:52192449-52196163	2.57682
Solyc12g042580	Blue copper-like protein (AHRD V1 *-*- B8Y8A0_GOSHI); contains Interpro domain(s) IPR003245 Plastocyanin-like	SL2.50ch12:39939169-39940406	2.57107
Solyc03g051690	Unknown Protein (AHRD V1)	SL2.50ch03:20195889-20196590	2.53944
Solyc12g055840	Glucan endo-1 3-beta-glucosidase 7 (AHRD V1 ***- B6T478_MAIZE); contains Interpro domain(s) IPR000490 Glycoside hydrolase, family 17	SL2.50ch12:61841458-61842844	2.51629
Solyc10g075100	Non-specific lipid-transfer protein (AHRD V1 **** Q4A1N1_SOLLC); contains Interpro domain(s) IPR000528 Plant lipid transfer protein/Par allergen	SL2.50ch10:58810581-58811212	2.51396
Solyc06g074790	Histone H2B (AHRD V1 ***- Q2XTD8_SOLTU); contains Interpro domain(s) IPR000558 Histone H2B	SL2.50ch06:46323044-46323473	2.51038
Solyc01g091530	Fasciclin-like arabinogalactan protein 13 (AHRD V1 ***- A9XTL8_GOSHI); contains Interpro domain(s) IPR000782 FAS1 domain	SL2.50ch01:85148777-85150411	2.48886
Solyc01g006290	Peroxidase (AHRD V1 **** Q42964_TOBAC); contains Interpro domain(s) IPR002016 Haem peroxidase, plant/fungal/bacterial	SL2.50ch01:884778-887621	2.48638
Solyc12g055970	Endoglucanase 1 (AHRD V1 ***- B6U0J0_MAIZE); contains Interpro domain(s) IPR001701 Glycoside hydrolase, family 9	SL2.50ch12:61951725-61956040	2.48178
Solyc12g057140	Unknown Protein (AHRD V1)	SL2.50ch12:63218559-63218970	2.47445
Solyc04g081870	Expansin (AHRD V1 ***- Q9FVH0_SOLLC); contains Interpro domain(s) IPR002963 Expansin	SL2.50ch04:65734900-65737550	2.421
Solyc06g049050	Expansin (AHRD V1 ***- O82625_SOLLC); contains Interpro domain(s) IPR007112 Expansin 45, endoglucanase-like IPR007117 Pollen allergen/expansin, C-terminal	SL2.50ch06:32332387-32334792	2.4102
Solyc11g010850	1-deoxy-D-xylulose 5-phosphate synthase 2 (AHRD V1 **** C7U111_SOLLC); contains Interpro domain(s) IPR005477 Deoxyxylulose-5-phosphate synthase	SL2.50ch11:3870454-3875051	2.39621
Solyc12g006140	Chlorophyll a-b binding protein 37, chloroplastic (AHRD V1 ***- CB26_PETSP); contains Interpro domain(s) IPR001344 Chlorophyll A-B binding protein	SL2.50ch12:693216-694582	2.39478
Solyc07g039380	Unknown Protein (AHRD V1)	SL2.50ch07:47335923-47336701	2.38791
Solyc00g096460	AT4G08310 protein (Fragment) (AHRD V1 ***- B9DFL6_ARATH)	SL2.50ch00:15612135-15614634	2.38384
Solyc02g082120	DNA-3-methyladenine glycosylase I (AHRD V1 ***- B6TPB7_MAIZE); contains Interpro domain(s) IPR005019 Methyladenine glycosylase	SL2.50ch02:45841824-45844245	2.38373
Solyc02g086820	Carbonic anhydrase (AHRD V1 ***- Q5NE20_SOLLC); contains Interpro domain(s) IPR015892 Carbonic anhydrase, prokaryotic-like, conserved site	SL2.50ch02:49434090-49438121	2.37556
Solyc07g054780	Wound induced protein (AHRD V1 ***- B6T0U0_MAIZE)	SL2.50ch07:62984067-62984319	2.36309
Solyc10g080360	Unknown Protein (AHRD V1)	SL2.50ch10:61652596-61652788	2.35291
Solyc05g005560	BURP domain-containing protein (Fragment) (AHRD V1 *--- C1PI44_ARATH); contains Interpro domain(s) IPR004873 BURP	SL2.50ch05:402749-405238	2.35126
Solyc09g057570	Mutator-like transposase (AHRD V1 ***- Q9LTL3_ARATH)	SL2.50ch09:49834610-49845386	2.34914
Solyc10g074660	Unknown Protein (AHRD V1)	SL2.50ch10:58214338-58214496	2.33846
Solyc08g079200	Cortical cell-delineating protein (AHRD V1 **-- B6U3L7_MAIZE); contains Interpro domain(s) IPR013770 Plant lipid transfer protein and hydrophobic protein, helical	SL2.50ch08:62823261-62823669	2.33054
Solyc02g063530	Unknown Protein (AHRD V1)	SL2.50ch02:35641442-35642550	2.31824
Solyc06g051960	Pectinesterase (AHRD V1 ***- B9IDR8_POPTR); contains Interpro domain(s) IPR000070 Pectinesterase, catalytic	SL2.50ch06:35638527-35656783	2.28491
Solyc03g115200	Glucan endo-1 3-beta-glucosidase 1 (AHRD V1 *-*- B6TW10_MAIZE); contains Interpro domain(s) IPR012946 X8	SL2.50ch03:64996865-65001256	2.27134
Solyc03g111810	Sieve element-occluding protein 3 (AHRD V1 **-- B5THF7_MEDTR)	SL2.50ch03:62428319-62440179	2.25578
Solyc11g008630	Hydroxycinnamoyl CoA shikimate/quinate hydroxycinnamoyltransferase-like protein (Fragment) (AHRD V1 **-- B9GF60_POPTR); contains Interpro domain(s) IPR003480 Transferase	SL2.50ch11:2820291-2822959	2.24889
Solyc03g005790	Chlorophyll a/b-binding protein (AHRD V1 ***- Q41234_PINTH); contains Interpro domain(s) IPR001344 Chlorophyll A-B binding protein	SL2.50ch03:545787-546440	2.23978
Solyc11g066130	Thaumatin-like protein (AHRD V1 **-- D2KU75_CITJA); contains Interpro domain(s) IPR017949 Thaumatin, conserved site IPR001938 Thaumatin, pathogenesis-related	SL2.50ch11:51806854-51807613	2.23684
Solyc02g086180	Sterol C-5 desaturase (AHRD V1 **** D7FW86_ECTSI); contains Interpro domain(s) IPR006694 Fatty acid hydroxylase	SL2.50ch02:48926012-48928542	2.23521
Solyc01g073680	Non-specific lipid-transfer protein (AHRD V1 ***- C6TMC6_SOYBN); contains Interpro domain(s) IPR013770 Plant lipid transfer protein and hydrophobic protein, helical	SL2.50ch01:81046354-81047954	2.22092
Solyc06g053240	AP2 transcription factor (AHRD V1 ***- A1X3G9_BRACI); contains Interpro domain(s) IPR001471 Pathogenesis-related transcriptional factor and ERF, DNA-binding	SL2.50ch06:35961412-35967517	2.21548
Solyc05g054120	Cysteine proteinase inhibitor (AHRD V1 *-*- Q9ARH0_DIACA); contains Interpro domain(s) IPR000010 Proteinase inhibitor I25, cystatin	SL2.50ch05:64086540-64086930	2.21331
Solyc11g008910	Cysteine-rich peptide (AHRD V1 ***- D7NXT9_WHEAT)	SL2.50ch11:3082214-3083106	2.20919
Solyc01g111660	Aquaporin-like protein (AHRD V1 ***- Q8W1A8_PETHY); contains Interpro domain(s) IPR012269 Aquaporin	SL2.50ch01:97866416-97867882	2.2069
Solyc05g032620	Unknown Protein (AHRD V1)	SL2.50ch05:46831052-46831253	2.19436
Solyc11g010200	14-3-3 protein beta/alpha-1 (AHRD V1 **-- 143B1_ONCMY); contains Interpro domain(s) IPR000308 14-3-3 protein	SL2.50ch11:3274662-3276213	2.18795
Solyc10g039290	Peptide transporter-like protein (AHRD V1 **-* Q9LSE8_ARATH); contains Interpro domain(s) IPR000109 TGF-beta receptor, type I/II extracellular region	SL2.50ch10:21037155-21039792	2.18315
Solyc03g006490	Aluminum-induced protein-like (AHRD V1 ***- Q9FG81_ARATH)	SL2.50ch03:1074626-1077380	2.14958
Solyc04g007820	Major latex-like protein (AHRD V1 **-- Q9AXU0_PRUPE); contains Interpro domain(s) IPR000916 Bet v I allergen	SL2.50ch04:1496627-1497874	2.14655
Solyc01g091320	Sterol 4-alpha-methyl-oxidase 2 (AHRD V1 **** D7KH21_ARALY); contains Interpro domain(s) IPR006694 Fatty acid hydroxylase	SL2.50ch01:84961106-84964184	2.14439
Solyc07g007260	Metallocarboxypeptidase inhibitor (AHRD V1 ***- MCPI_SOLLC); contains Interpro domain(s) IPR004231 Proteinase inhibitor I37, carboxypeptidase A	SL2.50ch07:1992503-1993730	2.14118
Solyc06g072690	Mitotic-spindle organizing protein associated with a ring of gamma-tubulin 1B (AHRD V1 ***- MZT1B_ARATH)	SL2.50ch06:44821864-44822032	2.13878
Solyc12g089210	Ornithine carbamoyltransferase (AHRD V1 ***- Q9SEX4_CANLI); contains Interpro domain(s) IPR002292 Ornithine carbamoyltransferase	SL2.50ch12:64321010-64325210	2.12707
Solyc07g054730	Wound-responsive protein-related (AHRD V1 ***- A8IXM2_BRACM)	SL2.50ch07:62955766-62956057	2.10549
Solyc01g107910	Caffeoyl CoA 3-O-methyltransferase (AHRD V1 **** Q5I2D1_9ROSI); contains Interpro domain(s) IPR002935 O-methyltransferase, family 3	SL2.50ch01:95296420-95297841	2.09837
Solyc08g080590	Osmotin 81 (Fragment) (AHRD V1 **-- Q84ML3_SOLTU); contains Interpro domain(s) IPR001938 Thaumatin, pathogenesis-related	SL2.50ch08:63844943-63845980	2.08677
Solyc12g011280	Chlorophyll a-b binding protein 8, chloroplastic (AHRD V1 ***- CB13_SOLLC); contains Interpro domain(s) IPR001344 Chlorophyll A-B binding protein	SL2.50ch12:4119652-4140980	2.08582
Solyc06g083440	Cytochrome b5 reductase (AHRD V1 *-** Q54XV1_DICDI); contains Interpro domain(s) IPR001199 Cytochrome b5	SL2.50ch06:48844672-48846744	2.08512
Solyc02g080220	Pectinesterase (AHRD V1 ***- B9RXQ4_RICCO); contains Interpro domain(s) IPR000070 Pectinesterase, catalytic	SL2.50ch02:44487427-44499450	2.08379
Solyc03g025430	Genomic DNA chromosome 5 TAC clone K24M7 (AHRD V1 **-- Q9FHB8_ARATH)	SL2.50ch03:2849900-2850620	2.08307
Solyc01g067890	1-deoxy-D-xylulose 5-phosphate synthase 1 (AHRD V1 ***- C7U110_SOLLC); contains Interpro domain(s) IPR005474 Transketolase, N-terminal IPR005475 Transketolase, central region IPR005477 Deoxyxylulose-5-phosphate synthase	SL2.50ch01:76868468-76872760	2.07707
Solyc02g086910	Peptidyl-prolyl cis-trans isomerase cyclophilin-type (AHRD V1 ***- A8IRU6_CHLRE); contains Interpro domain(s) IPR002130 Peptidyl-prolyl cis-trans isomerase, cyclophilin-type	SL2.50ch02:49492662-49504167	2.07679
Solyc08g008470	Unknown Protein (AHRD V1)	SL2.50ch08:2859171-2859420	2.07216
Solyc05g010700	Unknown Protein (AHRD V1)	SL2.50ch05:4905251-4909073	2.06481
Solyc07g052980	Xyloglucan endotransglucosylase/hydrolase 5 (AHRD V1 **** C0IRH8_MALDO); contains Interpro domain(s) IPR016455 Xyloglucan endotransglucosylase/hydrolase	SL2.50ch07:61401255-61403204	2.04003
Solyc05g005180	Naphthoate synthase (AHRD V1 ***- A8I2W2_CHLRE); contains Interpro domain(s) IPR010198 Naphthoate synthase	SL2.50ch05:164805-168556	2.03458
Solyc08g022130	Unknown Protein (AHRD V1)	SL2.50ch08:32106619-32113646	2.03092
Solyc12g009200	Chlorophyll a-b binding protein, chloroplastic (AHRD V1 ***- CB12_PETHY); contains Interpro domain(s) IPR001344 Chlorophyll A-B binding protein	SL2.50ch12:2485057-2487651	2.02899
Solyc03g111550	GDSL esterase/lipase At3g48460 (AHRD V1 ***- GDL57_ARATH); contains Interpro domain(s) IPR001087 Lipase, GDSL	SL2.50ch03:62149408-62151816	2.02165
Solyc10g081720	Fasciclin-like arabinogalactan protein 14 (AHRD V1 ***- A9XTL9_GOSHI); contains Interpro domain(s) IPR000782 FAS1 domain	SL2.50ch10:62741633-62745467	2.02103
Solyc01g099410	Histone H2A (AHRD V1 ***- Q8H0G7_TOBAC); contains Interpro domain(s) IPR002119 Histone H2A	SL2.50ch01:89677253-89678218	2.02059
Solyc11g069420	Genomic DNA chromosome 5 P1 clone MUP24 (AHRD V1 -**- Q9FF54_ARATH)	SL2.50ch11:53997938-54014020	2.01962
Solyc03g123410	Oxalate oxidase-like germin 171 (AHRD V1 **** Q9FPQ0_BETVU); contains Interpro domain(s) IPR014710 RmlC-like jelly roll fold	SL2.50ch03:70267723-70268350	2.01748
Solyc12g032960	Photosystem I P700 chlorophyll a apoprotein (AHRD V1 ***- Q7XK10_ORYSJ); contains Interpro domain(s) IPR001280 Photosystem I psaA and psaB	SL2.50ch12:61005164-61005419	2.00122
Solyc06g074540	Phytosulfokines 5 (AHRD V1 *-*- PSK5_ORYSJ); contains Interpro domain(s) IPR009438 Phytosulfokine	SL2.50ch06:46122902-46123868	1.99618
Solyc02g080530	Peroxidase (AHRD V1 **** C7DYB2_9ERIC); contains Interpro domain(s) IPR002016 Haem peroxidase, plant/fungal/bacterial	SL2.50ch02:44739604-44741297	1.98919
Solyc04g008260	Acid phosphatase (AHRD V1 **** B9XQU4_9BACT); contains Interpro domain(s) IPR004843 Metallophosphoesterase	SL2.50ch04:1939950-1945165	1.98653
Solyc07g045440	Fasciclin-like arabinogalactan protein 19 (AHRD V1 ***- A9XTM4_GOSHI); contains Interpro domain(s) IPR000782 FAS1 domain	SL2.50ch07:58537743-58538973	1.98393
Solyc09g072750	Unknown Protein (AHRD V1)	SL2.50ch09:65380752-65381496	1.98148
Solyc02g091920	Xyloglucan endotransglucosylase/hydrolase 2 (AHRD V1 **** Q2MK81_9ROSA); contains Interpro domain(s) IPR016455 Xyloglucan endotransglucosylase/hydrolase	SL2.50ch02:53134099-53135731	1.97614
Solyc10g052540	Auxin-induced SAUR-like protein (AHRD V1 ***- Q8S351_CAPAN); contains Interpro domain(s) IPR003676 Auxin responsive SAUR protein	SL2.50ch10:52916197-52916470	1.97287
Solyc08g068780	N-acetyltransferase (AHRD V1 ***- B6SUK9_MAIZE); contains Interpro domain(s) IPR000182 GCN5-related N-acetyltransferase	SL2.50ch08:57902121-57902841	1.97037
Solyc05g051660	Gibberellin receptor GID1L2 (AHRD V1 **-- B6T2M3_MAIZE); contains Interpro domain(s) IPR013094 Alpha/beta hydrolase fold-3	SL2.50ch05:62049621-62050590	1.96594
Solyc06g076400	Protein phosphatase 2C (AHRD V1 **** Q8RVG0_TOBAC); contains Interpro domain(s) IPR015655 Protein phosphatase 2C	SL2.50ch06:47472268-47474241	1.93568
Solyc12g019550	Unknown Protein (AHRD V1)	SL2.50ch12:10628079-10628914	1.93061
Solyc09g082760	Aspartic proteinase 2 (AHRD V1 **-* Q948P0_SOYBN); contains Interpro domain(s) IPR001461 Peptidase A1	SL2.50ch09:68439412-68443735	1.92479
Solyc05g013850	Sieve element-occluding protein 3 (AHRD V1 **-- B5THF7_MEDTR)	SL2.50ch05:7237100-7240446	1.92159
Solyc08g078020	Methionine rich arabinogalactan (AHRD V1 *-*- Q52QJ6_SOLLC)	SL2.50ch08:61895873-61896332	1.91912
Solyc10g076360	Prenylated rab acceptor PRA1 (AHRD V1 ***- A2Q469_MEDTR); contains Interpro domain(s) IPR004895 Prenylated rab acceptor PRA1	SL2.50ch10:59330413-59331088	1.89921
Solyc09g074480	Unknown Protein (AHRD V1)	SL2.50ch09:66276108-66276276	1.89875
Solyc06g060310	Chlorophyllide a oxygenase (AHRD V1 **** B6TZB6_MAIZE); contains Interpro domain(s) IPR013626 Pheophorbide a oxygenase	SL2.50ch06:38283005-38287572	1.89281
Solyc11g066820	Cellulose synthase-like C6 glycosyltransferase family 2 (AHRD V1 **-- A6N4C3_PHYPA); contains Interpro domain(s) IPR001173 Glycosyl transferase, family 2	SL2.50ch11:52628278-52635801	1.88744
Solyc06g084050	Photosystem II reaction center W protein (AHRD V1 ***- B6TMB3_MAIZE); contains Interpro domain(s) IPR009806 Photosystem II protein PsbW, class 2	SL2.50ch06:49316673-49318051	1.88689
Solyc11g008870	Methylenetetrahydrofolate reductase (AHRD V1 ***- A5ATB7_VITVI); contains Interpro domain(s) IPR004621 Eukaryotic-type methylenetetrahydrofolate reductase	SL2.50ch11:3044786-3049095	1.8817
Solyc03g110860	Nuclear transcription factor Y subunit C-1 (AHRD V1 **** B6SWV5_MAIZE); contains Interpro domain(s) IPR003958 Transcription factor CBF/NF-Y/archaeal histone	SL2.50ch03:61594845-61599648	1.87413
Solyc03g097400	Mitotic-spindle organizing protein associated with a ring of gamma-tubulin 1B (AHRD V1 ***- MZT1B_ARATH)	SL2.50ch03:59730432-59730609	1.85819
Solyc06g052060	Unknown Protein (AHRD V1)	SL2.50ch06:35717525-35720306	1.8574
Solyc08g007760	YTH domain containing 1 (AHRD V1 *-*- Q29RQ7_BOVIN); contains Interpro domain(s) IPR007275 YT521-B-like protein	SL2.50ch08:2274914-2282471	1.85428
Solyc05g009300	80C09_19 related (AHRD V1 *-*- Q2HS36_MEDTR)	SL2.50ch05:3436756-3437239	1.85265
Solyc05g005080	Endo-1 4-beta-glucanase (AHRD V1 ***- O04890_SOLLC); contains Interpro domain(s) IPR001701 Glycoside hydrolase, family 9	SL2.50ch05:81291-84268	1.85102
Solyc03g117870	4-coumarate CoA ligase (AHRD V1 **** Q0GZS1_9BORA); contains Interpro domain(s) IPR000873 AMP-dependent synthetase and ligase	SL2.50ch03:66880918-66884526	1.85054
Solyc12g010980	Acyltransferase-like protein (AHRD V1 **-- Q589X7_TOBAC); contains Interpro domain(s) IPR003480 Transferase	SL2.50ch12:3842392-3843730	1.84412
Solyc12g036340	Unknown Protein (AHRD V1)	SL2.50ch12:52559795-52559957	1.84014
Solyc07g055740	Strictosidine synthase-like protein (AHRD V1 ***- A7WPL3_TOBAC); contains Interpro domain(s) IPR004141 Strictosidine synthase	SL2.50ch07:63664743-63665799	1.83957
Solyc02g092790	Arabinogalactan (AHRD V1 *-*- Q43719_SOLLC)	SL2.50ch02:53762113-53764354	1.83737
Solyc09g075590	Unknown Protein (AHRD V1)	SL2.50ch09:67276904-67277375	1.83138
Solyc06g073970	AT5G22070 protein (Fragment) (AHRD V1 ***- B9DHZ2_ARATH); contains Interpro domain(s) IPR004949 Protein of unknown function DUF266, plant	SL2.50ch06:45720452-45723164	1.81014
Solyc10g055630	Aquaporin (AHRD V1 ***- Q8W506_TOBAC); contains Interpro domain(s) IPR012269 Aquaporin	SL2.50ch10:57108313-57109721	1.80668
Solyc06g072540	ATP synthase subunit alpha chloroplastic (AHRD V1 ***- C6EN94_CARTI)	SL2.50ch06:44744218-44744545	1.80187
Solyc06g054260	Photosystem I reaction center subunit II (AHRD V1 ***- B4FAW3_MAIZE); contains Interpro domain(s) IPR003685 Photosystem I protein PsaD	SL2.50ch06:37075430-37076057	1.79987
Solyc01g079090	Protoporphyrinogen oxidase (AHRD V1 ***- O64384_SOLTU); contains Interpro domain(s) IPR004572 Protoporphyrinogen oxidase	SL2.50ch01:78157374-78162830	1.79809
Solyc04g074640	L-ascorbate peroxidase (AHRD V1 ***- A8JG56_CHLRE); contains Interpro domain(s) IPR002207 Plant ascorbate peroxidase	SL2.50ch04:60569589-60574818	1.78833
Solyc07g017790	Polyprotein (AHRD V1 **-- O49140_ARATH)	SL2.50ch07:8114339-8114510	1.78709
Solyc09g010860	Expansin (AHRD V1 ***- Q9ZP32_SOLLC); contains Interpro domain(s) IPR007112 Expansin 45, endoglucanase-like IPR007117 Pollen allergen/expansin, C-terminal	SL2.50ch09:4181505-4184618	1.78552
Solyc03g098060	Zinc finger-homeodomain protein 3 (Fragment) (AHRD V1 **-- B0LK11_ESCCA); contains Interpro domain(s) IPR006455 Homeobox domain, ZF-HD class	SL2.50ch03:60406310-60406850	1.78139
Solyc09g014350	Glycerol-3-phosphate acyltransferase 6 (AHRD V1 **** D7LKT2_ARALY); contains Interpro domain(s) IPR002123 Phospholipid/glycerol acyltransferase	SL2.50ch09:5900239-5903588	1.77584
Solyc01g008210	Unknown Protein (AHRD V1)	SL2.50ch01:2350144-2360678	1.76906
Solyc07g047940	Zinc finger CCCH domain-containing protein 18 (AHRD V1 ***- C3H18_ARATH); contains Interpro domain(s) IPR000504 RNA recognition motif, RNP-1	SL2.50ch07:59146121-59149893	1.76699
Solyc06g073540	Argonaute 4-like protein (AHRD V1 ***- D5FQ91_PELHO); contains Interpro domain(s) IPR003165 Stem cell self-renewal protein Piwi	SL2.50ch06:45334796-45341455	1.7606
Solyc07g043390	Cellulose synthase family protein expressed (AHRD V1 **** Q339N6_ORYSJ); contains Interpro domain(s) IPR005150 Cellulose synthase	SL2.50ch07:57106594-57109728	1.75828
Solyc12g019160	Unknown Protein (AHRD V1)	SL2.50ch12:9392238-9392391	1.74859
Solyc08g006530	CONSTANS-like protein (AHRD V1 **-- Q0MQL9_SOLTU); contains Interpro domain(s) IPR010402 CCT domain	SL2.50ch08:1142835-1144790	1.74554
Solyc01g006430	Omega-6 fatty acid desaturase (AHRD V1 **** Q461Q1_HEVBR); contains Interpro domain(s) IPR005804 Fatty acid desaturase, type 1	SL2.50ch01:1033538-1038915	1.74155
Solyc01g087040	Thylakoid lumenal 19 kDa protein, chloroplastic (AHRD V1 ***- TL19_ARATH); contains Interpro domain(s) IPR016123 Mog1/PsbP, alpha/beta/alpha sandwich	SL2.50ch01:81964947-81965916	1.74078
Solyc01g006400	Cysteine-rich extensin-like protein-4 (AHRD V1 *-*- Q08197_TOBAC)	SL2.50ch01:1021150-1023144	1.73675
Solyc02g086730	50S ribosomal protein L12-C (AHRD V1 ***- Q8LBJ7_ARATH); contains Interpro domain(s) IPR015608 Ribosomal protein L12, chloroplast	SL2.50ch02:49359639-49365735	1.73398
Solyc12g096770	Hydroxycinnamoyl CoA quinate transferase (AHRD V1 **-- D6BK25_CYNSC); contains Interpro domain(s) IPR003480 Transferase	SL2.50ch12:65547984-65549310	1.73014
Solyc09g010380	Inorganic pyrophosphatase-like protein (AHRD V1 **** Q9LFF9_ARATH); contains Interpro domain(s) IPR008162 Inorganic pyrophosphatase	SL2.50ch09:3766905-3770759	1.72902
Solyc12g099650	Photosystem II 5 kDa protein, chloroplastic (AHRD V1 ***- PST2_GOSHI)	SL2.50ch12:66709871-66710213	1.72833
Solyc08g061900	NAD(P)H-quinone oxidoreductase subunit 2 chloroplastic (AHRD V1 *-*- D3WF39_9ROSI)	SL2.50ch08:49662303-49662582	1.72153
Solyc11g007540	Cytochrome P450 (AHRD V1 ***- D9MWM1_9SOLN); contains Interpro domain(s) IPR002401 Cytochrome P450, E-class, group I	SL2.50ch11:1793526-1795146	1.71677
Solyc06g051940	Protein phosphatase 2C (AHRD V1 **** A1IGC7_TOBAC); contains Interpro domain(s) IPR015655 Protein phosphatase 2C	SL2.50ch06:35603480-35605482	1.7161
Solyc11g009080	Phospho-2-dehydro-3-deoxyheptonate aldolase 1 (AHRD V1 ***- B6TUB8_MAIZE); contains Interpro domain(s) IPR002480 DAHP synthetase, class II	SL2.50ch11:3200298-3203598	1.71326
Solyc06g054610	Unknown Protein (AHRD V1)	SL2.50ch06:37326724-37330910	1.71268
Solyc03g025320	Hydroxycinnamoyl transferase (AHRD V1 **-* D2XJ64_9MAGN); contains Interpro domain(s) IPR003480 Transferase	SL2.50ch03:2760931-2764000	1.7088
Solyc12g005410	Bile acid sodium symporter family protein (AHRD V1 ***- D7KVC3_ARALY); contains Interpro domain(s) IPR002657 Bile acid:sodium symporter	SL2.50ch12:246938-249929	1.69394
Solyc01g104950	Alpha-L-arabinofuranosidase/beta-D-xylosidase (AHRD V1 **** D9D7L0_MALDO); contains Interpro domain(s) IPR001764 Glycoside hydrolase, family 3, N-terminal	SL2.50ch01:93270491-93274596	1.69044
Solyc02g069910	Unknown Protein (AHRD V1)	SL2.50ch02:39697468-39697789	1.68764
Solyc12g013900	CT099 (Fragment) (AHRD V1 **-- Q30GX2_SOLPI); contains Interpro domain(s) IPR003245 Plastocyanin-like	SL2.50ch12:4695536-4706690	1.68275
Solyc07g054290	Photosystem II family protein (AHRD V1 *-*- D7KCG4_ARALY)	SL2.50ch07:62640920-62641514	1.68153
Solyc11g010960	Alcohol dehydrogenase (AHRD V1 ***- ADH2_BACST); contains Interpro domain(s) IPR002085 Alcohol dehydrogenase superfamily, zinc-containing	SL2.50ch11:4006368-4010471	1.67779
Solyc08g067030	Os01g0611000 protein (Fragment) (AHRD V1 ***- Q0JLB5_ORYSJ); contains Interpro domain(s) IPR006946 Protein of unknown function DUF642	SL2.50ch08:55934876-55941567	1.67109
Solyc03g115980	Geranylgeranyl reductase (AHRD V1 ***- Q1ZYL0_OLEEU); contains Interpro domain(s) IPR011774 Geranylgeranyl reductase, plants and cyanobacteria	SL2.50ch03:65535936-65537598	1.66459
Solyc10g078620	Ribosomal protein S5 (AHRD V1 ***- A8J2I5_CHLRE); contains Interpro domain(s) IPR005716 Ribosomal protein S7, eukaryotic/archaeal	SL2.50ch10:60377241-60379347	1.66353
Solyc09g009070	Unknown Protein (AHRD V1)	SL2.50ch09:2408913-2419196	1.6599
Solyc12g011440	60S ribosomal protein L18A (AHRD V1 *-*- B6T286_MAIZE)	SL2.50ch12:4258480-4261206	1.6588
Solyc04g077150	Erg28 like protein expressed (AHRD V1 ***- Q2QLQ4_ORYSJ); contains Interpro domain(s) IPR005352 Erg28-like	SL2.50ch04:62086421-62089363	1.65113
Solyc02g089030	AT1G74160 protein (Fragment) (AHRD V1 ***- B9DHP4_ARATH)	SL2.50ch02:50935824-50936040	1.64826
Solyc06g072040	Nuclear transcription factor Y subunit C-1 (AHRD V1 **** B6SWV5_MAIZE); contains Interpro domain(s) IPR003958 Transcription factor CBF/NF-Y/archaeal histone	SL2.50ch06:44394727-44399111	1.64255
Solyc03g080180	O-methyltransferase (AHRD V1 **** Q9LWB8_9ROSI); contains Interpro domain(s) IPR016461 O-methyltransferase, COMT, eukaryota	SL2.50ch03:52066919-52070809	1.63574
Solyc03g121720	2-hydroxy-3-oxopropionate reductase (AHRD V1 **-* B6T4X5_MAIZE); contains Interpro domain(s) IPR015815 3-hydroxyacid dehydrogenase/reductase	SL2.50ch03:69795421-69801042	1.63307
Solyc02g064800	Histone-binding protein RBBP7 (AHRD V1 *--* RBBP7_BOVIN); contains Interpro domain(s) IPR017986 WD40 repeat, region	SL2.50ch02:35949176-35953873	1.62903
Solyc07g007760	Defensin protein (AHRD V1 ***- B1N681_SOLPI); contains Interpro domain(s) IPR008177 Gamma Purothionin	SL2.50ch07:2394466-2396320	1.62428
Solyc01g007750	Mitochondrial transcription termination factor (Fragment) (AHRD V1 *--- C6FB10_PSEMZ); contains Interpro domain(s) IPR003690 Mitochodrial transcription termination factor-related	SL2.50ch01:1911478-1912823	1.6215
Solyc11g066390	Superoxide dismutase (AHRD V1 ***- Q7XAV2_SOLLC); contains Interpro domain(s) IPR018152 Superoxide dismutase, copper/zinc, binding site	SL2.50ch11:52162631-52167951	1.61935
Solyc06g064460	Ribosomal protein L7a (AHRD V1 ***- A8J567_CHLRE); contains Interpro domain(s) IPR001921 Ribosomal protein L7A	SL2.50ch06:40142582-40145105	1.61823
Solyc01g017320	Photosystem I P700 chlorophyll a apoprotein A1 (AHRD V1 ***- D3WBY3_9MAGN); contains Interpro domain(s) IPR001280 Photosystem I psaA and psaB	SL2.50ch01:23936802-23937009	1.60955
Solyc12g098890	50S ribosomal protein L18 (AHRD V1 ***- B6TYR5_MAIZE); contains Interpro domain(s) IPR004389 Ribosomal protein L18, bacterial	SL2.50ch12:66257662-66260572	1.60551
Solyc10g080940	Tubulin beta chain (AHRD V1 ***- B9HNJ2_POPTR); contains Interpro domain(s) IPR002453 Beta tubulin	SL2.50ch10:62122194-62131930	1.59905
Solyc09g018010	Non-specific lipid-transfer protein (AHRD V1 **** Q8H6L4_SOLTU); contains Interpro domain(s) IPR013770 Plant lipid transfer protein and hydrophobic protein, helical	SL2.50ch09:12593646-12594913	1.59876
Solyc03g121180	GDSL esterase/lipase At5g22810 (AHRD V1 ***- GDL78_ARATH); contains Interpro domain(s) IPR001087 Lipase, GDSL	SL2.50ch03:69360297-69362469	1.59815
Solyc01g067460	Glutaredoxin family protein (AHRD V1 ***- D7MAF1_ARALY); contains Interpro domain(s) IPR011905 Glutaredoxin-like, plant II	SL2.50ch01:76155674-76155983	1.59737
Solyc02g038710	Photosystem II reaction center protein I (AHRD V1 *-*- D3WCU5_RHOSS); contains Interpro domain(s) IPR003686 Photosystem II protein PsbI	SL2.50ch02:31437509-31437743	1.58884
Solyc12g099970	5-amp-activated protein kinase beta subunit (AHRD V1 **** Q17IU7_AEDAE); contains Interpro domain(s) IPR006828 5-AMP-activated protein kinase, beta subunit, complex-interacting region	SL2.50ch12:66901201-66904594	1.5886
Solyc01g095620	UDP-glucosyltransferase (AHRD V1 **-* B8QI32_9MAGN); contains Interpro domain(s) IPR002213 UDP-glucuronosyl/UDP-glucosyltransferase	SL2.50ch01:86814566-86830305	1.58767
Solyc05g055400	Cytochrome P450 (AHRD V1 ***- D9MWM1_9SOLN); contains Interpro domain(s) IPR002401 Cytochrome P450, E-class, group I	SL2.50ch05:65055778-65058277	1.58331
Solyc02g079870	Unknown Protein (AHRD V1)	SL2.50ch02:44274920-44275748	1.57892
Solyc03g116730	Stearoyl-CoA 9-desaturase (AHRD V1 **** D7E3I2_NOSA0); contains Interpro domain(s) IPR015876 Fatty acid desaturase, type 1, core	SL2.50ch03:66016979-66019496	1.57882
Solyc04g014510	Glutamine synthetase (AHRD V1 ***- Q5QJ64_9SOLA); contains Interpro domain(s) IPR008146 Glutamine synthetase, catalytic region	SL2.50ch04:4779959-4784217	1.5784
Solyc12g044280	Photosystem I reaction center subunit VI, chloroplastic (AHRD V1 ***- PSAH_SPIOL); contains Interpro domain(s) IPR004928 Photosystem I reaction centre subunit VI	SL2.50ch12:38715072-38719989	1.57774
Solyc11g069330	Arabidopsis thaliana genomic DNA chromosome 5 P1 clone MOK16 (AHRD V1 **-- Q9LYW6_ARATH)	SL2.50ch11:53935886-53937305	1.5682
Solyc06g009950	Photosystem I P700 chlorophyll a apoprotein A2 (AHRD V1 ***- D3WB19_DILIN); contains Interpro domain(s) IPR001280 Photosystem I psaA and psaB	SL2.50ch06:4357677-4357848	1.56596
Solyc11g006230	Calcium-responsive transactivator (AHRD V1 *--- CREST_XENLA); contains Interpro domain(s) IPR007726 SSXT	SL2.50ch11:981173-984561	1.56385
Solyc01g010640	Uncharacterized membrane protein (AHRD V1 **-- Q46JN3_PROMT); contains Interpro domain(s) IPR001395 Aldo/keto reductase	SL2.50ch01:5646160-5647113	1.56024
Solyc01g005440	Jasmonate ZIM-domain protein 3 (AHRD V1 **-- B2XVS2_SOLLC); contains Interpro domain(s) IPR010399 Tify	SL2.50ch01:308887-312423	1.55127
Solyc02g089350	Gibberellin regulated protein (AHRD V1 **-- Q2HRH3_MEDTR); contains Interpro domain(s) IPR003854 Gibberellin regulated protein	SL2.50ch02:51198765-51200106	1.54106
Solyc02g070950	Chlorophyll a/b binding protein (AHRD V1 **** Q41422_SOLTU); contains Interpro domain(s) IPR001344 Chlorophyll A-B binding protein	SL2.50ch02:40505456-40527200	1.53692
Solyc02g086160	D-xylose transporter (AHRD V1 **** D0DTW3_LACFE); contains Interpro domain(s) IPR003663 Sugar/inositol transporter	SL2.50ch02:48911382-48921016	1.53666
Solyc07g064240	CT099 (Fragment) (AHRD V1 *--- Q4KR14_SOLPE); contains Interpro domain(s) IPR003245 Plastocyanin-like	SL2.50ch07:66463421-66464923	1.52907
Solyc03g005770	Chlorophyll a-b binding protein 3C-like (AHRD V1 **** Q2XTE0_SOLTU); contains Interpro domain(s) IPR001344 Chlorophyll A-B binding protein	SL2.50ch03:540994-544073	1.52619
Solyc08g065850	Unknown Protein (AHRD V1)	SL2.50ch08:54191996-54192191	1.52434
Solyc03g097380	Heavy metal-associated domain containing protein expressed (AHRD V1 *--- Q7XG81_ORYSJ); contains Interpro domain(s) IPR006121 Heavy metal transport/detoxification protein	SL2.50ch03:59718090-59720066	1.51966
Solyc06g076630	Peroxidase (AHRD V1 **** C0KKH9_9CARY); contains Interpro domain(s) IPR002016 Haem peroxidase, plant/fungal/bacterial	SL2.50ch06:47592054-47596709	1.51066
Solyc04g076870	Glutamyl-tRNA reductase (AHRD V1 **** A5BZY3_VITVI); contains Interpro domain(s) IPR000343 Tetrapyrrole biosynthesis, glutamyl-tRNA reductase	SL2.50ch04:61794088-61799878	1.50572
Solyc00g085070	Squalene monooxygenase (AHRD V1 ***- Q506K3_DATIN); contains Interpro domain(s) IPR013698 Squalene epoxidase	SL2.50ch00:15167738-15178624	1.50252
Solyc01g096320	Homeobox leucine zipper protein (AHRD V1 ***- Q9XH73_PRUAR); contains Interpro domain(s) IPR001356 Homeobox	SL2.50ch01:87380142-87392630	1.49272
Solyc08g068230	Pentatricopeptide repeat-containing protein (AHRD V1 ***- D7M4J8_ARALY); contains Interpro domain(s) IPR002885 Pentatricopeptide repeat	SL2.50ch08:57331986-57337366	1.48697
Solyc02g093270	Caffeoyl-CoA O-methyltransferase (AHRD V1 **** A8IFQ7_SOLLC); contains Interpro domain(s) IPR002935 O-methyltransferase, family 3	SL2.50ch02:54178271-54179675	1.48451
Solyc05g054350	Epoxide hydrolase (AHRD V1 **** Q41414_SOLTU); contains Interpro domain(s) IPR000639 Epoxide hydrolase-like	SL2.50ch05:64275458-64278493	1.48429
Solyc06g083680	Photosystem I reaction center subunit IV A (AHRD V1 ***- B6TH55_MAIZE); contains Interpro domain(s) IPR008990 Electron transport accessory protein	SL2.50ch06:49023655-49025635	1.47679
Solyc02g089540	CONSTANS (Fragment) (AHRD V1 **-- A6YCH7_SOLTU); contains Interpro domain(s) IPR010402 CCT domain	SL2.50ch02:51322970-51325673	1.47614
Solyc12g098760	Unknown Protein (AHRD V1)	SL2.50ch12:66165939-66170114	1.47349
Solyc06g074820	Aquaporin-like protein (AHRD V1 ***- D1M6Z5_CAPAN); contains Interpro domain(s) IPR012269 Aquaporin	SL2.50ch06:46357574-46359925	1.47185
Solyc06g072710	RNA polymerase sigma factor (AHRD V1 ***- Q8S9D0_GUITH); contains Interpro domain(s) IPR013325 RNA polymerase sigma factor, region 2	SL2.50ch06:44844069-44848989	1.4654
Solyc01g100660	Transcription factor (AHRD V1 ***- D7L4N5_ARALY)	SL2.50ch01:90643060-90644154	1.4638
Solyc12g056830	ATP synthase delta subunit (AHRD V1 ***- Q7XYM8_BIGNA); contains Interpro domain(s) IPR000711 ATPase, F1 complex, OSCP/delta subunit	SL2.50ch12:62906895-62907648	1.46347
Solyc06g036260	Beta-carotene hydroxylase (AHRD V1 **** Q9S6Y1_SOLLC); contains Interpro domain(s) IPR006694 Fatty acid hydroxylase	SL2.50ch06:25742577-25744513	1.46033
Solyc02g077710	E6-2 protein kinase (AHRD V1 *-*- B6E139_GOSHI)	SL2.50ch02:42594258-42595287	1.45777
Solyc01g017600	Plant viral-response family protein (AHRD V1 **-- B6SQA7_MAIZE); contains Interpro domain(s) IPR006904 Protein of unknown function DUF716	SL2.50ch01:24335322-24337341	1.44738
Solyc03g118410	Acyl carrier protein (AHRD V1 ***- Q672Q9_SOLLC); contains Interpro domain(s) IPR003231 Acyl carrier protein (ACP)	SL2.50ch03:67294851-67296535	1.44399
Solyc10g045320	Citrate synthase (AHRD V1 ***- A5AGI7_VITVI)	SL2.50ch10:32690536-32692127	1.44372
Solyc01g111560	Ras-like GTP-binding protein RHO (AHRD V1 **-- RHO_APLCA); contains Interpro domain(s) IPR003578 Ras small GTPase, Rho type	SL2.50ch01:97788641-97793788	1.43932
Solyc06g075170	Arabidopsis thaliana genomic DNA chromosome 5 P1 clone MOK16 (AHRD V1 ***- Q9LYW2_ARATH); contains Interpro domain(s) IPR007608 Protein of unknown function DUF584	SL2.50ch06:46654423-46654915	1.43887
Solyc12g056220	Aquaporin (AHRD V1 ***- Q8W507_TOBAC); contains Interpro domain(s) IPR012269 Aquaporin	SL2.50ch12:62177602-62179374	1.43703
Solyc06g048730	Uroporphyrinogen decarboxylase (AHRD V1 **** C6TEE8_SOYBN); contains Interpro domain(s) IPR000257 Uroporphyrinogen decarboxylase (URO-D)	SL2.50ch06:31614706-31622967	1.43528
Solyc01g091360	Homology to unknown gene (AHRD V1 ***- Q00VP3_OSTTA); contains Interpro domain(s) IPR010865 Protein of unknown function DUF1499	SL2.50ch01:84999505-85001918	1.43475
Solyc04g009200	Glutamate-1-semialdehyde-2 1-aminomutase (AHRD V1 **** D7MPQ2_ARALY); contains Interpro domain(s) IPR004639 Tetrapyrrole biosynthesis, glutamate-1-semialdehyde aminotransferase	SL2.50ch04:2677728-2699163	1.43413
Solyc04g011390	Histone H4 (AHRD V1 ***- B6T0P4_MAIZE); contains Interpro domain(s) IPR001951 Histone H4	SL2.50ch04:3865520-3865832	1.42995
Solyc10g007600	L-lactate dehydrogenase (AHRD V1 ***- LLDD_VIBPA); contains Interpro domain(s) IPR012133 Alpha-hydroxy acid dehydrogenase, FMN-dependent	SL2.50ch10:1896914-1901455	1.42965
Solyc10g054440	Arginine decarboxylase (AHRD V1 **** Q5F307_SOLLC); contains Interpro domain(s) IPR002985 Arginine decarboxylase	SL2.50ch10:55417814-55419938	1.42281
Solyc02g087400	Ankyrin repeat domain containing protein (AHRD V1 *--- B2WQ30_PYRTR); contains Interpro domain(s) IPR002110 Ankyrin	SL2.50ch02:49852303-49853410	1.42101
Solyc05g056050	Chlorophyll a-b binding protein 6A, chloroplastic (AHRD V1 ***- CB11_SOLLC); contains Interpro domain(s) IPR001344 Chlorophyll A-B binding protein	SL2.50ch05:65439031-65453358	1.41622
Solyc07g065500	Nuclear transcription factor Y subunit B-3 (AHRD V1 **** B6SUG8_MAIZE); contains Interpro domain(s) IPR003957 Transcription factor, CBFA/NFYB, DNA topoisomerase	SL2.50ch07:67230035-67231289	1.4135
Solyc07g063910	Unknown Protein (AHRD V1)	SL2.50ch07:66249283-66249981	1.40952
Solyc12g011450	Chlorophyll a-b binding protein 13, chloroplastic (AHRD V1 ***- CB23_SOLLC); contains Interpro domain(s) IPR001344 Chlorophyll A-B binding protein	SL2.50ch12:4262205-4264298	1.40884
Solyc12g044290	Acetyl-coenzyme A synthetase (AHRD V1 *-*- ACSA_XANP2); contains Interpro domain(s) IPR000873 AMP-dependent synthetase and ligase	SL2.50ch12:38686731-38692978	1.40833
Solyc05g008950	Receptor-like kinase (AHRD V1 *-*- A7VM25_MARPO); contains Interpro domain(s) IPR002290 Serine/threonine protein kinase	SL2.50ch05:3157034-3160179	1.40705
Solyc10g081000	Unknown Protein (AHRD V1)	SL2.50ch10:62187195-62187648	1.40371
Solyc08g076150	Pentatricopeptide repeat-containing protein (AHRD V1 ***- D7KGN9_ARALY); contains Interpro domain(s) IPR002885 Pentatricopeptide repeat	SL2.50ch08:60175680-60177533	1.40249
Solyc10g086190	Adenosine kinase (AHRD V1 ***- D2D2Z6_GOSHI); contains Interpro domain(s) IPR001805 Adenosine kinase	SL2.50ch10:65104552-65108769	1.4024
Solyc01g090970	Cortical cell-delineating protein (AHRD V1 **-- B6UGA2_MAIZE); contains Interpro domain(s) IPR013770 Plant lipid transfer protein and hydrophobic protein, helical	SL2.50ch01:84676404-84677350	1.40166
Solyc02g083250	Cellular retinaldehyde-binding/triple function C-terminal (AHRD V1 **-- B6SN40_MAIZE); contains Interpro domain(s) IPR001251 Cellular retinaldehyde-binding/triple function, C-terminal	SL2.50ch02:46706486-46707708	1.40118
Solyc07g005510	Omega-6 fatty acid desaturase (AHRD V1 **** D7MBK3_ARALY); contains Interpro domain(s) IPR005804 Fatty acid desaturase, type 1	SL2.50ch07:400655-406292	1.39394
Solyc01g005590	Unknown Protein (AHRD V1)	SL2.50ch01:416853-417271	1.39243
Solyc07g008220	Unknown Protein (AHRD V1)	SL2.50ch07:2955517-2956760	1.38753
Solyc11g066670	UDP-glucosyltransferase (AHRD V1 *-*- B8QI32_9MAGN); contains Interpro domain(s) IPR002213 UDP-glucuronosyl/UDP-glucosyltransferase	SL2.50ch11:52443507-52444911	1.38665
Solyc04g078910	Thioredoxin-like 2 (AHRD V1 *-*- B6U3H2_MAIZE); contains Interpro domain(s) IPR013766 Thioredoxin domain	SL2.50ch04:63579553-63581045	1.38526
Solyc07g066150	Photosystem I reaction center subunit V (AHRD V1 ***- B6U534_MAIZE); contains Interpro domain(s) IPR017494 Photosystem I reaction center, PsaG, plant	SL2.50ch07:67645841-67646282	1.38507
Solyc07g043130	Os12g0117400 protein (Fragment) (AHRD V1 **-- Q0IQJ6_ORYSJ); contains Interpro domain(s) IPR004249 NPH3	SL2.50ch07:56722800-56725227	1.37832
Solyc02g091890	MRNA complete cds clone RAFL24-22-E06 (AHRD V1 *-*- Q67YL8_ARATH)	SL2.50ch02:53114747-53118431	1.37815
Solyc03g083620	Unknown Protein (AHRD V1)	SL2.50ch03:53579934-53580300	1.37556
Solyc03g065250	CER1 (AHRD V1 **-- B6TFH3_MAIZE); contains Interpro domain(s) IPR006694 Fatty acid hydroxylase	SL2.50ch03:41009444-41015469	1.37497
Solyc07g041720	Oxalate oxidase-like germin 171 (AHRD V1 **** Q9FPQ0_BETVU); contains Interpro domain(s) IPR014710 RmlC-like jelly roll fold	SL2.50ch07:54043795-54044431	1.37211
Solyc03g119930	Sulfate transporter like protein (AHRD V1 **** Q0WP36_ARATH); contains Interpro domain(s) IPR011547 Sulphate transporter	SL2.50ch03:68464904-68468566	1.36427
Solyc12g013810	Thioredoxin (AHRD V1 ***- A7LNX7_9CARY); contains Interpro domain(s) IPR005746 Thioredoxin	SL2.50ch12:4597745-4599971	1.36416
Solyc09g097800	Unknown Protein (AHRD V1)	SL2.50ch09:71803780-71805039	1.36325
Solyc04g015750	Magnesium chelatase H subunit (AHRD V1 ***- D5KXY0_VITVI); contains Interpro domain(s) IPR011771 Magnesium-chelatase, subunit H	SL2.50ch04:6034126-6040044	1.3615
Solyc06g063240	Os03g0169000 protein (Fragment) (AHRD V1 **-- Q0DUS7_ORYSJ); contains Interpro domain(s) IPR004348 Protein of unknown function DUF246, plant	SL2.50ch06:39942091-39946604	1.35669
Solyc05g052980	Protein phosphatase 2C (AHRD V1 ***- Q8RVG0_TOBAC); contains Interpro domain(s) IPR015655 Protein phosphatase 2C	SL2.50ch05:63149726-63151615	1.35511
Solyc03g082610	Arabidopsis thaliana genomic DNA chromosome 5 P1 clone MOK16 (AHRD V1 *--- Q9LYW2_ARATH); contains Interpro domain(s) IPR007608 Protein of unknown function DUF584	SL2.50ch03:52532765-52534891	1.35385
Solyc09g083130	Peptidase S9 prolyl oligopeptidase active site domain protein (AHRD V1 *-*- D1C565_SPHTD); contains Interpro domain(s) IPR001375 Peptidase S9, prolyl oligopeptidase active site region	SL2.50ch09:68803739-68810472	1.35142
Solyc01g087760	Subtilisin-like protease (AHRD V1 ***- O82777_SOLLC); contains Interpro domain(s) IPR015500 Peptidase S8, subtilisin-related	SL2.50ch01:82680496-82680734	1.35065
Solyc12g017530	Unknown Protein (AHRD V1)	SL2.50ch12:6800109-6800403	1.34919
Solyc11g066980	Unknown Protein (AHRD V1)	SL2.50ch11:52759869-52765498	1.347
Solyc04g071650	Cellulose synthase (AHRD V1 **** B9GTH4_POPTR); contains Interpro domain(s) IPR005150 Cellulose synthase	SL2.50ch04:58630702-58637406	1.34472
Solyc09g063130	Photosystem I reaction center subunit IV A (AHRD V1 *-*- B6TH55_MAIZE); contains Interpro domain(s) IPR003375 Photosystem I reaction centre subunit IV/PsaE	SL2.50ch09:61189614-61195102	1.33844
Solyc07g005330	Glucan endo-1 3-beta-glucosidase (AHRD V1 ***- B6U1F1_MAIZE); contains Interpro domain(s) IPR000490 Glycoside hydrolase, family 17	SL2.50ch07:261348-264657	1.33451
Solyc06g005750	Sterol 4-alpha-methyl-oxidase 2 (AHRD V1 **** D7KH21_ARALY); contains Interpro domain(s) IPR006694 Fatty acid hydroxylase	SL2.50ch06:785188-789735	1.33283
Solyc10g055660	Unknown Protein (AHRD V1)	SL2.50ch10:57166480-57166942	1.32904
Solyc08g067260	Fatty acid elongase 3-ketoacyl-CoA synthase (AHRD V1 **** Q6DUV6_BRANA); contains Interpro domain(s) IPR012392 Very-long-chain 3-ketoacyl-CoA synthase	SL2.50ch08:56310477-56314307	1.32661
Solyc11g069270	Beta-galactosidase (AHRD V1 ***- Q9LLT0_SOLLC); contains Interpro domain(s) IPR001944 Glycoside hydrolase, family 35	SL2.50ch11:53899820-53906734	1.3229
Solyc10g075110	Non-specific lipid-transfer protein (AHRD V1 ***- A7UGG9_SOLTU); contains Interpro domain(s) IPR000528 Plant lipid transfer protein/Par allergen	SL2.50ch10:58832487-58833096	1.32111
Solyc01g005990	Non-specific lipid-transfer protein (AHRD V1 *-*- B9REN2_RICCO); contains Interpro domain(s) IPR003612 Plant lipid transfer protein/seed storage/trypsin-alpha amylase inhibitor	SL2.50ch01:653648-655542	1.32108
Solyc11g011210	Gibberellin regulated protein (AHRD V1 **-- A2Q374_MEDTR); contains Interpro domain(s) IPR003854 Gibberellin regulated protein	SL2.50ch11:4263747-4264776	1.32013
Solyc10g086170	Glutamyl-tRNA(Gln) amidotransferase subunit A (AHRD V1 ***- D5DXY7_BACMQ); contains Interpro domain(s) IPR000120 Amidase signature enzyme	SL2.50ch10:65083306-65084587	1.3186
Solyc04g078420	MYB transcription factor (AHRD V1 *-*- A3F8D7_CAPAN); contains Interpro domain(s) IPR015495 Myb transcription factor	SL2.50ch04:63161895-63162882	1.31758
Solyc03g096740	Unknown Protein (AHRD V1)	SL2.50ch03:59089237-59091350	1.31612
Solyc07g066470	Porphobilinogen deaminase (AHRD V1 ***- B6TVP0_MAIZE); contains Interpro domain(s) IPR000860 Tetrapyrrole biosynthesis, hydroxymethylbilane synthase	SL2.50ch07:67889176-67892518	1.30945
Solyc05g056060	Ubiquitin-like protein (Fragment) (AHRD V1 *-*- A6N0B7_ORYSI); contains Interpro domain(s) IPR000626 Ubiquitin	SL2.50ch05:65454712-65463806	1.30878
Solyc01g094700	Glycerol-3-phosphate acyltransferase 4 (AHRD V1 **** D7KQ54_ARALY); contains Interpro domain(s) IPR002123 Phospholipid/glycerol acyltransferase	SL2.50ch01:86144882-86147820	1.30695
Solyc01g105030	Chlorophyll a-b binding protein, chloroplastic (AHRD V1 **** CB12_PETHY); contains Interpro domain(s) IPR001344 Chlorophyll A-B binding protein	SL2.50ch01:93326861-93328249	1.30613
Solyc05g008060	Auxin efflux carrier (AHRD V1 **** D6RT10_SOLLC); contains Interpro domain(s) IPR014024 Auxin efflux carrier, subgroup	SL2.50ch05:2482149-2485589	1.30439
Solyc02g070500	Susceptibility homeodomain transcription factor (Fragment) (AHRD V1 ***- Q8SAA7_ORYSA); contains Interpro domain(s) IPR007493 Protein of unknown function DUF538	SL2.50ch02:40232821-40233265	1.30302
Solyc05g052240	Chalcone--flavonone isomerase (AHRD V1 ***- B4G1R6_MAIZE); contains Interpro domain(s) IPR003466 Chalcone isomerase, subgroup	SL2.50ch05:62511941-62514884	1.2994
Solyc10g074930	Protein kinase 2 (AHRD V1 ***- D3BIR2_POLPA); contains Interpro domain(s) IPR002290 Serine/threonine protein kinase	SL2.50ch10:58634623-58640413	1.29654
Solyc11g066080	Genomic DNA chromosome 5 BAC clone F2O15 (AHRD V1 ***- Q9LTJ3_ARATH)	SL2.50ch11:51754544-51755375	1.29653
Solyc11g066950	Stress responsive A/B barrel domain family protein (AHRD V1 ***- D7HD13_VIBCH); contains Interpro domain(s) IPR013097 Stress responsive alpha-beta barrel	SL2.50ch11:52739207-52740377	1.29405
Solyc03g096730	Mannose-1-phosphate guanyltransferase (AHRD V1 ***- C5FUD7_NANOT); contains Interpro domain(s) IPR018357 Hexapeptide transferase, conserved site	SL2.50ch03:59080371-59082634	1.2912
Solyc04g005700	Major latex-like protein (AHRD V1 **-- B5THI3_PANGI); contains Interpro domain(s) IPR000916 Bet v I allergen	SL2.50ch04:451733-457664	1.28937
Solyc07g022860	Unknown Protein (AHRD V1); contains Interpro domain(s) IPR005061 Protein of unknown function DUF292, eukaryotic	SL2.50ch07:23025686-23046008	1.28871
Solyc05g049860	Two-component response regulator ARR12 (AHRD V1 *-*- ARR12_ARATH); contains Interpro domain(s) IPR012287 Homeodomain-related	SL2.50ch05:59610000-59611277	1.28484
Solyc06g063370	Chlorophyll a-b binding protein 1A, chloroplastic (AHRD V1 ***- CB2A_PYRPY); contains Interpro domain(s) IPR001344 Chlorophyll A-B binding protein	SL2.50ch06:40047390-40049551	1.28332
Solyc07g043490	UDP-glucosyltransferase family 1 protein (AHRD V1 **-* C6KI43_CITSI); contains Interpro domain(s) IPR002213 UDP-glucuronosyl/UDP-glucosyltransferase	SL2.50ch07:57317899-57319351	1.28287
Solyc01g104400	Blue copper protein (AHRD V1 **-- B6U7P6_MAIZE); contains Interpro domain(s) IPR003245 Plastocyanin-like	SL2.50ch01:92774873-92777517	1.28201
Solyc02g070930	Unknown Protein (AHRD V1)	SL2.50ch02:40499853-40502665	1.28175
Solyc11g066160	Histone H4 (AHRD V1 ***- B6T0P4_MAIZE); contains Interpro domain(s) IPR001951 Histone H4	SL2.50ch11:51856140-51856452	1.28152
Solyc06g084140	High affinity sulfate transporter 1 (AHRD V1 **** SUT1_STYHA); contains Interpro domain(s) IPR001902 Sulphate anion transporter	SL2.50ch06:49364969-49369056	1.27701
Solyc10g081100	Unknown Protein (AHRD V1)	SL2.50ch10:62249039-62250941	1.27641
Solyc08g083350	50S ribosomal protein L11 (AHRD V1 ***- B6U1J2_MAIZE); contains Interpro domain(s) IPR006519 Ribosomal protein L11, bacterial-type	SL2.50ch08:65827668-65830264	1.26789
Solyc11g019910	Pectinesterase (AHRD V1 ***- B9T3X5_RICCO); contains Interpro domain(s) IPR006501 Pectinesterase inhibitor	SL2.50ch11:9754106-9754697	1.26768
Solyc07g063600	Chlorophyll a-b binding protein 13, chloroplastic (AHRD V1 ***- CB23_SOLLC); contains Interpro domain(s) IPR001344 Chlorophyll A-B binding protein	SL2.50ch07:66038830-66040547	1.26761
Solyc08g083330	Membrane related protein (AHRD V1 **-- Q6ZXK5_ORYSJ); contains Interpro domain(s) IPR002913 Lipid-binding START	SL2.50ch08:65820083-65825290	1.26612
Solyc10g083970	S-adenosylmethionine synthase (AHRD V1 ***- B5LAW6_CAPAN); contains Interpro domain(s) IPR002133 S-adenosylmethionine synthetase	SL2.50ch10:63654248-63667353	1.26547
Solyc09g010840	Myb family transcription factor (AHRD V1 **-* D1LXI9_9ROSI); contains Interpro domain(s) IPR015495 Myb transcription factor	SL2.50ch09:4148258-4152223	1.26346
Solyc01g112260	Unknown Protein (AHRD V1)	SL2.50ch01:98337181-98338146	1.26206
Solyc06g073290	Gun4-like protein (AHRD V1 *-*- D8RVB0_SELML); contains Interpro domain(s) IPR008629 GUN4-like	SL2.50ch06:45156259-45161881	1.26048
Solyc07g053970	Two-pore calcium channel 2 (AHRD V1 **** B8PXJ9_STRPU); contains Interpro domain(s) IPR005821 Ion transport	SL2.50ch07:62362156-62383026	1.25971
Solyc11g008900	Zinc finger CCCH domain-containing protein 66 (AHRD V1 ***- C3H66_ORYSJ); contains Interpro domain(s) IPR000571 Zinc finger, CCCH-type	SL2.50ch11:3068217-3076948	1.25871
Solyc09g014520	Chlorophyll a-b binding protein 6A, chloroplastic (AHRD V1 **** CB11_SOLLC); contains Interpro domain(s) IPR001344 Chlorophyll A-B binding protein	SL2.50ch09:6136552-6147850	1.25685
Solyc09g014940	Wound-induced protein 1 (AHRD V1 ***- WUN1_SOLTU); contains Interpro domain(s) IPR009798 Wound-induced protein, Wun1	SL2.50ch09:7253763-7254258	1.25547
Solyc06g066640	Photosystem I reaction center subunit VI-1, chloroplastic (AHRD V1 ***- PSAH1_ARATH); contains Interpro domain(s) IPR004928 Photosystem I reaction centre subunit VI	SL2.50ch06:41878134-41879541	1.25098
Solyc12g099330	Unknown Protein (AHRD V1)	SL2.50ch12:66520743-66522128	1.24988
Solyc06g082950	Photosystem I reaction center subunit XI (AHRD V1 ***- B6SHL1_MAIZE); contains Interpro domain(s) IPR003757 Photosystem I reaction centre, subunit XI PsaL	SL2.50ch06:48563092-48585571	1.24756
Solyc11g011260	GAI-like protein 1 (Fragment) (AHRD V1 ***- A1YWN9_9ROSI); contains Interpro domain(s) IPR005202 GRAS transcription factor	SL2.50ch11:4303768-4305535	1.24703
Solyc08g069010	Pentatricopeptide repeat-containing protein (AHRD V1 ***- D7M2Z4_ARALY); contains Interpro domain(s) IPR002885 Pentatricopeptide repeat	SL2.50ch08:58091031-58107337	1.24585
Solyc10g047950	Inorganic pyrophosphatase family protein (AHRD V1 **** D7M262_ARALY); contains Interpro domain(s) IPR008162 Inorganic pyrophosphatase	SL2.50ch10:43146288-43152751	1.24511
Solyc10g083140	Unknown Protein (AHRD V1)	SL2.50ch10:62995572-62995779	1.24004
Solyc10g077120	Photosystem II core complex proteins psbY (AHRD V1 *-*- B6SR26_MAIZE)	SL2.50ch10:59995917-59996481	1.23695
Solyc02g070470	Unknown Protein (AHRD V1)	SL2.50ch02:40195364-40214487	1.23618
Solyc10g082030	Peroxiredoxin (AHRD V1 **-- Q9FE12_PHAVU); contains Interpro domain(s) IPR000866 Alkyl hydroperoxide reductase/ Thiol specific antioxidant/ Mal allergen	SL2.50ch10:62930028-62938486	1.23611
Solyc10g084360	Unknown Protein (AHRD V1)	SL2.50ch10:63936673-63939146	1.23401
Solyc03g083970	IQ calmodulin-binding motif family protein (AHRD V1 **** B6TKK9_MAIZE)	SL2.50ch03:53922431-53925268	1.22379
Solyc03g078030	Unknown Protein (AHRD V1)	SL2.50ch03:48981298-48984101	1.22106
Solyc10g077040	Magnesium-protoporphyrin IX monomethyl ester (AHRD V1 **** B9SCF8_RICCO); contains Interpro domain(s) IPR008434 Magnesium-protoporphyrin IX monomethyl ester aerobic oxidative cyclase	SL2.50ch10:59952412-59955878	1.22008
Solyc04g077130	50S ribosomal protein 6, chloroplastic (AHRD V1 ***- PSRP6_ARATH)	SL2.50ch04:62071216-62078095	1.21994
Solyc08g079280	Flavonoid 3&apos 5&apos-hydroxylase-like cytochrome P450 (AHRD V1 ***- Q9LU04_ARATH); contains Interpro domain(s) IPR002401 Cytochrome P450, E-class, group I	SL2.50ch08:62887251-62890191	1.21863
Solyc07g043420	2-oxoglutarate-dependent dioxygenase (AHRD V1 **-* Q9ZSH4_SOLCH); contains Interpro domain(s) IPR005123 Oxoglutarate and iron-dependent oxygenase	SL2.50ch07:57179844-57181570	1.21428
Solyc06g068230	Protein TIF31 homolog (AHRD V1 *--- TIF31_NEUCR); contains Interpro domain(s) IPR011990 Tetratricopeptide-like helical	SL2.50ch06:42283957-42312394	1.20899
Solyc06g074200	Sex-linked protein 9 (Fragment) (AHRD V1 ***- D7RW11_SILCU); contains Interpro domain(s) IPR017498 Photosystem I PsaO	SL2.50ch06:45875894-45877923	1.20806
Solyc07g053640	Arabinogalactan-protein (AHRD V1 *-*- Q41256_NICAL)	SL2.50ch07:62093085-62094549	1.20613
Solyc10g085850	TPSI1 (AHRD V1 ***- Q41336_SOLLC)	SL2.50ch10:64904087-64904264	1.20586
Solyc02g093640	3-ketoacyl-CoA reductase 1 (AHRD V1 **-- Q0VH88_GOSHI); contains Interpro domain(s) IPR002347 Glucose/ribitol dehydrogenase	SL2.50ch02:54425801-54428397	1.20523
Solyc02g036320	Photosystem I P700 chlorophyll a apoprotein (AHRD V1 ***- Q15B79_TOBAC); contains Interpro domain(s) IPR001280 Photosystem I psaA and psaB	SL2.50ch02:30497912-30498104	1.20339
Solyc09g030360	Unknown Protein (AHRD V1)	SL2.50ch09:32199833-32210680	1.2013
Solyc06g082980	3-beta-hydroxysteroid-Delta8 Delta7-isomerase (AHRD V1 **-* C3KH60_ANOFI); contains Interpro domain(s) IPR007905 Emopamil-binding	SL2.50ch06:48563092-48585571	1.20105
Solyc11g010600	Os01g0841200 protein (Fragment) (AHRD V1 **-- Q0JHU9_ORYSJ); contains Interpro domain(s) IPR004348 Protein of unknown function DUF246, plant	SL2.50ch11:3662905-3668976	1.19687
Solyc01g049910	Unknown Protein (AHRD V1)	SL2.50ch01:47170711-47170943	1.19672
Solyc10g005050	Thylakoid membrane phosphoprotein 14 kDa, chloroplastic (AHRD V1 **-- TMP14_ARATH)	SL2.50ch10:50240-52495	1.19592
Solyc07g043400	Unknown Protein (AHRD V1)	SL2.50ch07:57106594-57109728	1.19545
Solyc10g008980	Triose phosphate/phosphate translocator (AHRD V1 **** Q9MSB6_MESCR); contains Interpro domain(s) IPR004696 Tpt phosphate/phosphoenolpyruvate translocator	SL2.50ch10:3003366-3007691	1.19507
Solyc09g098540	Chitinase-like protein (AHRD V1 ***- Q6JX03_GOSHI); contains Interpro domain(s) IPR000726 Glycoside hydrolase, family 19, catalytic	SL2.50ch09:72318115-72340235	1.19506
Solyc01g105540	2-oxoglutarate/malate translocator (AHRD V1 **-- Q9FMF7_ARATH); contains Interpro domain(s) IPR001898 Sodium/sulphate symporter	SL2.50ch01:93680341-93684095	1.19452
Solyc07g006700	Pathogenesis-related protein PR-1 (AHRD V1 **-- B4FQY0_MAIZE); contains Interpro domain(s) IPR002413 Ves allergen	SL2.50ch07:1559172-1559763	1.19382
Solyc11g011160	High mobility group protein (AHRD V1 *--- Q42461_CANGL); contains Interpro domain(s) IPR005818 Histone H1/H5	SL2.50ch11:4235817-4237261	1.19119
Solyc08g060810	Ubiquitin ligase complex F-box protein GRR1 (AHRD V1 *-** C5G8H6_AJEDR); contains Interpro domain(s) IPR006553 Leucine-rich repeat, cysteine-containing subtype	SL2.50ch08:45559357-45562558	1.1878
Solyc01g006820	Unknown Protein (AHRD V1)	SL2.50ch01:1390710-1394926	1.18772
Solyc04g063240	Senescence-inducible chloroplast stay-green protein 1 (AHRD V1 **-- B6SRJ2_MAIZE)	SL2.50ch04:55382497-55386807	1.18768
Solyc11g013110	Anthocyanidin synthase (AHRD V1 **** B2M0X8_GINBI); contains Interpro domain(s) IPR005123 Oxoglutarate and iron-dependent oxygenase	SL2.50ch11:5961439-5965680	1.18484
Solyc01g105050	Chlorophyll a-b binding protein, chloroplastic (AHRD V1 **** CB12_PETHY); contains Interpro domain(s) IPR001344 Chlorophyll A-B binding protein	SL2.50ch01:93332720-93333889	1.1804
Solyc03g119690	Aspartic proteinase nepenthesin-1 (AHRD V1 **-- C0JAA3_9ORYZ); contains Interpro domain(s) IPR001461 Peptidase A1	SL2.50ch03:68239605-68241858	1.17096
Solyc04g010190	Immunophilin-like (AHRD V1 ***- Q67VQ6_ORYSJ)	SL2.50ch04:3508287-3508857	1.16955
Solyc03g120630	30S ribosomal protein S17 (AHRD V1 *-*- D8JV24_HYPDA); contains Interpro domain(s) IPR019984 Ribosomal protein S17, bacterial-type	SL2.50ch03:68975024-68976023	1.16562
Solyc08g082250	Endoglucanase 1 (AHRD V1 ***- B6U0J0_MAIZE); contains Interpro domain(s) IPR008928 Six-hairpin glycosidase-like IPR012341 Six-hairpin glycosidase IPR018221 Glycoside hydrolase, family 9, active site IPR001701 Glycoside hydrolase, family 9	SL2.50ch08:65093659-65098948	1.16545
Solyc01g008960	Argonaute 4-like protein (AHRD V1 ***- D5FQ91_PELHO); contains Interpro domain(s) IPR003165 Stem cell self-renewal protein Piwi	SL2.50ch01:2976371-2984961	1.16497
Solyc03g031950	Unknown Protein (AHRD V1)	SL2.50ch03:4428025-4428718	1.16473
Solyc11g018550	Ascorbate peroxidase (AHRD V1 **** Q8LSK6_SOLLC); contains Interpro domain(s) IPR002207 Plant ascorbate peroxidase	SL2.50ch11:8668546-8674999	1.16443
Solyc05g054330	Epoxide hydrolase (AHRD V1 **** Q41415_SOLTU); contains Interpro domain(s) IPR000639 Epoxide hydrolase-like	SL2.50ch05:64258765-64261845	1.16438
Solyc09g092390	Adenosylhomocysteinase (AHRD V1 **** Q2XTD0_SOLTU); contains Interpro domain(s) IPR000043 S-adenosyl-L-homocysteine hydrolase	SL2.50ch09:71501588-71503922	1.16377
Solyc01g056780	50S ribosomal protein L34 (AHRD V1 *-*- D7KDQ0_ARALY); contains Interpro domain(s) IPR000271 Ribosomal protein L34	SL2.50ch01:56544077-56545301	1.15665
Solyc04g076850	Auxin responsive protein (AHRD V1 *-*- D9IQE6_CATRO); contains Interpro domain(s) IPR003311 AUX/IAA protein	SL2.50ch04:61760148-61765487	1.15602
Solyc10g086660	Rop guanine nucleotide exchange factor 1 (AHRD V1 ***- ROGF1_ARATH); contains Interpro domain(s) IPR005512 Rop nucleotide exchanger, PRONE	SL2.50ch10:65439118-65442191	1.15448
Solyc02g078040	Pistil extensin like protein (Fragment) (AHRD V1 *-*- Q40552_TOBAC); contains Interpro domain(s) IPR006041 Pollen Ole e 1 allergen and extensin	SL2.50ch02:42857568-42858710	1.15308
Solyc02g068030	Unknown Protein (AHRD V1)	SL2.50ch02:38083956-38084799	1.15114
Solyc02g068160	Os02g0508100 protein (Fragment) (AHRD V1 ***- Q0E0Z9_ORYSJ)	SL2.50ch02:38194315-38194552	1.14915
Solyc03g121460	Prenylated rab acceptor PRA1 (AHRD V1 ***- A2Q469_MEDTR); contains Interpro domain(s) IPR004895 Prenylated rab acceptor PRA1	SL2.50ch03:69563688-69564237	1.14847
Solyc12g009070	Unknown Protein (AHRD V1)	SL2.50ch12:2364567-2364795	1.14602
Solyc10g078910	Os06g0207500 protein (Fragment) (AHRD V1 ***- Q0DDQ9_ORYSJ); contains Interpro domain(s) IPR004253 Protein of unknown function DUF231, plant	SL2.50ch10:60561208-60564817	1.146
Solyc03g007470	Ubiquitin-conjugating enzyme E2 10 (AHRD V1 **** UBC10_ARATH); contains Interpro domain(s) IPR000608 Ubiquitin-conjugating enzyme, E2	SL2.50ch03:2041921-2047562	1.14351
Solyc04g081320	Unknown Protein (AHRD V1); contains Interpro domain(s) IPR001305 Heat shock protein DnaJ, cysteine-rich region	SL2.50ch04:65347962-65351095	1.14315
Solyc07g041830	MTD1 (AHRD V1 *-*- Q9LLM3_MEDTR)	SL2.50ch07:54170340-54174622	1.13948
Solyc02g069450	Photosystem I reaction center subunit III (AHRD V1 ***- Q9XQB4_PHAAU); contains Interpro domain(s) IPR003666 Photosystem I reaction centre protein PsaF, subunit III	SL2.50ch02:39337713-39341652	1.13878
Solyc12g042900	Cytochrome c oxidase subunit Vb (AHRD V1 ***- Q0KKQ8_PEA); contains Interpro domain(s) IPR002124 Cytochrome c oxidase, subunit Vb	SL2.50ch12:39521829-39529763	1.13478
Solyc01g098640	UPF0603 protein At1g54780, chloroplastic (AHRD V1 **-- U603_ARATH); contains Interpro domain(s) IPR007621 Protein of unknown function DUF477	SL2.50ch01:89093171-89100005	1.13307
Solyc11g051210	Unknown Protein (AHRD V1)	SL2.50ch11:17939389-17939767	1.13178
Solyc11g068830	Orotidine 5&apos-phosphate decarboxylase (Orotate phosphoribosyltransferase) (AHRD V1 **** C4QAV6_SCHMA); contains Interpro domain(s) IPR001754 Orotidine 5'-phosphate decarboxylase, core	SL2.50ch11:53436154-53440870	1.13163
Solyc09g008280	S-adenosylmethionine synthase (AHRD V1 ***- B5LAW6_CAPAN); contains Interpro domain(s) IPR002133 S-adenosylmethionine synthetase	SL2.50ch09:1748267-1754554	1.13075
Solyc05g010250	Acetyltransferase-like protein (AHRD V1 ***- Q31BX2_PROM9); contains Interpro domain(s) IPR000182 GCN5-related N-acetyltransferase	SL2.50ch05:4421293-4421869	1.12964
Solyc04g079550	Signal peptidase I (AHRD V1 *-*- B4W1T4_9CYAN); contains Interpro domain(s) IPR000223 Peptidase S26A, signal peptidase I	SL2.50ch04:63972066-63975427	1.12518
Solyc03g044550	Unknown Protein (AHRD V1)	SL2.50ch03:10111153-10111312	1.12363
Solyc02g088740	Genomic DNA chromosome 5 TAC clone K3 (AHRD V1 ***- Q9FL84_ARATH)	SL2.50ch02:50723799-50724093	1.12298
Solyc00g106650	BZIP transcription factor family protein expressed (AHRD V1 *--- Q2R8T2_ORYSJ)	SL2.50ch00:15986457-15986682	1.11822
Solyc10g083650	Peroxiredoxin ahpC/TSA family (AHRD V1 **-- Q1YGN4_MOBAS); contains Interpro domain(s) IPR013740 Redoxin	SL2.50ch10:63438581-63439268	1.11594
Solyc06g068650	4-coumarate CoA ligase (AHRD V1 **** Q0GZS1_9BORA); contains Interpro domain(s) IPR000873 AMP-dependent synthetase and ligase	SL2.50ch06:42557747-42561734	1.11244
Solyc12g008980	Lycopene beta cyclase (AHRD V1 **** C1N7E6_MICPS); contains Interpro domain(s) IPR010108 Lycopene cyclase, beta and epsilon	SL2.50ch12:2285217-2305684	1.11056
Solyc08g077060	Zinc finger protein LSD1 (AHRD V1 **-- Q6QUK7_ORYSJ); contains Interpro domain(s) IPR005735 Zinc finger, LSD1-type	SL2.50ch08:60995770-61000163	1.10913
Solyc02g070940	Chlorophyll a/b binding protein (AHRD V1 **** Q41422_SOLTU); contains Interpro domain(s) IPR001344 Chlorophyll A-B binding protein	SL2.50ch02:40503185-40503983	1.10909
Solyc04g078620	Ubiquitin-conjugating enzyme E2 I (AHRD V1 ***- B6U359_MAIZE); contains Interpro domain(s) IPR000608 Ubiquitin-conjugating enzyme, E2	SL2.50ch04:63308717-63312836	1.10809
Solyc10g050440	Unknown Protein (AHRD V1)	SL2.50ch10:49753938-49755648	1.10633
Solyc12g098640	Cycloeucalenol cycloisomerase (AHRD V1 **-* B6TK44_MAIZE)	SL2.50ch12:66081342-66085587	1.10617
Solyc03g113620	MYB transcription factor (AHRD V1 **** B2CZJ3_CAPAN); contains Interpro domain(s) IPR006447 Myb-like DNA-binding region, SHAQKYF class	SL2.50ch03:63687994-63691939	1.10465
Solyc03g119860	Peptidyl-prolyl cis-trans isomerase (AHRD V1 *-*- D8U4U4_VOLCA); contains Interpro domain(s) IPR002130 Peptidyl-prolyl cis-trans isomerase, cyclophilin-type	SL2.50ch03:68409634-68424488	1.10454
Solyc04g054190	ABC-1 domain protein (AHRD V1 **-- D7E596_NOSA0); contains Interpro domain(s) IPR004147 ABC-1	SL2.50ch04:51904806-51919048	1.1015
Solyc10g078390	Calcium-dependent protein kinase-like (AHRD V1 ***- Q9LET1_ARATH); contains Interpro domain(s) IPR002290 Serine/threonine protein kinase	SL2.50ch10:60221515-60226575	1.09994
Solyc03g031790	Magnesium transporter protein 1 (AHRD V1 **-* C1BXI2_ESOLU); contains Interpro domain(s) IPR006844 OST3/OST6	SL2.50ch03:4276735-4277758	1.0999
Solyc06g071910	3-oxoacyl-reductase (AHRD V1 ***- B6THT6_MAIZE); contains Interpro domain(s) IPR011284 3-oxoacyl-(acyl-carrier-protein) reductase	SL2.50ch06:44286017-44303527	1.09408
Solyc04g074080	WW domain containing protein expressed (AHRD V1 *-*- Q2QVE4_ORYSJ); contains Interpro domain(s) IPR001202 WW/Rsp5/WWP	SL2.50ch04:60098741-60100422	1.0936
Solyc04g015490	Magnesium chelatase subunit D (AHRD V1 *-*- A8I531_CHLRE); contains Interpro domain(s) IPR011776 Magnesium chelatase, ATPase subunit D	SL2.50ch04:5692396-5708956	1.08948
Solyc05g006080	Oligosaccharyltransferase complex subunit ostc-B (AHRD V1 **-- OSTCB_XENLA); contains Interpro domain(s) IPR019353 Oligosaccharyltransferase complex, subunit DC2, eukaryote	SL2.50ch05:814852-815389	1.08777
Solyc10g084430	RING finger protein 44 (AHRD V1 *--- RNF44_RAT); contains Interpro domain(s) IPR018957 Zinc finger, C3HC4 RING-type	SL2.50ch10:63971641-63972945	1.08656
Solyc06g033980	Ribonuclease H (AHRD V1 ***- Q2HUA4_MEDTR); contains Interpro domain(s) IPR002156 Ribonuclease H	SL2.50ch06:23473762-23475195	1.08427
Solyc02g012000	ATP synthase subunit alpha chloroplastic (AHRD V1 ***- D3WAR1_AUCJA); contains Interpro domain(s) IPR017458 ATPase, F1 complex, alpha subunit, C-terminal	SL2.50ch02:13832654-13833057	1.08324
Solyc01g073750	Glucan synthase like 3 (AHRD V1 ***- D8R8I5_SELML); contains Interpro domain(s) IPR003440 Glycosyl transferase, family 48	SL2.50ch01:81118564-81146307	1.08314
Solyc03g059320	Unknown Protein (AHRD V1)	SL2.50ch03:28716252-28716426	1.0822
Solyc05g053810	Serine hydroxymethyltransferase (AHRD V1 **** D2D306_GOSHI); contains Interpro domain(s) IPR001085 Serine hydroxymethyltransferase	SL2.50ch05:63847581-63852098	1.08184
Solyc02g088680	Unknown Protein (AHRD V1)	SL2.50ch02:50663919-50681495	1.08083
Solyc05g014260	Response regulator 11 (AHRD V1 *-*- Q0WRT0_ARATH); contains Interpro domain(s) IPR017053 Response regulator, plant B-type	SL2.50ch05:8044501-8054756	1.07982
Solyc11g051180	Unknown Protein (AHRD V1)	SL2.50ch11:17860248-17860770	1.07738
Solyc03g111120	Malate synthase (AHRD V1 ***- B9RAK0_RICCO); contains Interpro domain(s) IPR001465 Malate synthase	SL2.50ch03:61790252-61802073	1.07606
Solyc02g084980	Galactinol synthase (AHRD V1 ***- C7G304_SOLLC); contains Interpro domain(s) IPR002495 Glycosyl transferase, family 8	SL2.50ch02:48001865-48022336	1.07181
Solyc04g082010	Plastocyanin (AHRD V1 ***- Q0W9E5_SOLCO); contains Interpro domain(s) IPR000923 Blue (type 1) copper domain	SL2.50ch04:65809832-65825899	1.0692
Solyc07g008180	YABBY-like transcription factor CRABS CLAW-like protein (AHRD V1 **-* Q6SRZ7_ANTMA); contains Interpro domain(s) IPR006780 YABBY protein	SL2.50ch07:2916877-2921216	1.06849
Solyc06g066010	U11/U12 small nuclear ribonucleoprotein protein (AHRD V1 *-*- C1C3V0_RANCA); contains Interpro domain(s) IPR000626 Ubiquitin	SL2.50ch06:41364510-41367748	1.06848
Solyc09g092110	Light regulated protein-like protein (AHRD V1 ***- A8IXK8_BRACM); contains Interpro domain(s) IPR009856 Light regulated Lir1	SL2.50ch09:71261707-71262630	1.06737
Solyc03g083100	Calmodulin-binding protein family-like (AHRD V1 **-* Q6YXT2_ORYSJ); contains Interpro domain(s) IPR000048 IQ calmodulin-binding region	SL2.50ch03:52919753-52922669	1.06545
Solyc07g049440	GDSL esterase/lipase At2g04570 (AHRD V1 ***- GDL34_ARATH); contains Interpro domain(s) IPR001087 Lipase, GDSL	SL2.50ch07:59709555-59712899	1.06545
Solyc06g050570	Prenylated rab acceptor family protein (AHRD V1 ***- D7LVC4_ARALY); contains Interpro domain(s) IPR004895 Prenylated rab acceptor PRA1	SL2.50ch06:33277793-33278450	1.06422
Solyc07g021380	ATP synthase subunit b, chloroplastic (AHRD V1 ***- ATPF_SOLTU); contains Interpro domain(s) IPR002146 ATPase, F0 complex, subunit B/B', bacterial and chloroplast	SL2.50ch07:17541561-17541927	1.06249
Solyc08g068290	Os01g0786800 protein (Fragment) (AHRD V1 ***- Q0JIP0_ORYSJ); contains Interpro domain(s) IPR002781 Protein of unknown function DUF81	SL2.50ch08:57388296-57394048	1.06046
Solyc08g006890	Tubulin alpha-3 chain (AHRD V1 ***- B6SPX4_MAIZE); contains Interpro domain(s) IPR002452 Alpha tubulin	SL2.50ch08:1457075-1460213	1.06045
Solyc07g063610	Dynein light chain 2 cytoplasmic (AHRD V1 ***- C3KIM6_ANOFI); contains Interpro domain(s) IPR001372 Dynein light chain, type 1 and 2	SL2.50ch07:66041902-66043335	1.05829
Solyc12g019740	Thioredoxin family protein (AHRD V1 ***- D7KIT3_ARALY); contains Interpro domain(s) IPR015467 Thioredoxin, core	SL2.50ch12:11252391-11255227	1.05588
Solyc10g084040	Thylakoid lumen 15.0-kDa protein (Fragment) (AHRD V1 **-- B8C1L2_THAPS)	SL2.50ch10:63712822-63715580	1.05553
Solyc01g060240	Unknown Protein (AHRD V1); contains Interpro domain(s) IPR012482 Lg106-like	SL2.50ch01:69831206-69833791	1.05399
Solyc03g005470	Nicotiana lesion-inducing like (AHRD V1 ***- B6T757_MAIZE); contains Interpro domain(s) IPR008637 HR-like lesion-inducer	SL2.50ch03:366039-369863	1.05266
Solyc06g075800	Histone H2B (AHRD V1 ***- Q2XPW1_SOLTU); contains Interpro domain(s) IPR000558 Histone H2B	SL2.50ch06:47103631-47104072	1.05126
Solyc10g005960	Fasciclin-like arabinogalactan protein 10 (AHRD V1 ***- A9XTL5_GOSHI); contains Interpro domain(s) IPR000782 FAS1 domain	SL2.50ch10:742630-743878	1.05071
Solyc03g116630	Unknown Protein (AHRD V1)	SL2.50ch03:65965810-65966935	1.0451
Solyc04g005800	Homeobox-leucine zipper protein (AHRD V1 *-*- Q9FXN8_ZINEL); contains Interpro domain(s) IPR001356 Homeobox	SL2.50ch04:514767-517082	1.04356
Solyc03g007030	CDGSH iron sulfur domain-containing protein 1 (AHRD V1 ***- B5X1R9_SALSA); contains Interpro domain(s) IPR006622 Iron sulphur domain-containing, CDGSH-type, subfamily	SL2.50ch03:1570910-1573506	1.0422
Solyc08g013670	Photosystem I reaction center subunit (AHRD V1 ***- D2K7Z2_TOBAC); contains Interpro domain(s) IPR008796 Photosystem I reaction centre subunit N	SL2.50ch08:3146902-3148093	1.04188
Solyc07g006310	Transcription factor (AHRD V1 ***- D7MBW4_ARALY)	SL2.50ch07:1126616-1126799	1.04033
Solyc01g102290	Stress-induced hydrophobic peptide (AHRD V1 **-- B9N409_POPTR); contains Interpro domain(s) IPR000612 Uncharacterised protein family UPF0057	SL2.50ch01:91087829-91103406	1.03917
Solyc01g088480	Adenylate kinase (AHRD V1 ***- Q9XHP7_CERRI); contains Interpro domain(s) IPR006266 UMP-CMP kinase	SL2.50ch01:83267068-83271080	1.03786
Solyc06g051400	Omega-3 fatty acid desaturase (AHRD V1 **** Q7X7I9_SOLLC); contains Interpro domain(s) IPR005804 Fatty acid desaturase, type 1	SL2.50ch06:34762014-34764430	1.03608
Solyc09g074540	Cytochrome b6-f complex subunit 6 (AHRD V1 ***- Q5K3U2_9MAGN); contains Interpro domain(s) IPR007802 Cytochrome b6/f complex subunit VI	SL2.50ch09:66368674-66385878	1.03287
Solyc10g005080	Late elongated hypocotyl and circadian clock associated-1-like protein 1 (AHRD V1 **-- C0SNP1_SOYBN)	SL2.50ch10:59309-91358	1.03198
Solyc05g007180	Homeobox-leucine zipper-like protein (AHRD V1 *-*- Q3HRT1_PICGL); contains Interpro domain(s) IPR003106 Leucine zipper, homeobox-associated	SL2.50ch05:1796892-1799609	1.02876
Solyc10g085020	Tubulin beta chain (AHRD V1 ***- B9HP96_POPTR); contains Interpro domain(s) IPR002453 Beta tubulin	SL2.50ch10:64354525-64356278	1.02748
Solyc07g053540	Fasciclin-like arabinogalactan protein 4 (AHRD V1 ***- A9XTK9_GOSHI); contains Interpro domain(s) IPR000782 FAS1 domain	SL2.50ch07:61961765-61962509	1.02671
Solyc02g084710	Thioredoxin h1 (AHRD V1 ***- A8HTK0_SOYBN); contains Interpro domain(s) IPR015467 Thioredoxin, core	SL2.50ch02:47816559-47818246	1.02622
Solyc01g095580	GH3 family protein (AHRD V1 ***- B9I8V1_POPTR); contains Interpro domain(s) IPR004993 GH3 auxin-responsive promoter	SL2.50ch01:86793667-86797203	1.02491
Solyc09g097850	Cysteine proteinase inhibitor (AHRD V1 ***- A7L2Z3_GOSHI); contains Interpro domain(s) IPR002885 Pentatricopeptide repeat	SL2.50ch09:71842795-71843200	1.02418
Solyc02g079190	Auxin F-box protein 5 (AHRD V1 **-- D7MPH1_ARALY); contains Interpro domain(s) IPR001810 Cyclin-like F-box	SL2.50ch02:43802274-43807437	1.02234
Solyc06g072350	UPF0497 membrane protein 17 (AHRD V1 ***- U497H_RICCO); contains Interpro domain(s) IPR006702 Uncharacterised protein family UPF0497, trans-membrane plant	SL2.50ch06:44623515-44624887	1.02227
Solyc02g087760	Calmodulin binding protein (AHRD V1 **-* B6U6R2_MAIZE); contains Interpro domain(s) IPR000048 IQ calmodulin-binding region	SL2.50ch02:50065397-50070646	1.01969
Solyc04g054810	Pollen allergen Phl p 11 (AHRD V1 ***- B6T2Z8_MAIZE); contains Interpro domain(s) IPR006041 Pollen Ole e 1 allergen and extensin	SL2.50ch04:53285102-53286570	1.01937
Solyc01g006980	Malonyl CoA-acyl carrier protein transacylase containing protein expressed (AHRD V1 ***- Q10MS3_ORYSJ); contains Interpro domain(s) IPR004410 Malonyl CoA-acyl carrier protein transacylase	SL2.50ch01:1552092-1555934	1.01778
Solyc03g120640	Photosystem I reaction center subunit VI-1, chloroplastic (AHRD V1 ***- PSAH1_ARATH); contains Interpro domain(s) IPR004928 Photosystem I reaction centre subunit VI	SL2.50ch03:68977222-68978971	1.01645
Solyc04g078610	Kinesin-like protein (AHRD V1 ***- Q8GS71_ARATH); contains Interpro domain(s) IPR001752 Kinesin, motor region	SL2.50ch04:63283766-63295161	1.01607
Solyc09g007930	Unknown Protein (AHRD V1)	SL2.50ch09:1429131-1444221	1.01434
Solyc01g088660	Os04g0585900 protein (Fragment) (AHRD V1 *-*- Q0JAP2_ORYSJ); contains Interpro domain(s) IPR007650 Protein of unknown function DUF581	SL2.50ch01:83424795-83444651	1.01084
Solyc05g018730	Unknown Protein (AHRD V1)	SL2.50ch05:22898976-22900544	1.00989
Solyc10g005110	Coproporphyrinogen III oxidase aerobic (AHRD V1 ***- A9DTF4_9FLAO); contains Interpro domain(s) IPR001260 Coproporphyrinogen III oxidase	SL2.50ch10:96241-103626	1.00734
Solyc11g008980	Os02g0726600 protein (Fragment) (AHRD V1 **-- Q0DXY2_ORYSJ)	SL2.50ch11:3135392-3136007	1.00672
Solyc04g079320	Uroporphyrinogen III synthase (AHRD V1 **** B0FMS4_HORVU); contains Interpro domain(s) IPR003754 Tetrapyrrole biosynthesis, uroporphyrinogen III synthase	SL2.50ch04:63828596-63843787	1.00384
Solyc02g085730	Allene oxide cyclase (AHRD V1 **** Q9LEG5_SOLLC); contains Interpro domain(s) IPR009410 Allene oxide cyclase	SL2.50ch02:48531685-48534017	1.00202
Solyc05g052270	CBL-interacting protein kinase 13 (AHRD V1 **** C4P7W2_VITVI); contains Interpro domain(s) IPR002290 Serine/threonine protein kinase	SL2.50ch05:62532313-62535944	0.999461
Solyc08g076470	Glycerol-3-phosphate acyltransferase (AHRD V1 **** Q7XYH5_CAPAN); contains Interpro domain(s) IPR016222 Glycerol-3-phosphate O-acyltransferase	SL2.50ch08:60473435-60486715	0.999445
Solyc04g081290	Lysine decarboxylase-like protein (AHRD V1 **-- B6T4M5_MAIZE); contains Interpro domain(s) IPR005269 Conserved hypothetical protein CHP00730	SL2.50ch04:65331681-65334990	0.997947
Solyc03g059480	Unknown Protein (AHRD V1)	SL2.50ch03:30061022-30064809	0.997497
Solyc10g009570	Rhodanese-related sulfurtransferase (AHRD V1 *--- A4U0Q7_9PROT); contains Interpro domain(s) IPR001763 Rhodanese-like	SL2.50ch10:3694791-3699858	0.99694
Solyc10g006760	Universal stress protein (Usp) (AHRD V1 *--- A2Q2X4_MEDTR); contains Interpro domain(s) IPR006016 UspA	SL2.50ch10:1210973-1214025	0.996348
Solyc11g068820	50S ribosomal protein L27 (AHRD V1 ***- Q8LEF5_ARATH); contains Interpro domain(s) IPR001684 Ribosomal protein L27	SL2.50ch11:53430143-53433007	0.994922
Solyc07g042630	Beta-Amyrin Synthase (AHRD V1 **** O82146_PANGI); contains Interpro domain(s) IPR018333 Squalene cyclase	SL2.50ch07:56088940-56108664	0.994758
Solyc02g091880	Cytochrome c oxidase subunit VIa family protein expressed (AHRD V1 **** Q7XZW4_ORYSJ); contains Interpro domain(s) IPR001349 Cytochrome c oxidase, subunit VIa	SL2.50ch02:53110732-53113832	0.993027
Solyc01g100040	Integrin-linked kinase-associated serine/threonine phosphatase 2C (AHRD V1 **** ILKAP_HUMAN); contains Interpro domain(s) IPR015655 Protein phosphatase 2C	SL2.50ch01:90111511-90114588	0.991524
Solyc06g053830	Auxin responsive protein (AHRD V1 ***- D9IQE6_CATRO); contains Interpro domain(s) IPR003311 AUX/IAA protein	SL2.50ch06:36689901-36692281	0.990625
Solyc04g054740	Inositol-3-phosphate synthase (AHRD V1 ***- C4PW06_ARATH); contains Interpro domain(s) IPR002587 Myo-inositol-1-phosphate synthase	SL2.50ch04:53181619-53184809	0.988659
Solyc05g055740	Tyrosine phosphatase family protein (AHRD V1 **** B8N9Z8_ASPFN); contains Interpro domain(s) IPR020428 Protein-tyrosine phosphatase, dual specificity phosphatase, eukaryotic	SL2.50ch05:65260713-65267417	0.988475
Solyc06g068140	Methyl binding domain protein (Fragment) (AHRD V1 *--- B9HAA5_POPTR); contains Interpro domain(s) IPR001739 Methyl-CpG DNA binding	SL2.50ch06:42234756-42239051	0.987228
Solyc02g087150	Heavy-metal-associated domain-containing protein (AHRD V1 *-*- D7M6P1_ARALY); contains Interpro domain(s) IPR006121 Heavy metal transport/detoxification protein	SL2.50ch02:49644124-49657357	0.983913
Solyc12g100060	Zinc finger A20 and AN1 domain-containing stress-associated protein 6 (AHRD V1 ***- C1C2A2_9MAXI); contains Interpro domain(s) IPR000058 Zinc finger, AN1-type	SL2.50ch12:66947357-66947840	0.98136
Solyc10g086400	THO complex subunit 4 (AHRD V1 **-- B6TMR7_MAIZE); contains Interpro domain(s) IPR012677 Nucleotide-binding, alpha-beta plait	SL2.50ch10:65230838-65235220	0.978916
Solyc04g045600	Serine/threonine kinase (AHRD V1 **** Q32SF8_HORVD); contains Interpro domain(s) IPR002290 Serine/threonine protein kinase	SL2.50ch04:34264553-34269461	0.978306
Solyc08g080140	dTDP-4-dehydrorhamnose reductase (AHRD V1 **-- B6STR1_MAIZE); contains Interpro domain(s) IPR016040 NAD(P)-binding domain	SL2.50ch08:63478753-63480888	0.97705
Solyc10g078550	Glutamate dehydrogenase (AHRD V1 **** Q8L6A0_TOBAC); contains Interpro domain(s) IPR014362 Glutamate dehydrogenase	SL2.50ch10:60340818-60343861	0.976539
Solyc04g015850	Unknown Protein (AHRD V1)	SL2.50ch04:6218609-6220398	0.975709
Solyc07g022900	Chlorophyll a-b binding protein 4, chloroplastic (AHRD V1 **** CA4_ARATH); contains Interpro domain(s) IPR001344 Chlorophyll A-B binding protein	SL2.50ch07:23224808-23226448	0.975504
Solyc10g081960	Unknown Protein (AHRD V1)	SL2.50ch10:62884198-62891628	0.973169
Solyc06g065490	PsbP domain-containing protein 6, chloroplastic (AHRD V1 ***- PPD6_ARATH); contains Interpro domain(s) IPR016123 Mog1/PsbP, alpha/beta/alpha sandwich	SL2.50ch06:40880467-40883199	0.973011
Solyc08g066180	HMP-PP phosphatase (AHRD V1 *--- COF_CITK8); contains Interpro domain(s) IPR013200 HAD superfamily hydrolase-like, type 3	SL2.50ch08:54576282-54587682	0.971855
Solyc11g051230	Unknown Protein (AHRD V1)	SL2.50ch11:17959785-17971092	0.970246
Solyc10g006230	Chlorophyll a-b binding protein 7, chloroplastic (AHRD V1 ***- CB12_SOLLC); contains Interpro domain(s) IPR001344 Chlorophyll A-B binding protein	SL2.50ch10:920026-923670	0.969681
Solyc10g081160	Ubiquitin-conjugating enzyme E2 S (AHRD V1 ***- UBE2S_XENTR); contains Interpro domain(s) IPR000608 Ubiquitin-conjugating enzyme, E2	SL2.50ch10:62297359-62301680	0.969186
Solyc10g061830	Photosystem II CP43 chlorophyll apoprotein (AHRD V1 ***- D3WBZ0_9MAGN); contains Interpro domain(s) IPR000932 Photosystem antenna protein-like	SL2.50ch10:22462599-22463606	0.968616
Solyc08g079000	Unknown Protein (AHRD V1)	SL2.50ch08:62661691-62662997	0.965951
Solyc04g011500	Actin 4 (AHRD V1 ***- B9HMH5_POPTR); contains Interpro domain(s) IPR004000 Actin/actin-like	SL2.50ch04:3936011-3939826	0.965932
Solyc05g005490	Carbonic anhydrase (AHRD V1 ***- Q5NE21_SOLLC); contains Interpro domain(s) IPR015892 Carbonic anhydrase, prokaryotic-like, conserved site	SL2.50ch05:355896-366613	0.963734
Solyc05g054720	Tic20-like protein (AHRD V1 ***- Q2V9A0_SOLTU); contains Interpro domain(s) IPR005691 Chloroplast protein import component Tic20	SL2.50ch05:64580119-64582715	0.961746
Solyc07g047710	Glucan endo-1 3-beta-glucosidase 3 (AHRD V1 ***- B6UBU1_MAIZE); contains Interpro domain(s) IPR012946 X8	SL2.50ch07:58931402-58932662	0.961149
Solyc02g067370	Nucleosome assembly protein family (AHRD V1 **-- A9RDJ7_PHYPA); contains Interpro domain(s) IPR002164 Nucleosome assembly protein (NAP)	SL2.50ch02:37565539-37572936	0.960989
Solyc07g005440	CBL-interacting protein kinase 9 (AHRD V1 **** A0MNJ6_POPTR); contains Interpro domain(s) IPR002290 Serine/threonine protein kinase	SL2.50ch07:339057-340332	0.959302
Solyc02g089160	Cytochrome P450 (AHRD V1 ***- B9N6N1_POPTR); contains Interpro domain(s) IPR002401 Cytochrome P450, E-class, group I	SL2.50ch02:51044152-51047499	0.958922
Solyc10g008740	Magnesium chelatase ATPase subunit I (AHRD V1 **** Q53RM0_ORYSJ); contains Interpro domain(s) IPR011775 Magnesium chelatase, ATPase subunit I	SL2.50ch10:2822973-2826287	0.955951
Solyc02g085100	Aldose 1-epimerase family protein (AHRD V1 **** D7MMG0_ARALY); contains Interpro domain(s) IPR014718 Glycoside hydrolase-type carbohydrate-binding, subgroup	SL2.50ch02:48091616-48095979	0.953796
Solyc02g065400	Oxygen-evolving enhancer protein 1 of photosystem II (AHRD V1 ***- A8J0E4_CHLRE); contains Interpro domain(s) IPR002628 Photosystem II manganese-stabilizing protein PsbO	SL2.50ch02:36573933-36576914	0.951028
Solyc07g005390	Aldehyde dehydrogenase (AHRD V1 **** A7GLM2_BACCN); contains Interpro domain(s) IPR015590 Aldehyde dehydrogenase	SL2.50ch07:296473-302381	0.94722
Solyc07g054770	Wound induced protein (AHRD V1 ***- B6SKC8_MAIZE)	SL2.50ch07:62982490-62982760	0.946476
Solyc05g007830	Expansin 2 (AHRD V1 ***- Q9FUM2_PRUAV); contains Interpro domain(s) IPR002963 Expansin	SL2.50ch05:2280731-2283530	0.945991
Solyc04g071560	Thioredoxin y (AHRD V1 ***- B9GTH5_POPTR); contains Interpro domain(s) IPR005746 Thioredoxin	SL2.50ch04:58540494-58543938	0.944923
Solyc06g049040	BZIP transcription factor family protein (AHRD V1 ***- D7LF63_ARALY); contains Interpro domain(s) IPR011616 bZIP transcription factor, bZIP-1	SL2.50ch06:32316240-32320446	0.944264
Solyc03g078640	Unknown Protein (AHRD V1)	SL2.50ch03:51259359-51260814	0.940726
Solyc02g077480	Histone H3 (AHRD V1 ***- D8L9K7_WHEAT); contains Interpro domain(s) IPR000164 Histone H3	SL2.50ch02:42407553-42407964	0.939324
Solyc07g039190	Unknown Protein (AHRD V1)	SL2.50ch07:45555088-45559089	0.937472
Solyc03g113280	Membrane protein HPP family (AHRD V1 *-*- D9Y9E6_9DELT); contains Interpro domain(s) IPR007065 HPP	SL2.50ch03:63464042-63469158	0.935118
Solyc01g111380	Actin depolymerizing factor 5 (AHRD V1 **** A1XJ48_GOSHI); contains Interpro domain(s) IPR002108 Actin-binding, cofilin/tropomyosin type	SL2.50ch01:97649520-97650606	0.935088
Solyc03g118120	Transferase transferring glycosyl groups (AHRD V1 **-* D7MH74_ARALY)	SL2.50ch03:67079280-67080451	0.934917
Solyc06g073920	YABBY-like transcription factor CRABS CLAW-like protein (AHRD V1 **-* Q6SRZ7_ANTMA); contains Interpro domain(s) IPR006780 YABBY protein	SL2.50ch06:45648700-45654788	0.934855
Solyc02g021430	Mitochondrial transcription termination factor (Fragment) (AHRD V1 *--- C6FB12_PSEMZ); contains Interpro domain(s) IPR003690 Mitochodrial transcription termination factor-related	SL2.50ch02:22711491-22712412	0.934673
Solyc04g063230	Dehydration-responsive family protein (AHRD V1 **-- D7LF23_ARALY); contains Interpro domain(s) IPR004159 Protein of unknown function DUF248, methyltransferase putative	SL2.50ch04:55370989-55377449	0.934407
Solyc03g118240	Magnesium-protoporphyrin ix methyltransferase (AHRD V1 **** D7MGJ7_ARALY); contains Interpro domain(s) IPR010251 Magnesium protoporphyrin O-methyltransferase	SL2.50ch03:67161065-67163065	0.933774
Solyc04g071970	Light stress-responsive one-helix protein-like (AHRD V1 ***- Q5ZC72_ORYSJ)	SL2.50ch04:58960046-58982846	0.931047
Solyc10g007320	Uroporphyrinogen decarboxylase (AHRD V1 **** D7L387_ARALY); contains Interpro domain(s) IPR006361 Uroporphyrinogen decarboxylase HemE	SL2.50ch10:1712710-1727585	0.930906
Solyc11g042440	Genomic DNA chromosome 5 P1 clone MKN22 (AHRD V1 ***- Q9LVC2_ARATH)	SL2.50ch11:36586595-36586910	0.930231
Solyc02g069490	FAD linked oxidase domain protein (AHRD V1 **-- D1VPW7_9ACTO); contains Interpro domain(s) IPR006094 FAD linked oxidase, N-terminal	SL2.50ch02:39357630-39359749	0.922689
Solyc06g051200	50S ribosomal protein L3 (AHRD V1 ***- D7LJX0_ARALY); contains Interpro domain(s) IPR019927 Ribosomal protein L3, bacterial/organelle-type	SL2.50ch06:34393614-34395989	0.921717
Solyc12g057110	14-3-3 protein beta/alpha-B (AHRD V1 **-- 143BB_XENLA); contains Interpro domain(s) IPR000308 14-3-3 protein	SL2.50ch12:63191705-63194481	0.921548
Solyc08g077880	Light harvesting-like protein 3 (AHRD V1 **-- B9N2V9_POPTR)	SL2.50ch08:61748157-61790863	0.921172
Solyc03g097870	MtN3-like protein (AHRD V1 **-- Q9LUE3_ARATH); contains Interpro domain(s) IPR018179 RAG1-activating protein 1 homologue	SL2.50ch03:60189899-60192392	0.92068
Solyc12g049620	Unknown Protein (AHRD V1)	SL2.50ch12:36487211-36587526	0.92007
Solyc10g083990	Unknown Protein (AHRD V1)	SL2.50ch10:63671176-63673959	0.920012
Solyc09g075460	Polygalacturonase-like protein-like (AHRD V1 ***- Q2XTD7_SOLTU); contains Interpro domain(s) IPR012334 Pectin lyase fold	SL2.50ch09:67167055-67171026	0.918561
Solyc06g073260	NAD-dependent epimerase/dehydratase (AHRD V1 **-- C7QWY4_CYAP0); contains Interpro domain(s) IPR016040 NAD(P)-binding domain	SL2.50ch06:45140165-45144023	0.918223
Solyc07g042300	Disease resistance response (AHRD V1 ***- D7KM73_ARALY); contains Interpro domain(s) IPR004265 Plant disease resistance response protein	SL2.50ch07:55432301-55432865	0.916282
Solyc04g074480	3-deoxy-7-phosphoheptulonate synthase (Phospho-2-dehydro-3-deoxyheptonate aldolase) (DAHP synthetase class II) (AHRD V1 **** A4YX08_BRASO); contains Interpro domain(s) IPR002480 DAHP synthetase, class II	SL2.50ch04:60468401-60472033	0.915671
Solyc09g074450	Unknown Protein (AHRD V1)	SL2.50ch09:66254995-66257775	0.915422
Solyc12g009580	CRABS CLAW (Fragment) (AHRD V1 **-- Q5EMM7_GOSHI); contains Interpro domain(s) IPR006780 YABBY protein	SL2.50ch12:2837632-2843798	0.913355
Solyc01g110310	GATA transcription factor 9 (AHRD V1 *-*- B6STZ1_MAIZE); contains Interpro domain(s) IPR016679 Transcription factor, GATA, plant	SL2.50ch01:97046157-97047704	0.909715
Solyc07g062590	Beta-1 3-galactosyltransferase 6 (AHRD V1 ***- B6UBH3_MAIZE); contains Interpro domain(s) IPR002659 Glycosyl transferase, family 31	SL2.50ch07:65281872-65297524	0.907063
Solyc01g095790	Splicing factor 3a subunit 3 (AHRD V1 *-*- D8TLN4_VOLCA)	SL2.50ch01:86973776-86977812	0.906875
Solyc05g024260	RAG1-activating protein 1 homolog (AHRD V1 **-- R1AP1_DANRE); contains Interpro domain(s) IPR018179 RAG1-activating protein 1 homologue	SL2.50ch05:30963490-30968729	0.90639
Solyc01g094010	CXE carboxylesterase (AHRD V1 **-- Q0ZPW6_9ROSA); contains Interpro domain(s) IPR013094 Alpha/beta hydrolase fold-3	SL2.50ch01:85582976-85585145	0.906202
Solyc10g047650	p8MTCP1 (AHRD V1 ***- B6TKB9_MAIZE); contains Interpro domain(s) IPR010625 CHCH	SL2.50ch10:41542924-41544986	0.904089
Solyc03g082440	G protein-coupled seven transmembrane receptor (AHRD V1 **-- A8J5P4_CHLRE); contains Interpro domain(s) IPR009637 Transmembrane receptor, eukaryota	SL2.50ch03:52381444-52382767	0.9026
Solyc02g077680	Phosphorylase (AHRD V1 **** B9H2Q8_POPTR); contains Interpro domain(s) IPR011833 Glycogen/starch/alpha-glucan phosphorylase	SL2.50ch02:42567103-42585899	0.902336
Solyc03g044150	Subtilisin-like protease (AHRD V1 ***- A9XG40_TOBAC); contains Interpro domain(s) IPR015500 Peptidase S8, subtilisin-related	SL2.50ch03:8226101-8228892	0.902251
Solyc06g073180	Zinc finger protein CONSTANS-LIKE 1 (AHRD V1 *--- COL1_ARATH); contains Interpro domain(s) IPR000315 Zinc finger, B-box	SL2.50ch06:45089623-45096091	0.901499
Solyc04g071930	One helix protein 2 (AHRD V1 **-- B9H7V8_POPTR)	SL2.50ch04:58945182-58947353	0.900284
Solyc06g005710	cDNA clone 002-143-C11 full insert sequence (AHRD V1 *--- B7F1B2_ORYSJ); contains Interpro domain(s) IPR016040 NAD(P)-binding domain	SL2.50ch06:759914-763989	0.895743
Solyc03g071710	Self-pruning interacting protein 1 (AHRD V1 ***- Q9FR57_SOLLC)	SL2.50ch03:18374742-18375090	0.893957
Solyc09g018750	Inosine-5&apos-monophosphate dehydrogenase (AHRD V1 ***- Q0KFK7_RALEH); contains Interpro domain(s) IPR000644 Cystathionine beta-synthase, core	SL2.50ch09:16842802-16844969	0.893546
Solyc06g007760	Ycf54 protein (AHRD V1 *--- Q8DIT2_THEEB); contains Interpro domain(s) IPR019616 Protein of unknown function DUF2488	SL2.50ch06:1716213-1719425	0.893404
Solyc07g042440	Alkyl hydroperoxide reductase/Thiol specific antioxidant family protein (AHRD V1 **-- B0C2Q1_ACAM1); contains Interpro domain(s) IPR000866 Alkyl hydroperoxide reductase/ Thiol specific antioxidant/ Mal allergen	SL2.50ch07:55580994-55583827	0.891592
Solyc02g081330	Phytoene synthase 2 (AHRD V1 **** A9Q2P8_SOLLC); contains Interpro domain(s) IPR019845 Squalene/phytoene synthase, conserved site IPR002060 Squalene/phytoene synthase	SL2.50ch02:45335102-45339205	0.889361
Solyc02g084410	Glyoxalase (AHRD V1 ***- B4ERW1_WHEAT); contains Interpro domain(s) IPR004360 Glyoxalase/bleomycin resistance protein/dioxygenase	SL2.50ch02:47525356-47526757	0.885689
Solyc07g064970	Microtubule-associated protein MAP65-1a (AHRD V1 **** Q9FEV9_TOBAC); contains Interpro domain(s) IPR007145 MAP65/ASE1	SL2.50ch07:66913994-66921821	0.885394
Solyc07g043480	UDP-glucose glucosyltransferase (AHRD V1 *-** D2KTV5_LOTJA); contains Interpro domain(s) IPR002213 UDP-glucuronosyl/UDP-glucosyltransferase	SL2.50ch07:57269569-57270940	0.884555
Solyc11g066450	Unknown Protein (AHRD V1)	SL2.50ch11:52205333-52209591	0.88325
Solyc10g081680	Unknown Protein (AHRD V1)	SL2.50ch10:62703791-62704022	0.881998
Solyc11g027650	Unknown Protein (AHRD V1)	SL2.50ch11:18627574-18627868	0.879867
Solyc11g012790	SEC14-like protein 1 (AHRD V1 **-- B6TAH4_MAIZE); contains Interpro domain(s) IPR001251 Cellular retinaldehyde-binding/triple function, C-terminal	SL2.50ch11:5558185-5562111	0.879792
Solyc04g078380	MFP1 attachment factor 1 (AHRD V1 **-- Q9M7N4_SOYBN)	SL2.50ch04:63114088-63116979	0.877874
Solyc12g100160	50S ribosomal protein L6 (AHRD V1 ***- B6SL57_MAIZE); contains Interpro domain(s) IPR019906 Ribosomal protein L6, subgroup	SL2.50ch12:66989722-67005001	0.876922
Solyc10g005340	Rop-interactive crib motif-containing protein 1 (AHRD V1 *--- D7LGA6_ARALY); contains Interpro domain(s) IPR000095 PAK-box/P21-Rho-binding	SL2.50ch10:239504-258304	0.87531
Solyc09g082970	Pyruvate kinase (AHRD V1 **** B9HKC4_POPTR); contains Interpro domain(s) IPR001697 Pyruvate kinase	SL2.50ch09:68643059-68651782	0.87479
Solyc01g110370	Zinc finger protein CONSTANS-LIKE 3 (AHRD V1 *--- COL3_ARATH); contains Interpro domain(s) IPR000315 Zinc finger, B-box	SL2.50ch01:97087360-97092242	0.873855
Solyc05g053080	Unknown Protein (AHRD V1)	SL2.50ch05:63208063-63211026	0.873328
Solyc11g066720	Bifunctional polymyxin resistance arnA protein (AHRD V1 ***- B6TQB1_MAIZE); contains Interpro domain(s) IPR001509 NAD-dependent epimerase/dehydratase	SL2.50ch11:52507940-52512451	0.869326
Solyc04g074510	14-3-3 protein beta/alpha-B (AHRD V1 **-- 143BB_XENLA); contains Interpro domain(s) IPR000308 14-3-3 protein	SL2.50ch04:60500768-60502948	0.86704
Solyc05g010420	S-adenosylmethionine decarboxylase proenzyme (AHRD V1 **** Q7XZQ9_VITVI); contains Interpro domain(s) IPR018167 S-adenosylmethionine decarboxylase subgroup IPR001985 S-adenosylmethionine decarboxylase	SL2.50ch05:4641991-4657595	0.865738
Solyc04g077440	Squalene monooxygenase (AHRD V1 ***- Q506K3_DATIN); contains Interpro domain(s) IPR013698 Squalene epoxidase	SL2.50ch04:62341000-62355901	0.865216
Solyc05g017970	Unknown Protein (AHRD V1)	SL2.50ch05:19331941-19335715	0.864139
Solyc01g087170	Zinc finger CCCH domain-containing protein 30 (AHRD V1 ***- C3H30_ARATH); contains Interpro domain(s) IPR002110 Ankyrin	SL2.50ch01:82102044-82106135	0.863691
Solyc03g118840	RING-finger protein like (AHRD V1 *-*- B6SVN2_MAIZE); contains Interpro domain(s) IPR018957 Zinc finger, C3HC4 RING-type	SL2.50ch03:67639677-67643194	0.854624
Solyc10g008720	GDSL esterase/lipase At1g28580 (AHRD V1 ***- GDL7_ARATH); contains Interpro domain(s) IPR001087 Lipase, GDSL	SL2.50ch10:2792714-2796438	0.85441
Solyc05g025600	Chloroplast photosystem II subunit X (Fragment) (AHRD V1 ***- B1PPX5_9MYRT); contains Interpro domain(s) IPR009518 Photosystem II protein PsbX	SL2.50ch05:34412776-34413112	0.853888
Solyc04g071340	Fructose-1 6-bisphosphatase class 1 (AHRD V1 **** D3PE46_DEFDS); contains Interpro domain(s) IPR000146 Fructose-1,6-bisphosphatase	SL2.50ch04:58267264-58271871	0.853026
Solyc08g078270	Dual specificity protein phosphatase family protein (AHRD V1 ***- Q1EP41_MUSBA); contains Interpro domain(s) IPR020422 Dual specificity phosphatase, subgroup, catalytic domain	SL2.50ch08:62083309-62091069	0.852779
Solyc04g007480	Unknown Protein (AHRD V1)	SL2.50ch04:1157436-1157595	0.851346
Solyc03g119110	Uncharacterized GPI-anchored protein At4g28100 (AHRD V1 ***- UGPI7_ARATH)	SL2.50ch03:67803005-67805613	0.850946
Solyc11g044250	Glutathione-regulated potassium-efflux system protein (AHRD V1 ***- B3CM92_WOLPP); contains Interpro domain(s) IPR006153 Cation/H+ exchanger	SL2.50ch11:33191830-33229210	0.850911
Solyc01g105120	Os01g0498200 protein (Fragment) (AHRD V1 *-*- Q0JMJ0_ORYSJ)	SL2.50ch01:93378333-93387993	0.848633
Solyc12g007060	Unknown Protein (AHRD V1)	SL2.50ch12:1498751-1499498	0.848475
Solyc10g086570	Palmitoyltransferase PFA4 (AHRD V1 ***- B6TA04_MAIZE); contains Interpro domain(s) IPR001594 Zinc finger, DHHC-type	SL2.50ch10:65359646-65360356	0.844215
Solyc05g006650	Transcription factor (AHRD V1 **** D6MKM4_9ASPA); contains Interpro domain(s) IPR011598 Helix-loop-helix DNA-binding	SL2.50ch05:1311133-1316254	0.841626
Solyc10g005260	RNA Binding Protein 45 (AHRD V1 **-* Q9LEB4_NICPL); contains Interpro domain(s) IPR012677 Nucleotide-binding, alpha-beta plait	SL2.50ch10:203436-211345	0.839464
Solyc09g076050	FRIGIDA (Fragment) (AHRD V1 *--- B0Z034_ARALP); contains Interpro domain(s) IPR012474 Frigida-like	SL2.50ch09:67737678-67755703	0.838913
Solyc10g076350	Macrophage migration inhibitory factor family protein (AHRD V1 ***- D7M6G9_ARALY); contains Interpro domain(s) IPR001398 Macrophage migration inhibitory factor	SL2.50ch10:59295663-59299436	0.837692
Solyc06g065390	50S ribosomal protein L21 (AHRD V1 *-*- B6U3Z0_MAIZE); contains Interpro domain(s) IPR001787 Ribosomal protein L21	SL2.50ch06:40806806-40810150	0.836751
Solyc11g066430	Histone H2B (AHRD V1 ***- B9T301_RICCO); contains Interpro domain(s) IPR000558 Histone H2B	SL2.50ch11:52200425-52200848	0.833966
Solyc12g096220	60S ribosomal protein L7 (AHRD V1 *-*- D7LR12_ARALY); contains Interpro domain(s) IPR005512 Rop nucleotide exchanger, PRONE	SL2.50ch12:65236323-65242306	0.831826
Solyc10g081510	5-methyltetrahydropteroyltriglutamate--homocysteine methyltransferase (AHRD V1 ***- B6UF55_MAIZE); contains Interpro domain(s) IPR006276 5-methyltetrahydropteroyltriglutamate--homocysteine S-methyltransferase	SL2.50ch10:62565113-62569996	0.822638
Solyc04g077020	Tubulin alpha-3 chain (AHRD V1 ***- B6SPX4_MAIZE); contains Interpro domain(s) IPR002452 Alpha tubulin	SL2.50ch04:61990510-61993338	0.821398
Solyc11g044530	PAP fibrillin (AHRD V1 ***- A2Q498_MEDTR); contains Interpro domain(s) IPR006843 PAP fibrillin	SL2.50ch11:32529547-32537883	0.819602
Solyc05g053070	Unknown Protein (AHRD V1)	SL2.50ch05:63208063-63211026	0.81943
Solyc07g019460	Cytochrome P450 NADPH-reductase (AHRD V1 **** B3RFK3_PETHY); contains Interpro domain(s) IPR015702 NADPH Cytochrome P450 Reductase	SL2.50ch07:11523529-11529218	0.81895
Solyc03g115900	Chlorophyll a-b binding protein P4, chloroplastic (AHRD V1 ***- CB24_PEA); contains Interpro domain(s) IPR001344 Chlorophyll A-B binding protein	SL2.50ch03:65491498-65498198	0.818664
Solyc07g061900	50S ribosomal protein L4 (AHRD V1 ***- B6TG27_MAIZE); contains Interpro domain(s) IPR015498 Ribosomal protein L4	SL2.50ch07:64790510-64792365	0.818298
Solyc01g096620	Unknown Protein (AHRD V1)	SL2.50ch01:87688159-87694256	0.81712
Solyc06g074590	Ycf2 (AHRD V1 *-*- A6YA57_9MAGN); contains Interpro domain(s) IPR008543 Chloroplast Ycf2	SL2.50ch06:46143833-46144245	0.813462
Solyc05g012110	6-phosphogluconolactonase (AHRD V1 **** Q156I4_MANIN); contains Interpro domain(s) IPR005900 6-phosphogluconolactonase	SL2.50ch05:5316196-5320016	0.810276
Solyc06g050370	Unknown Protein (AHRD V1)	SL2.50ch06:32993510-32994065	0.810142
Solyc04g009020	Pre-mRNA-splicing factor clf1 (AHRD V1 **-- B2VSG1_PYRTR); contains Interpro domain(s) IPR011990 Tetratricopeptide-like helical	SL2.50ch04:2589026-2594724	0.809286
Solyc09g007250	60S ribosomal protein L4/L1 (AHRD V1 ***- D7L8A9_ARALY); contains Interpro domain(s) IPR002136 Ribosomal protein L4/L1e	SL2.50ch09:848609-851309	0.807867
Solyc01g008110	Cytochrome P450-like protein (AHRD V1 ***- Q84YE6_SORBI); contains Interpro domain(s) IPR002403 Cytochrome P450, E-class, group IV	SL2.50ch01:2238912-2244166	0.806928
Solyc03g095650	MLO-like protein 17 (AHRD V1 ***- C6EWF0_VITVI); contains Interpro domain(s) IPR004326 Mlo-related protein	SL2.50ch03:56833213-56841460	0.806576
Solyc03g019660	Thylakoid lumenal 17.9 kDa protein, chloroplastic (AHRD V1 ***- TL1Y_ARATH)	SL2.50ch03:61472881-61475414	0.802037
Solyc03g097900	40S ribosomal protein S1 (AHRD V1 ***- RS3A_LENED); contains Interpro domain(s) IPR001593 Ribosomal protein S3Ae	SL2.50ch03:60282724-60285218	0.800572
Solyc02g072260	H2B histone-fold-like protein (Fragment) (AHRD V1 ***- A7VMP7_TOBAC); contains Interpro domain(s) IPR011112 Rho termination factor, N-terminal	SL2.50ch02:41559521-41562019	0.79999
Solyc02g077990	30S ribosomal protein S5 (AHRD V1 ***- B6TT32_MAIZE); contains Interpro domain(s) IPR005712 Ribosomal protein S5, bacterial-type	SL2.50ch02:42779590-42799778	0.797633
Solyc07g064040	Transcription factor (Fragment) (AHRD V1 **-* D6MKL1_9ASPA); contains Interpro domain(s) IPR011598 Helix-loop-helix DNA-binding	SL2.50ch07:66337219-66340840	0.795803
Solyc02g091930	Homeobox-leucine zipper protein 22 (AHRD V1 ***- D7MA03_ARALY); contains Interpro domain(s) IPR003106 Leucine zipper, homeobox-associated	SL2.50ch02:53150362-53151834	0.795663
Solyc10g081820	Expp1 protein (AHRD V1 ***- Q2HPL4_SOLTU)	SL2.50ch10:62794877-62800113	0.795164
Solyc01g110700	Unknown Protein (AHRD V1)	SL2.50ch01:97310725-97554819	0.794537
Solyc09g015080	Phosphatidylinositol transfer protein SFH5 (AHRD V1 *--- C5JFB2_AJEDS); contains Interpro domain(s) IPR001251 Cellular retinaldehyde-binding/triple function, C-terminal	SL2.50ch09:7923018-7925704	0.794339
Solyc07g049630	Unknown Protein (AHRD V1)	SL2.50ch07:59961150-59961537	0.79349
Solyc06g071230	MYB transcription factor (AHRD V1 **** A1DR86_CATRO); contains Interpro domain(s) IPR017930 Myb-type HTH DNA-binding domain	SL2.50ch06:43813668-43816106	0.791981
Solyc06g051080	UDP-sugar pyrophosphorylase (AHRD V1 *--- USP_ORYSI)	SL2.50ch06:34197309-34207989	0.791465
Solyc09g074520	Auxin F-box protein 5 (AHRD V1 **-- D7MPH1_ARALY); contains Interpro domain(s) IPR001810 Cyclin-like F-box	SL2.50ch09:66330352-66334159	0.791274
Solyc11g062190	Mitochondrial ADP/ATP carrier proteins (AHRD V1 ***- Q2UU95_ASPOR); contains Interpro domain(s) IPR002113 Adenine nucleotide translocator 1	SL2.50ch11:49079096-49094653	0.789372
Solyc08g066130	Unknown Protein (AHRD V1)	SL2.50ch08:54553883-54557787	0.785942
Solyc04g074180	Cryptochrome 1 (AHRD V1 ***- Q9XHD8_SOLLC); contains Interpro domain(s) IPR014134 Cryptochrome, plant IPR018394 Cryptochrome/DNA photolyase, class 1 conserved site, C-terminal	SL2.50ch04:60179157-60184539	0.785813
Solyc06g071720	60S ribosomal protein L27A (AHRD V1 ***- B6VC54_VERFO); contains Interpro domain(s) IPR001196 Ribosomal protein L15	SL2.50ch06:44184264-44184711	0.78472
Solyc06g073720	Ethylene insensitive 3 class transcription factor (AHRD V1 **** D5L146_MALDO); contains Interpro domain(s) IPR006957 Ethylene insensitive 3	SL2.50ch06:45478856-45480689	0.783885
Solyc10g086560	Unknown Protein (AHRD V1)	SL2.50ch10:65350328-65352584	0.783768
Solyc09g007760	Aquaporin 2 (AHRD V1 ***- O65357_SAMSA); contains Interpro domain(s) IPR012269 Aquaporin	SL2.50ch09:1295367-1298246	0.781682
Solyc01g007390	Unknown Protein (AHRD V1)	SL2.50ch01:1861052-1861264	0.776269
Solyc02g065770	COBRA-like protein 4 (AHRD V1 ***- B6SST3_MAIZE); contains Interpro domain(s) IPR017391 COBRA-like	SL2.50ch02:36912436-36916521	0.7746
Solyc12g008590	Profilin (AHRD V1 ***- D6BRE6_9ROSI); contains Interpro domain(s) IPR005455 Profilin, plant	SL2.50ch12:1974450-1979729	0.774453
Solyc05g051580	Phototropic-responsive NPH3 family protein (AHRD V1 **-- D7KEU3_ARALY); contains Interpro domain(s) IPR004249 NPH3	SL2.50ch05:61949532-61954754	0.773446
Solyc08g078870	Proline-rich protein (AHRD V1 **-- Q41125_PHAVU); contains Interpro domain(s) IPR013770 Plant lipid transfer protein and hydrophobic protein, helical	SL2.50ch08:62562464-62572836	0.772754
Solyc02g078870	Unknown Protein (AHRD V1)	SL2.50ch02:43514507-43514660	0.771444
Solyc07g049690	Cytochrome P450 allene oxide synthase (AHRD V1 **-- B9GP05_POPTR); contains Interpro domain(s) IPR002403 Cytochrome P450, E-class, group IV	SL2.50ch07:60046219-60052939	0.771106
Solyc12g010840	Ketol-acid reductoisomerase (AHRD V1 ***- D7LW57_ARALY); contains Interpro domain(s) IPR016206 Ketol-acid reductoisomerase, plant	SL2.50ch12:3772965-3778917	0.769048
Solyc10g086010	60S ribosomal protein L4/L1 (AHRD V1 ***- D7L8A9_ARALY); contains Interpro domain(s) IPR002136 Ribosomal protein L4/L1e	SL2.50ch10:65001775-65004869	0.768421
Solyc02g079950	Oxygen-evolving enhancer protein 3 (AHRD V1 ***- Q7Y1T5_PEA); contains Interpro domain(s) IPR008797 Photosystem II oxygen evolving complex protein PsbQ	SL2.50ch02:44328038-44331669	0.767547
Solyc06g064610	Genomic DNA chromosome 5 P1 clone MKN22 (AHRD V1 ***- Q9LVC2_ARATH)	SL2.50ch06:40263360-40263678	0.766983
Solyc12g015630	Genomic DNA chromosome 5 P1 clone MDF20 (AHRD V1 ***- Q9FM81_ARATH)	SL2.50ch12:5639980-5641409	0.766616
Solyc07g043460	Cytochrome P450 (AHRD V1 ***- A9ZT56_COPJA); contains Interpro domain(s) IPR002401 Cytochrome P450, E-class, group I	SL2.50ch07:57246994-57249114	0.766102
Solyc03g121090	Cold induced protein-like (AHRD V1 **-- Q94JH8_ORYSJ)	SL2.50ch03:69309713-69313323	0.765267
Solyc01g067900	Rapid alkalinization factor 2 (AHRD V1 **-- Q84UC8_9ROSI); contains Interpro domain(s) IPR008801 Rapid ALkalinization Factor	SL2.50ch01:76923480-76926260	0.763291
Solyc07g052290	Membrane-associated zinc metalloprotease family protein expressed (AHRD V1 ***- Q84NY6_ORYSJ); contains Interpro domain(s) IPR004387 Peptidase M50, putative membrane-associated zinc metallopeptidase	SL2.50ch07:60781214-60783405	0.759762
Solyc06g069120	Unknown Protein (AHRD V1)	SL2.50ch06:42902100-42903774	0.759177
Solyc01g094890	Ferric reductase oxidase (AHRD V1 **-* D6RVS5_HORVU); contains Interpro domain(s) IPR013121 Ferric reductase, NAD binding	SL2.50ch01:86291737-86299055	0.757483
Solyc01g095700	Abscisic acid receptor PYL8 (AHRD V1 **-* PYL8_ARATH); contains Interpro domain(s) IPR019587 Polyketide cyclase/dehydrase	SL2.50ch01:86884419-86886849	0.757028
Solyc05g013570	AT1G67900-like protein (Fragment) (AHRD V1 *--- D6PNV0_9BRAS); contains Interpro domain(s) IPR004249 NPH3	SL2.50ch05:6847218-6849746	0.756296
Solyc09g091030	Beta-amylase (AHRD V1 **** E0AE02_SOLLC); contains Interpro domain(s) IPR013781 Glycoside hydrolase, subgroup, catalytic core	SL2.50ch09:70382320-70387969	0.755753
Solyc02g063030	LuxR family transcriptional regulator (Fragment) (AHRD V1 *-*- D9ZBL3_9CARY)	SL2.50ch02:35047618-35051492	0.754796
Solyc01g096240	Homology to unknown gene (AHRD V1 ***- Q01FV7_OSTTA)	SL2.50ch01:87330797-87334376	0.753304
Solyc03g115860	Endoplasmic reticulum membrane protein YGL010W (AHRD V1 **-- C1BUF1_9MAXI); contains Interpro domain(s) IPR009305 Protein of unknown function DUF962	SL2.50ch03:65456198-65465341	0.750371
Solyc01g099840	Auxin-repressed protein (AHRD V1 ***- B4FA62_MAIZE); contains Interpro domain(s) IPR008406 Dormancyauxin associated	SL2.50ch01:89984662-89986750	0.750002
Solyc01g067660	Beta-amylase (AHRD V1 **** Q5F304_SOYBN); contains Interpro domain(s) IPR013781 Glycoside hydrolase, subgroup, catalytic core	SL2.50ch01:76553512-76556684	0.749817
Solyc08g007180	Light harvesting-like protein 3 (AHRD V1 **-- A9P991_POPTR)	SL2.50ch08:1742085-1745512	0.74956
Solyc06g074670	Bifunctional polymyxin resistance arnA protein (AHRD V1 ***- B6TQB1_MAIZE); contains Interpro domain(s) IPR001509 NAD-dependent epimerase/dehydratase	SL2.50ch06:46208722-46212966	0.748372
Solyc10g078520	Inhibitor of growth protein 4 (AHRD V1 ***- C3KHB0_ANOFI); contains Interpro domain(s) IPR019787 Zinc finger, PHD-finger	SL2.50ch10:60313230-60322999	0.74784
Solyc03g080060	Receptor-like kinase (AHRD V1 **** A7VM32_MARPO); contains Interpro domain(s) IPR001220 Legume lectin, beta chain	SL2.50ch03:51943038-51944964	0.74731
Solyc06g082750	50S ribosomal protein L17 (AHRD V1 ***- B4FZB4_MAIZE); contains Interpro domain(s) IPR000456 Ribosomal protein L17	SL2.50ch06:48451304-48453095	0.745817
Solyc12g056290	Unknown Protein (AHRD V1)	SL2.50ch12:62230458-62248143	0.744287
Solyc01g073640	Uncharacterized oxidoreductase Mb1385 (AHRD V1 ***- Y1385_MYCBO); contains Interpro domain(s) IPR002347 Glucose/ribitol dehydrogenase	SL2.50ch01:81013188-81014656	0.74149
Solyc12g055800	V-type ATP synthase alpha chain (AHRD V1 ***- VATA_METTH); contains Interpro domain(s) IPR005725 ATPase, V1 complex, subunit A	SL2.50ch12:61774282-61781958	0.74146
Solyc01g095430	Threonine endopeptidase (AHRD V1 **-- B6TCN7_MAIZE)	SL2.50ch01:86680203-86683496	0.741227
Solyc01g079790	Glucose-1-phosphate adenylyltransferase (AHRD V1 **** P93230_SOLLC); contains Interpro domain(s) IPR011831 Glucose-1-phosphate adenylyltransferase	SL2.50ch01:78922546-78926789	0.741045
Solyc03g114930	Photosystem II oxygen evolving complex protein PsbP (AHRD V1 ***- A0ZMM6_NODSP); contains Interpro domain(s) IPR016123 Mog1/PsbP, alpha/beta/alpha sandwich	SL2.50ch03:64785077-64790202	0.740726
Solyc09g083150	NAD(P)H-quinone oxidoreductase subunit N (AHRD V1 *-*- D4ZT43_SPIPL)	SL2.50ch09:68820453-68823769	0.739658
Solyc10g011770	Threonine endopeptidase (AHRD V1 **-- B6TCN7_MAIZE)	SL2.50ch10:4007666-4016776	0.737955
Solyc02g090030	Oxygen-evolving enhancer protein 1 of photosystem II (AHRD V1 ***- A8J0E4_CHLRE); contains Interpro domain(s) IPR002628 Photosystem II manganese-stabilizing protein PsbO	SL2.50ch02:51698670-51700357	0.736539
Solyc01g087750	Homology to unknown gene (Fragment) (AHRD V1 ***- Q015C3_OSTTA)	SL2.50ch01:82671715-82676297	0.736067
Solyc06g053910	Plant-specific domain TIGR01615 family protein (AHRD V1 ***- B6SS18_MAIZE); contains Interpro domain(s) IPR006502 Protein of unknown function DUF506, plant	SL2.50ch06:36804546-36806703	0.733932
Solyc11g013130	Unknown Protein (AHRD V1)	SL2.50ch11:5994044-5995960	0.733571
Solyc03g007240	Spermidine synthase 1 (AHRD V1 **** B6TA19_MAIZE); contains Interpro domain(s) IPR001045 Spermine synthase	SL2.50ch03:1795041-1800986	0.733331
Solyc07g007350	Jp18 (AHRD V1 *-*- Q8H6R4_PONTR); contains Interpro domain(s) IPR010993 Sterile alpha motif homology	SL2.50ch07:2091111-2091879	0.728102
Solyc04g045620	Unknown Protein (AHRD V1)	SL2.50ch04:34486707-34490144	0.727947
Solyc05g008450	Oxidoreductase FAD/NAD(P)-binding domain protein (AHRD V1 **-* B8JDQ6_ANAD2); contains Interpro domain(s) IPR001433 Oxidoreductase FAD/NAD(P)-binding	SL2.50ch05:2800325-2809779	0.727061
Solyc09g037040	Alcohol dehydrogenase (AHRD V1 ***- B3TM26_ELAGV)	SL2.50ch09:20758483-20758636	0.726212
Solyc09g089690	1-aminocyclopropane-1-carboxylate oxidase-like protein (AHRD V1 **-* Q9LTH7_ARATH); contains Interpro domain(s) IPR005123 Oxoglutarate and iron-dependent oxygenase	SL2.50ch09:69445157-69447231	0.726162
Solyc10g047250	Unknown Protein (AHRD V1)	SL2.50ch10:40251757-40264459	0.725286
Solyc05g008010	60S ribosomal protein L31 (AHRD V1 ***- B6VC52_VERFO); contains Interpro domain(s) IPR000054 Ribosomal protein L31e	SL2.50ch05:2433805-2436121	0.725041
Solyc01g057210	Pyruvate dehydrogenase kinase (AHRD V1 **** Q700B0_CICAR); contains Interpro domain(s) IPR018955 Branched-chain alpha-ketoacid dehydrogenase kinase/Pyruvate dehydrogenase kinase, mitochondrial	SL2.50ch01:59829383-59833191	0.72124
Solyc08g076540	Syntaxin-like protein (AHRD V1 ***- Q3HRZ4_SOLTU); contains Interpro domain(s) IPR010989 t-SNARE	SL2.50ch08:60525304-60529575	0.720973
Solyc11g065830	2-oxoglutarate/malate translocator-like protein (AHRD V1 **-- Q9LXV3_ARATH); contains Interpro domain(s) IPR001898 Sodium/sulphate symporter	SL2.50ch11:51396818-51400311	0.71907
Solyc08g077050	Ferredoxin family protein (AHRD V1 ***- D7KHL5_ARALY); contains Interpro domain(s) IPR010241 Ferredoxin [2Fe-2S], plant	SL2.50ch08:60988722-60993909	0.717947
Solyc02g085520	Adenylosuccinate synthetase (AHRD V1 **** Q9FYW9_SOLLC); contains Interpro domain(s) IPR001114 Adenylosuccinate synthetase	SL2.50ch02:48371668-48384112	0.717669
Solyc06g069010	Guanine nucleotide-binding protein beta subunit-like protein (AHRD V1 **-* B6SJ21_MAIZE); contains Interpro domain(s) IPR020472 G-protein beta WD-40 repeat, region	SL2.50ch06:42818667-42821480	0.717184
Solyc11g072110	1-AMINOCYCLOPROPANE-1-CARBOXYLATE OXIDASE-like protein (AHRD V1 **-- Q94CL5_ARATH); contains Interpro domain(s) IPR005123 Oxoglutarate and iron-dependent oxygenase	SL2.50ch11:55371934-55373649	0.715648
Solyc10g086730	Fructose-1 6-bisphosphatase class 1 (AHRD V1 ***- D0MHZ8_RHOM4); contains Interpro domain(s) IPR000146 Fructose-1,6-bisphosphatase	SL2.50ch10:65476305-65477921	0.71443
Solyc06g060340	Chloroplast photosystem II-associated protein (AHRD V1 ***- A8HPM2_CHLRE); contains Interpro domain(s) IPR001344 Chlorophyll A-B binding protein	SL2.50ch06:38322319-38325466	0.713747
Solyc05g052710	30S ribosomal protein S31, chloroplastic (AHRD V1 *-*- RR31_ARATH)	SL2.50ch05:62909489-62911082	0.713411
Solyc12g098950	Novel plant SNARE 11 (AHRD V1 ***- B6U1B4_MAIZE); contains Interpro domain(s) IPR000727 Target SNARE coiled-coil region	SL2.50ch12:66291370-66297412	0.712569
Solyc12g096020	Protein phosphatase 2C (AHRD V1 **** A5A6P8_WHEAT); contains Interpro domain(s) IPR015655 Protein phosphatase 2C	SL2.50ch12:65098213-65102054	0.712522
Solyc08g065940	Zinc finger CCCH domain-containing protein 20 (AHRD V1 ***- C3H20_ARATH)	SL2.50ch08:54295359-54296806	0.712008
Solyc06g068450	CBL-interacting protein kinase (AHRD V1 **** A5YAI9_GOSHI); contains Interpro domain(s) IPR002290 Serine/threonine protein kinase	SL2.50ch06:42417965-42419285	0.710126
Solyc01g008970	Heterogeneous nuclear ribonucleoprotein A3-like protein 2 (AHRD V1 *--- B6TV58_MAIZE); contains Interpro domain(s) IPR000504 RNA recognition motif, RNP-1	SL2.50ch01:2985781-2990000	0.70995
Solyc11g012390	Unknown Protein (AHRD V1)	SL2.50ch11:5226808-5227070	0.709264
Solyc02g092430	Ribosomal protein L26 (AHRD V1 ***- A8HMG7_CHLRE); contains Interpro domain(s) IPR005756 Ribosomal protein L26, eukaryotic/archaeal	SL2.50ch02:53492513-53492954	0.70652
Solyc03g115940	Dof zinc finger protein (AHRD V1 ***- C4B6D7_IPOBA); contains Interpro domain(s) IPR003851 Zinc finger, Dof-type	SL2.50ch03:65513719-65516350	0.697101
Solyc07g015860	Peptide deformylase (AHRD V1 **** B9GKW9_POPTR); contains Interpro domain(s) IPR000181 Formylmethionine deformylase	SL2.50ch07:5626708-5634447	0.696236
Solyc03g121880	Protein phosphatase 2C (AHRD V1 ***- A5A6P8_WHEAT); contains Interpro domain(s) IPR015655 Protein phosphatase 2C	SL2.50ch03:69912154-69932224	0.695944
Solyc01g111830	24-sterol C-methyltransferase (AHRD V1 **** B0FDL7_GOSHI); contains Interpro domain(s) IPR013705 Sterol methyltransferase C-terminal	SL2.50ch01:97994717-97996113	0.690104
Solyc02g082500	50S ribosomal protein L11 (AHRD V1 ***- B4FC48_MAIZE); contains Interpro domain(s) IPR006519 Ribosomal protein L11, bacterial-type	SL2.50ch02:46194162-46194630	0.689422
Solyc12g013550	Unknown Protein (AHRD V1)	SL2.50ch12:4397933-4402691	0.687761
Solyc05g015500	Zinc finger Ran-binding domain-containing protein 2 (AHRD V1 *-** ZRAB2_RAT); contains Interpro domain(s) IPR001876 Zinc finger, RanBP2-type	SL2.50ch05:10760270-10764983	0.686645
Solyc04g009030	Glyceraldehyde-3-phosphate dehydrogenase (AHRD V1 **** D7UNZ5_BRARC); contains Interpro domain(s) IPR000173 Glyceraldehyde 3-phosphate dehydrogenase	SL2.50ch04:2597411-2600773	0.685808
Solyc06g068480	Homology to unknown gene (Fragment) (AHRD V1 ***- Q01G24_OSTTA); contains Interpro domain(s) IPR018962 Domain of unknown function DUF1995	SL2.50ch06:42441816-42447418	0.684256
Solyc11g012320	Unknown Protein (AHRD V1)	SL2.50ch11:5177395-5178689	0.683648
Solyc03g005230	Menaquinone biosynthesis methyltransferase ubiE (AHRD V1 *-** A1BDQ8_CHLPD); contains Interpro domain(s) IPR013216 Methyltransferase type 11	SL2.50ch03:132904-138964	0.678625
Solyc03g119540	CONSTANS-like zinc finger protein (AHRD V1 **-- D0EP06_SOYBN); contains Interpro domain(s) IPR010402 CCT domain	SL2.50ch03:68118927-68120680	0.677966
Solyc01g006720	ABC transporter G family member 22 (AHRD V1 ***- AB22G_ARATH); contains Interpro domain(s) IPR013525 ABC-2 type transporter	SL2.50ch01:1301481-1310037	0.677673
Solyc10g008020	Methyltransferase (AHRD V1 *-*- B8H501_CAUCN); contains Interpro domain(s) IPR013216 Methyltransferase type 11	SL2.50ch10:2183876-2196121	0.677441
Solyc09g064500	Photosystem II reaction center psb28 protein (AHRD V1 ***- C6SZM2_SOYBN); contains Interpro domain(s) IPR005610 Photosystem II protein Psb28, class 1	SL2.50ch09:61774145-61775809	0.676419
Solyc03g025720	Long-chain-fatty-acid--CoA ligase (AHRD V1 **** C3JN12_RHOER); contains Interpro domain(s) IPR000873 AMP-dependent synthetase and ligase	SL2.50ch03:3134616-3148631	0.675749
Solyc11g005670	Ubiquitin (AHRD V1 ***- Q2UZT4_MUSAC); contains Interpro domain(s) IPR019956 Ubiquitin subgroup	SL2.50ch11:495032-504833	0.675579
Solyc07g007330	Serine-rich protein (AHRD V1 ***- A1YMW6_BRACM)	SL2.50ch07:2067599-2068998	0.675433
Solyc05g056290	Acetyl-CoA carboxylase biotin carboxyl carrier protein (AHRD V1 *-** B9Z6D8_9NEIS); contains Interpro domain(s) IPR000089 Biotin/lipoyl attachment IPR001882 Biotin-binding site	SL2.50ch05:65635292-65641237	0.675133
Solyc01g066590	Dynein light chain 2 cytoplasmic (AHRD V1 ***- B5XH01_SALSA); contains Interpro domain(s) IPR001372 Dynein light chain, type 1 and 2	SL2.50ch01:74695516-74699072	0.673365
Solyc06g050700	Early response to dehydration 15-like protein (Fragment) (AHRD V1 **-- Q5MEE1_PSEMZ)	SL2.50ch06:33472389-33474045	0.671777
Solyc03g098320	MYB transcription factor (Fragment) (AHRD V1 *--* A1DR85_CATRO); contains Interpro domain(s) IPR006447 Myb-like DNA-binding region, SHAQKYF class	SL2.50ch03:60664761-60669284	0.670719
Solyc10g007110	Tyrosine aminotransferase (AHRD V1 **** Q8GUE9_SOLSC); contains Interpro domain(s) IPR005958 Tyrosine/nicotianamine aminotransferase	SL2.50ch10:1508115-1511280	0.670594
Solyc11g017010	Sucrose transporter (AHRD V1 ***- A8E0N3_TOBAC); contains Interpro domain(s) IPR005989 Sucrose/H+ symporter, plant	SL2.50ch11:7760826-7764617	0.670522
Solyc02g084360	V-type proton ATPase 16 kDa proteolipid subunit c2 (AHRD V1 **** VATL2_ARATH); contains Interpro domain(s) IPR011555 ATPase, V0 complex, proteolipid subunit C, eukaryotic	SL2.50ch02:47477384-47479976	0.670306
Solyc01g107330	SWIB/MDM2 domain protein (AHRD V1 ***- D6VG39_9BURK); contains Interpro domain(s) IPR019835 SWIB domain	SL2.50ch01:94896257-94898820	0.668464
Solyc02g068700	Histidine triad (HIT) protein (AHRD V1 **-- Q2MGQ9_MEDTR); contains Interpro domain(s) IPR001310 Histidine triad (HIT) protein	SL2.50ch02:38633063-38636644	0.665244
Solyc10g083760	Threonine dehydratase biosynthetic (AHRD V1 ***- D9SD66_9PROT); contains Interpro domain(s) IPR000634 Serine/threonine dehydratase, pyridoxal-phosphate-binding site IPR005787 Threonine dehydratase I	SL2.50ch10:63512991-63518317	0.664333
Solyc11g017440	Snakin-2 (AHRD V1 ***- B5AGT4_SOLTU); contains Interpro domain(s) IPR003854 Gibberellin regulated protein	SL2.50ch11:8383386-8384626	0.661404
Solyc06g075180	Ribosomal protein L12 (AHRD V1 ***- A8J597_CHLRE); contains Interpro domain(s) IPR000911 Ribosomal protein L11	SL2.50ch06:46660885-46661386	0.661281
Solyc03g044330	Acetolactate synthase (AHRD V1 **** D7RPJ7_SOLTU); contains Interpro domain(s) IPR012846 Acetolactate synthase, large subunit, biosynthetic	SL2.50ch03:8853271-8860828	0.660164
Solyc10g084210	Syntaxin-71 (AHRD V1 ***- C0L7E7_ANNCH); contains Interpro domain(s) IPR000727 Target SNARE coiled-coil region	SL2.50ch10:63847425-63851803	0.659504
Solyc08g075690	Acyl-CoA-binding protein (AHRD V1 ***- Q8RVT5_PANGI); contains Interpro domain(s) IPR000582 Acyl-CoA-binding protein, ACBP	SL2.50ch08:59820261-59822984	0.65649
Solyc01g103990	T-complex protein 11 (AHRD V1 ***- D7KML1_ARALY); contains Interpro domain(s) IPR008862 T-complex 11	SL2.50ch01:92459063-92466206	0.655236
Solyc01g109030	B3 domain-containing protein REM5 (AHRD V1 *-*- REM5_ARATH)	SL2.50ch01:96107454-96110331	0.654968
Solyc01g110160	Chromosome 11 contig 1 DNA sequence (AHRD V1 ***- Q00YQ5_OSTTA)	SL2.50ch01:96931506-96936680	0.654221
Solyc11g069130	Unknown Protein (AHRD V1)	SL2.50ch11:53736769-53749744	0.653303
Solyc06g066620	Threonine endopeptidase (AHRD V1 *--- B6SNJ7_MAIZE)	SL2.50ch06:41866534-41869314	0.651838
Solyc06g075660	MYB transcription factor (AHRD V1 *-** Q9C9G7_ARATH); contains Interpro domain(s) IPR015495 Myb transcription factor	SL2.50ch06:47019121-47020648	0.650927
Solyc08g081770	Predicted membrane protein (Fragment) (AHRD V1 *--- B9GMI0_POPTR); contains Interpro domain(s) IPR001727 Uncharacterised protein family UPF0016	SL2.50ch08:64735416-64741902	0.649958
Solyc10g045390	Histone acetyltransferase GCN5 (AHRD V1 ***- GCN5_ARATH); contains Interpro domain(s) IPR001487 Bromodomain	SL2.50ch10:33243376-33249330	0.648468
Solyc11g073250	Histone H2A (AHRD V1 ***- C6TMV8_SOYBN); contains Interpro domain(s) IPR002119 Histone H2A	SL2.50ch11:56267627-56281225	0.646756
Solyc03g051810	Homogentisate phytyltransferase (AHRD V1 **-* D4ZR29_SPIPL); contains Interpro domain(s) IPR000537 UbiA prenyltransferase	SL2.50ch03:20753889-20760339	0.645906
Solyc12g021330	Unknown Protein (AHRD V1)	SL2.50ch12:15670520-15690387	0.645431
Solyc11g062130	Mitochondrial ADP/ATP carrier proteins (AHRD V1 ***- Q2UU95_ASPOR); contains Interpro domain(s) IPR002113 Adenine nucleotide translocator 1	SL2.50ch11:48999288-49002652	0.644153
Solyc07g065840	Heat shock protein 90 (AHRD V1 ***- Q14TB1_TOBAC); contains Interpro domain(s) IPR003594 ATP-binding region, ATPase-like IPR001404 Heat shock protein Hsp90	SL2.50ch07:67435075-67438796	0.643037
Solyc03g058920	Porin/voltage-dependent anion-selective channel protein (AHRD V1 **** A9P802_POPTR); contains Interpro domain(s) IPR001925 Porin, eukaryotic type	SL2.50ch03:26848261-26852144	0.64287
Solyc01g087090	cDNA clone J023009A03 full insert sequence (AHRD V1 ***- B7EG04_ORYSJ)	SL2.50ch01:82018955-82019594	0.642766
Solyc05g054130	Calcium-binding protein 39 (AHRD V1 **-* B6U5L1_MAIZE); contains Interpro domain(s) IPR013878 Mo25-like	SL2.50ch05:64089023-64095958	0.639464
Solyc10g075020	Elongation factor P (AHRD V1 ***- B6UC94_MAIZE); contains Interpro domain(s) IPR011768 Translation elongation factor P	SL2.50ch10:58708937-58714164	0.639406
Solyc05g013030	26S proteasome regulatory subunit (AHRD V1 ***- A8I274_CHLRE); contains Interpro domain(s) IPR013143 PCI/PINT associated module	SL2.50ch05:6145881-6147153	0.638114
Solyc05g032660	Dehydrogenase/ reductase 3 (AHRD V1 *--* Q3INM6_NATPD); contains Interpro domain(s) IPR002347 Glucose/ribitol dehydrogenase	SL2.50ch05:46224357-46239514	0.636895
Solyc12g010130	CBL-interacting protein kinase 7 (AHRD V1 ***- A0MNJ4_POPTR); contains Interpro domain(s) IPR002290 Serine/threonine protein kinase	SL2.50ch12:3266631-3275507	0.63517
Solyc11g007690	Pyruvate kinase (AHRD V1 **** A9P7U5_POPTR); contains Interpro domain(s) IPR001697 Pyruvate kinase	SL2.50ch11:1924117-1934585	0.634717
Solyc01g097870	40S ribosomal protein S24 (AHRD V1 ***- C6TAW2_SOYBN); contains Interpro domain(s) IPR001976 Ribosomal protein S24e	SL2.50ch01:88570859-88573418	0.633634
Solyc08g061100	Cellulose synthase (AHRD V1 **** B9IKV7_POPTR); contains Interpro domain(s) IPR005150 Cellulose synthase	SL2.50ch08:46658534-46667016	0.633541
Solyc06g053140	Senescence-associated protein DIN1 (AHRD V1 *--- B6U016_MAIZE); contains Interpro domain(s) IPR001763 Rhodanese-like	SL2.50ch06:35873311-35875907	0.632993
Solyc04g079110	Unknown Protein (AHRD V1)	SL2.50ch04:63699102-63700065	0.632856
Solyc06g009380	mRNA clone RAFL24-05-D16 (AHRD V1 ***- Q67YW5_ARATH)	SL2.50ch06:3296044-3299359	0.629256
Solyc03g097950	50S ribosomal protein L29 (AHRD V1 ***- B6TS58_MAIZE); contains Interpro domain(s) IPR001854 Ribosomal protein L29	SL2.50ch03:60333002-60337788	0.628073
Solyc09g065370	Unknown Protein (AHRD V1)	SL2.50ch09:63468615-63469104	0.627939
Solyc02g083500	Genomic DNA chromosome 5 TAC clone K2A18 (AHRD V1 ***- Q9FKX3_ARATH); contains Interpro domain(s) IPR006016 UspA	SL2.50ch02:46875162-46878644	0.627694
Solyc08g076290	LrgB-like family protein (AHRD V1 ***- B6U217_MAIZE); contains Interpro domain(s) IPR007300 LrgB-like protein	SL2.50ch08:60259190-60263464	0.625917
Solyc12g008810	Unknown Protein (AHRD V1)	SL2.50ch12:2150255-2155959	0.625239
Solyc08g082170	Glycoside hydrolase family 28 protein/polygalacturonase family protein (AHRD V1 **-- Q1PF10_ARATH); contains Interpro domain(s) IPR012334 Pectin lyase fold	SL2.50ch08:65030568-65036288	0.624769
Solyc06g035860	Unknown Protein (AHRD V1)	SL2.50ch06:25112760-25114133	0.624566
Solyc04g011400	UDP-glucose 4-epimerase (AHRD V1 **-* D5RML8_9PROT); contains Interpro domain(s) IPR016040 NAD(P)-binding domain	SL2.50ch04:3868799-3872796	0.624126
Solyc06g072470	50S ribosomal protein L29 (AHRD V1 ***- B6TS58_MAIZE); contains Interpro domain(s) IPR001854 Ribosomal protein L29	SL2.50ch06:44687447-44698671	0.623921
Solyc02g089120	Ch-cobra (AHRD V1 ***- B7S746_CUNLA); contains Interpro domain(s) IPR017391 COBRA-like	SL2.50ch02:51007652-51013880	0.623886
Solyc04g056390	Isopentenyl-diphosphate delta-isomerase (AHRD V1 **** Q84RZ8_9GENT); contains Interpro domain(s) IPR011876 Isopentenyl-diphosphate delta-isomerase, type 1	SL2.50ch04:54160437-54167907	0.623218
Solyc07g032380	Pentatricopeptide repeat-containing protein (AHRD V1 ***- D7M4J8_ARALY); contains Interpro domain(s) IPR002885 Pentatricopeptide repeat	SL2.50ch07:38289699-38293832	0.622925
Solyc06g007640	FRIGIDA-LIKE 2 (AHRD V1 *-*- A0SWL0_ARATH); contains Interpro domain(s) IPR012474 Frigida-like	SL2.50ch06:1647011-1652382	0.622618
Solyc06g072580	Pyruvate dehydrogenase E1 component subunit beta (AHRD V1 **-* B6T6H3_MAIZE); contains Interpro domain(s) IPR005475 Transketolase, central region	SL2.50ch06:44760692-44768305	0.622248
Solyc08g043180	Unknown Protein (AHRD V1); contains Interpro domain(s) IPR016124 Mog1/PsbP/DUF1795, alpha/beta/alpha sandwich	SL2.50ch08:22851490-22856962	0.621791
Solyc09g011300	Uracil phosphoribosyltransferase (AHRD V1 **** B6U5U2_MAIZE); contains Interpro domain(s) IPR005765 Uracil phosphoribosyl transferase	SL2.50ch09:4641042-4646148	0.621675
Solyc07g043160	UDP-glucosyltransferase (AHRD V1 **** A7M6U9_IPONI); contains Interpro domain(s) IPR002213 UDP-glucuronosyl/UDP-glucosyltransferase	SL2.50ch07:56793784-56795107	0.621661
Solyc08g082930	Unknown Protein (AHRD V1)	SL2.50ch08:65586348-65586553	0.621658
Solyc11g008890	Predicted membrane protein (Fragment) (AHRD V1 **-- B9HJ03_POPTR); contains Interpro domain(s) IPR001727 Uncharacterised protein family UPF0016	SL2.50ch11:3059195-3063574	0.621548
Solyc07g043500	UDP-glucosyltransferase (AHRD V1 ***- Q8LKG3_STERE); contains Interpro domain(s) IPR002213 UDP-glucuronosyl/UDP-glucosyltransferase	SL2.50ch07:57337699-57339025	0.620545
Solyc05g007880	Dof zinc finger protein (AHRD V1 ***- C4B6D7_IPOBA); contains Interpro domain(s) IPR003851 Zinc finger, Dof-type	SL2.50ch05:2308993-2322294	0.619574
Solyc08g061630	Conserved hypothetical membrane protein (AHRD V1 *--- Q7V1G3_PROMP); contains Interpro domain(s) IPR003425 Protein of unknown function YGGT	SL2.50ch08:49270210-49273324	0.618744
Solyc01g108390	Proteinase inhibitor (AHRD V1 ***- D6BR63_9ROSI); contains Interpro domain(s) IPR000864 Proteinase inhibitor I13, potato inhibitor I	SL2.50ch01:95705617-95706157	0.61859
Solyc03g025710	GCN5-related N-acetyltransferase (AHRD V1 ***- B2IU63_NOSP7); contains Interpro domain(s) IPR000182 GCN5-related N-acetyltransferase	SL2.50ch03:3119896-3122096	0.61525
Solyc01g095030	MYB transcription factor (Fragment) (AHRD V1 **-* A1DR87_CATRO); contains Interpro domain(s) IPR006447 Myb-like DNA-binding region, SHAQKYF class	SL2.50ch01:86401424-86409205	0.615139
Solyc09g092270	Hydroxycinnamoyl-CoA shikimate/quinate hydroxycinnamoyl transferase (AHRD V1 *--* D1GJ93_COFAR); contains Interpro domain(s) IPR003480 Transferase	SL2.50ch09:71405412-71409286	0.611705
Solyc06g036310	Heavy metal transport/detoxification protein (AHRD V1 *-*- Q1SWG8_MEDTR); contains Interpro domain(s) IPR006121 Heavy metal transport/detoxification protein	SL2.50ch06:25865848-25866721	0.610855
Solyc03g082890	Pentapeptide repeat protein (AHRD V1 *-*- B4WQI2_9SYNE); contains Interpro domain(s) IPR001646 Pentapeptide repeat	SL2.50ch03:52784412-52787212	0.609819
Solyc06g066000	ATP synthase subunit b&apos (AHRD V1 ***- D8G4T7_9CYAN); contains Interpro domain(s) IPR002146 ATPase, F0 complex, subunit B/B', bacterial and chloroplast	SL2.50ch06:41361112-41363941	0.609798
Solyc12g096540	40S ribosomal protein S10-like (AHRD V1 ***- Q2XPV4_SOLTU); contains Interpro domain(s) IPR005326 Plectin/S10, N-terminal	SL2.50ch12:65415192-65417543	0.608377
Solyc10g076890	RNA recognition motif-containing protein (AHRD V1 **-- D7MHK9_ARALY); contains Interpro domain(s) IPR001395 Aldo/keto reductase	SL2.50ch10:59865015-59869590	0.608051
Solyc09g090960	RNA-binding protein (AHRD V1 **-* Q8SMH8_PERAE); contains Interpro domain(s) IPR000504 RNA recognition motif, RNP-1	SL2.50ch09:70342831-70345402	0.60745
Solyc02g036350	1-aminocyclopropane-1-carboxylate oxidase (AHRD V1 ***- A4ZYQ6_SOLLC); contains Interpro domain(s) IPR005123 Oxoglutarate and iron-dependent oxygenase	SL2.50ch02:30572117-30574305	0.607149
Solyc12g094720	PsbP domain-containing protein 3, chloroplastic (AHRD V1 ***- PPD3_ARATH); contains Interpro domain(s) IPR016123 Mog1/PsbP, alpha/beta/alpha sandwich	SL2.50ch12:64855516-64859168	0.606458
Solyc08g066840	Aquaporin-like protein (AHRD V1 ***- O65860_PICAB); contains Interpro domain(s) IPR012269 Aquaporin	SL2.50ch08:55711847-55714115	0.606152
Solyc03g097370	DNA helicase-like (AHRD V1 **** Q9FGC2_ARATH); contains Interpro domain(s) IPR003593 ATPase, AAA+ type, core	SL2.50ch03:59682741-59689941	0.605948
Solyc07g053280	Ketol-acid reductoisomerase (AHRD V1 ***- D6QSY0_CATRO); contains Interpro domain(s) IPR016206 Ketol-acid reductoisomerase, plant	SL2.50ch07:61741176-61754334	0.605355
Solyc01g095980	Acid phosphatase/vanadium-dependent haloperoxidase related (AHRD V1 *--- A4XKK1_CALS8); contains Interpro domain(s) IPR003832 Acid phosphatase/vanadium-dependent haloperoxidase related	SL2.50ch01:87095751-87099245	0.605187
Solyc12g056120	6-phosphogluconate dehydrogenase decarboxylating (AHRD V1 ***- Q9FFR3_ARATH); contains Interpro domain(s) IPR006113 6-phosphogluconate dehydrogenase, decarboxylating	SL2.50ch12:62087150-62088641	0.604922
Solyc09g075180	Cryptochrome DASH family (AHRD V1 **-- B5W072_SPIMA); contains Interpro domain(s) IPR006050 DNA photolyase, N-terminal	SL2.50ch09:66955919-66959315	0.604709
Solyc10g075160	Ferredoxin I (AHRD V1 ***- Q93XJ9_SOLTU); contains Interpro domain(s) IPR010241 Ferredoxin [2Fe-2S], plant	SL2.50ch10:58886262-58886697	0.603596
Solyc08g008300	Unknown Protein (AHRD V1)	SL2.50ch08:2723113-2723269	0.603305
Solyc10g045230	Cytochrome b559 subunit alpha (AHRD V1 ***- D7KRH8_ARALY); contains Interpro domain(s) IPR006217 Photosystem II protein cytochrome b559, alpha subunit	SL2.50ch10:32298774-32299234	0.601611
Solyc06g083040	Serine carboxypeptidase 1 (AHRD V1 ***- B6TDA5_MAIZE); contains Interpro domain(s) IPR001563 Peptidase S10, serine carboxypeptidase	SL2.50ch06:48593428-48597221	0.601312
Solyc01g094460	AT-hook motif nuclear localized protein 1 (AHRD V1 ***- O04696_PEA); contains Interpro domain(s) IPR005175 Protein of unknown function DUF296	SL2.50ch01:85928906-85934537	0.600819
Solyc01g009450	Mitochondrial inner membrane protease ATP23 (AHRD V1 ***- D0NY32_PHYIN); contains Interpro domain(s) IPR019165 Peptidase M76, ATP23	SL2.50ch01:3676608-3681923	0.600303
Solyc02g071020	Unknown Protein (AHRD V1)	SL2.50ch02:40505456-40527200	0.599645
Solyc06g060620	Nitrate transporter (AHRD V1 **** Q852P5_TOBAC); contains Interpro domain(s) IPR000109 TGF-beta receptor, type I/II extracellular region	SL2.50ch06:38644634-38647717	0.599225
Solyc03g120710	Harpin-induced protein (AHRD V1 **-- B6TDG9_MAIZE); contains Interpro domain(s) IPR010847 Harpin-induced 1	SL2.50ch03:69009192-69012203	0.596111
Solyc10g079200	Mitochondrial carrier protein (AHRD V1 ***- B1N662_SOLLC); contains Interpro domain(s) IPR018108 Mitochondrial substrate/solute carrier IPR001993 Mitochondrial substrate carrier	SL2.50ch10:60786058-60789975	0.595281
Solyc06g035450	ATP-dependent RNA helicase (AHRD V1 **** Q6L724_HORVU); contains Interpro domain(s) IPR011545 DNA/RNA helicase, DEAD/DEAH box type, N-terminal	SL2.50ch06:24350868-24357016	0.594838
Solyc02g086440	Unknown Protein (AHRD V1); contains Interpro domain(s) IPR001810 Cyclin-like F-box	SL2.50ch02:49106137-49111042	0.593755
Solyc11g009020	HAD-superfamily hydrolase subfamily IA variant 3 containing protein expressed (AHRD V1 **** Q10I42_ORYSJ); contains Interpro domain(s) IPR005834 Haloacid dehalogenase-like hydrolase	SL2.50ch11:3160363-3163079	0.593179
Solyc06g006110	Calcium/proton exchanger (AHRD V1 **** O59940_NEUCR); contains Interpro domain(s) IPR004713 Calcium/proton exchanger	SL2.50ch06:1143206-1164321	0.593121
Solyc04g017720	Gibberellin regulated protein (AHRD V1 **-- Q2HRH3_MEDTR); contains Interpro domain(s) IPR003854 Gibberellin regulated protein	SL2.50ch04:7793773-7795011	0.592768
Solyc05g009370	50S ribosomal protein L15 (AHRD V1 *-*- B4B3P1_9CHRO); contains Interpro domain(s) IPR005749 Ribosomal protein L15, bacterial-type	SL2.50ch05:3501382-3524365	0.592511
Solyc06g075190	Unknown Protein (AHRD V1)	SL2.50ch06:46666976-46667264	0.592084
Solyc01g097340	NAD-dependent epimerase/dehydratase family protein-like protein (AHRD V1 ***- Q2XPW6_SOLTU); contains Interpro domain(s) IPR016040 NAD(P)-binding domain	SL2.50ch01:88238628-88241833	0.591562
Solyc02g094220	Os02g0508100 protein (Fragment) (AHRD V1 ***- Q0E0Z9_ORYSJ)	SL2.50ch02:54817694-54817904	0.590837
Solyc07g052610	Cyclin (AHRD V1 *-*- D8UD80_VOLCA); contains Interpro domain(s) IPR012389 Negative regulatory factor PREG	SL2.50ch07:61077120-61078641	0.589781
Solyc08g065150	Genomic DNA chromosome 5 P1 clone MHM17 (AHRD V1 *--- Q9FGR3_ARATH)	SL2.50ch08:52903940-52904972	0.588495
Solyc10g048030	Major latex-like protein (AHRD V1 **-- B5THI3_PANGI); contains Interpro domain(s) IPR000916 Bet v I allergen	SL2.50ch10:43660723-43661266	0.587363
Solyc11g068420	Ribosomal protein (AHRD V1 ***- Q6ER67_ORYSJ); contains Interpro domain(s) IPR002143 Ribosomal protein L1	SL2.50ch11:53146835-53149556	0.586442
Solyc12g096760	Alcohol dehydrogenase zinc-containing (AHRD V1 **-- Q5HE18_STAAC); contains Interpro domain(s) IPR002085 Alcohol dehydrogenase superfamily, zinc-containing	SL2.50ch12:65539078-65542630	0.586342
Solyc09g082780	Asparagine synthetase B (AHRD V1 *-*- A1JQ99_YERE8)	SL2.50ch09:68454648-68458392	0.585684
Solyc04g079790	30S ribosomal protein S9 (AHRD V1 *-*- B6SZ34_MAIZE); contains Interpro domain(s) IPR000754 Ribosomal protein S9	SL2.50ch04:64117000-64119625	0.585126
Solyc03g115820	Ribulose-5-phosphate-3-epimerase (AHRD V1 ***- Q8S4X2_PEA); contains Interpro domain(s) IPR000056 Ribulose-phosphate 3-epimerase	SL2.50ch03:65398512-65416452	0.584863
Solyc08g082690	30S ribosomal protein S6 (AHRD V1 *-*- D7DYF3_NOSA0); contains Interpro domain(s) IPR000529 Ribosomal protein S6	SL2.50ch08:65389701-65394345	0.584092
Solyc01g101060	S-adenosylmethionine synthase (AHRD V1 ***- B8LFH4_IPOBA); contains Interpro domain(s) IPR002133 S-adenosylmethionine synthetase	SL2.50ch01:90918018-90920622	0.582499
Solyc11g072270	Calmodulin (AHRD V1 ***- B6T4U8_MAIZE); contains Interpro domain(s) IPR011992 EF-Hand type	SL2.50ch11:55471376-55474186	0.580075
Solyc03g113240	Unknown Protein (AHRD V1); contains Interpro domain(s) IPR009500 Protein of unknown function DUF1118	SL2.50ch03:63443182-63444668	0.578728
Solyc01g006330	PAP fibrillin family protein (AHRD V1 *-*- B7KDB3_CYAP7); contains Interpro domain(s) IPR006843 PAP fibrillin	SL2.50ch01:909571-914066	0.578288
Solyc05g006050	Cyclin D1 (AHRD V1 **** Q8GVE0_HELTU); contains Interpro domain(s) IPR015451 Cyclin D	SL2.50ch05:786041-789497	0.577323
Solyc10g051110	NAD dependent epimerase/dehydratase family protein (AHRD V1 *--- B0CAN3_ACAM1); contains Interpro domain(s) IPR016040 NAD(P)-binding domain	SL2.50ch10:51521562-51529163	0.575876
Solyc12g010910	Lipase (Fragment) (AHRD V1 ***- Q9ZTW1_DIACA); contains Interpro domain(s) IPR002921 Lipase, class 3	SL2.50ch12:3811810-3813376	0.574279
Solyc04g074570	Unknown Protein (AHRD V1)	SL2.50ch04:60538899-60539070	0.573559
Solyc01g080280	Glutamine synthetase (AHRD V1 ***- B5LAU9_CAPAN); contains Interpro domain(s) IPR008146 Glutamine synthetase, catalytic region	SL2.50ch01:79528862-79550261	0.573124
Solyc05g041200	4-hydroxyphenylpyruvate dioxygenase (AHRD V1 **** B7X935_HEVBR); contains Interpro domain(s) IPR005956 4-hydroxyphenylpyruvate dioxygenase	SL2.50ch05:50252005-50256524	0.572813
Solyc10g054880	Translocon-associated protein alpha subunit (AHRD V1 ***- B6SRQ1_MAIZE); contains Interpro domain(s) IPR005595 Translocon-associated protein (TRAP), alpha subunit	SL2.50ch10:56041420-56045607	0.572455
Solyc05g005880	30S ribosomal protein S13 (AHRD V1 ***- B6TG65_MAIZE); contains Interpro domain(s) IPR019980 Ribosomal protein S13, bacterial-type	SL2.50ch05:683409-685491	0.571885
Solyc05g054410	Telomere binding protein (AHRD V1 **** A0JBS3_SOLLC); contains Interpro domain(s) IPR001005 SANT, DNA-binding	SL2.50ch05:64337635-64342877	0.570077
Solyc02g063000	Glucosyltransferase (AHRD V1 **** A7M6J8_9ERIC); contains Interpro domain(s) IPR002213 UDP-glucuronosyl/UDP-glucosyltransferase	SL2.50ch02:35019046-35032639	0.569484
Solyc06g082930	FRIGIDA (Fragment) (AHRD V1 *-*- Q58T23_ARATH); contains Interpro domain(s) IPR012474 Frigida-like	SL2.50ch06:48555561-48560138	0.568897
Solyc04g050470	Genomic DNA chromosome 5 P1 clone MNJ8 (AHRD V1 *-*- Q9FHS9_ARATH)	SL2.50ch04:47274488-47284891	0.567987
Solyc03g005760	Chlorophyll a-b binding protein 3C-like (AHRD V1 **** Q2XTE0_SOLTU); contains Interpro domain(s) IPR001344 Chlorophyll A-B binding protein	SL2.50ch03:538195-538999	0.567481
Solyc01g095670	Rhodanese-related sulfurtransferase (AHRD V1 *--- A0NUG1_9RHOB); contains Interpro domain(s) IPR001763 Rhodanese-like	SL2.50ch01:86867752-86872011	0.56714
Solyc03g062790	cDNA clone 002-130-C06 full insert sequence (AHRD V1 **-- B7F0E5_ORYSJ)	SL2.50ch03:32243133-32257579	0.565848
Solyc09g011840	Receptor lectin kinase-like protein (AHRD V1 *-*- Q570D3_ARATH); contains Interpro domain(s) IPR001220 Legume lectin, beta chain	SL2.50ch09:5120601-5121681	0.565369
Solyc10g081580	Syntaxin (AHRD V1 ***- Q6X9V9_HORVD); contains Interpro domain(s) IPR010989 t-SNARE	SL2.50ch10:62614498-62623102	0.562862
Solyc02g072540	CBL-interacting protein kinase 16 (AHRD V1 **** C4P7W5_VITVI); contains Interpro domain(s) IPR002290 Serine/threonine protein kinase	SL2.50ch02:41729822-41731820	0.562455
Solyc04g015270	Glycosyltransferase (AHRD V1 **-- B9HBZ3_POPTR); contains Interpro domain(s) IPR002495 Glycosyl transferase, family 8	SL2.50ch04:5471934-5478699	0.561562
Solyc04g072660	Ribosomal protein L30 (AHRD V1 ***- B3TLP4_ELAGV); contains Interpro domain(s) IPR000231 Ribosomal protein L30e	SL2.50ch04:59626255-59628042	0.55977
Solyc06g082940	Photosystem I reaction center subunit XI (AHRD V1 ***- B6SHL1_MAIZE); contains Interpro domain(s) IPR003757 Photosystem I reaction centre, subunit XI PsaL	SL2.50ch06:48560629-48561884	0.55831
Solyc03g113730	B12D protein (AHRD V1 ***- Q9XHD5_IPOBA); contains Interpro domain(s) IPR010530 B12D	SL2.50ch03:63791564-63792567	0.558122
Solyc01g081010	Nucleolar GTP-binding protein (AHRD V1 **** A8I0Z4_CHLRE); contains Interpro domain(s) IPR012973 NOG, C-terminal	SL2.50ch01:80307258-80322870	0.557605
Solyc01g109850	Diaminopimelate decarboxylase (AHRD V1 **** D2DKE7_SOYBN); contains Interpro domain(s) IPR002986 Diaminopimelate decarboxylase	SL2.50ch01:96688271-96693911	0.555531
Solyc07g005530	Ubiquitin carboxyl-terminal hydrolase (AHRD V1 ***- D7MNY5_ARALY); contains Interpro domain(s) IPR001394 Peptidase C19, ubiquitin carboxyl-terminal hydrolase 2	SL2.50ch07:421122-429027	0.555228
Solyc10g006480	Ubiquitin (AHRD V1 ***- Q39257_PEA); contains Interpro domain(s) IPR019956 Ubiquitin subgroup	SL2.50ch10:1071016-1073987	0.554894
Solyc10g006030	30S ribosomal protein S10-like (AHRD V1 ***- A1YMX4_BRACM); contains Interpro domain(s) IPR005731 Ribosomal protein S10, bacterial	SL2.50ch10:779581-782983	0.554893
Solyc10g078690	Mitochondrial protein translocase family (Fragment) (AHRD V1 ***- C1N7T2_MICPS); contains Interpro domain(s) IPR003397 Mitochondrial inner membrane translocase complex, subunit Tim17/22	SL2.50ch10:60423415-60426907	0.554594
Solyc06g072440	Erwinia induced protein 2 (AHRD V1 ***- B4FAP8_MAIZE)	SL2.50ch06:44684662-44687143	0.553116
Solyc08g006930	Photosystem I reaction center subunit X psaK (AHRD V1 ***- Q84QE6_TOBAC); contains Interpro domain(s) IPR017493 Photosystem I reaction center, PsaK, plant	SL2.50ch08:1496823-1500142	0.552623
Solyc07g054810	Unknown Protein (AHRD V1)	SL2.50ch07:62992674-62992863	0.552282
Solyc11g012850	Chlorophyllide a oxygenase (AHRD V1 ***- B6TZB6_MAIZE); contains Interpro domain(s) IPR013626 Pheophorbide a oxygenase	SL2.50ch11:5643465-5648034	0.552186
Solyc03g114450	Extracellular calcium sensing receptor (AHRD V1 ***- C7BCU7_LIQFO); contains Interpro domain(s) IPR001763 Rhodanese-like	SL2.50ch03:64448247-64451832	0.55092
Solyc01g103100	Short-chain dehydrogenase/reductase SDR (AHRD V1 ***- A6C8Y5_9PLAN); contains Interpro domain(s) IPR002347 Glucose/ribitol dehydrogenase	SL2.50ch01:91767526-91773264	0.549233
Solyc04g054980	Lipoxygenase homology domain-containing protein 1 (AHRD V1 *--- LOXH1_MOUSE); contains Interpro domain(s) IPR001024 Lipoxygenase, LH2	SL2.50ch04:53517055-53518198	0.549226
Solyc07g016190	Unknown Protein (AHRD V1)	SL2.50ch07:6442098-6451485	0.548249
Solyc07g064130	Ubiquitin (AHRD V1 ***- Q39257_PEA); contains Interpro domain(s) IPR019956 Ubiquitin subgroup	SL2.50ch07:66406116-66407490	0.546336
Solyc04g009540	50S ribosomal protein L10 (AHRD V1 ***- B6SUJ0_MAIZE); contains Interpro domain(s) IPR001790 Ribosomal protein L10	SL2.50ch04:2950914-2951604	0.545429
Solyc10g007690	Chlorophyll a-b binding protein 8, chloroplastic (AHRD V1 ***- CB13_SOLLC); contains Interpro domain(s) IPR001344 Chlorophyll A-B binding protein	SL2.50ch10:1950570-1952635	0.544185
Solyc02g067120	Genomic DNA chromosome 5 P1 clone MUL8 (AHRD V1 ***- Q9FLY2_ARATH); contains Interpro domain(s) IPR018971 Protein of unknown function DUF1997	SL2.50ch02:37342365-37344907	0.5439
Solyc12g095960	Insulin-like growth factor 2 mRNA-binding protein 2 (AHRD V1 *-** IF2B2_PONAB); contains Interpro domain(s) IPR018111 K Homology, type 1, subgroup	SL2.50ch12:65059570-65064972	0.543351
Solyc08g067950	50S ribosomal protein L17 (AHRD V1 ***- Q8LC38_ARATH); contains Interpro domain(s) IPR000456 Ribosomal protein L17	SL2.50ch08:57005774-57012854	0.543349
Solyc12g056100	Ubiquitin-conjugating enzyme E2 8 (AHRD V1 ***- UBC8_ARATH); contains Interpro domain(s) IPR000608 Ubiquitin-conjugating enzyme, E2	SL2.50ch12:62068569-62073414	0.542761
Solyc09g064930	R3H domain-containing protein C19orf22 homolog (AHRD V1 ***- CS022_BOVIN); contains Interpro domain(s) IPR001374 Single-stranded nucleic acid binding R3H	SL2.50ch09:62482931-62491012	0.542218
Solyc07g041490	Stress responsive alpha-beta barrel domain protein (AHRD V1 *-*- C7QRA6_CYAP0); contains Interpro domain(s) IPR013097 Stress responsive alpha-beta barrel	SL2.50ch07:53309237-53310041	0.540757
Solyc04g053080	OTU domain-containing protein 6B (AHRD V1 ***- B6TYC6_MAIZE); contains Interpro domain(s) IPR003323 Ovarian tumour, otubain	SL2.50ch04:51434725-51439436	0.540018
Solyc03g034070	P-166-4_1 (Fragment) (AHRD V1 *-*- Q4VDD8_PINRE)	SL2.50ch03:5769548-5769917	0.539602
Solyc09g007500	Unknown Protein (AHRD V1); contains Interpro domain(s) IPR006779 DNA binding protein S1FA	SL2.50ch09:1075062-1077700	0.538954
Solyc09g010630	heat shock protein (AHRD V1 ***- B2D2G5_CAPSN); contains Interpro domain(s) IPR013126 Heat shock protein 70	SL2.50ch09:3965252-3968837	0.53733
Solyc07g053690	OB-fold nucleic acid binding domain containing protein (AHRD V1 ***- B6SHT0_MAIZE); contains Interpro domain(s) IPR012340 Nucleic acid-binding, OB-fold	SL2.50ch07:62128614-62130960	0.537279
Solyc08g075750	ATP-dependent Clp protease proteolytic subunit (AHRD V1 ***- A9PA38_POPTR); contains Interpro domain(s) IPR001907 Peptidase S14, ClpP	SL2.50ch08:59868105-59875171	0.535358
Solyc10g081440	NADH cytochrome b5 reductase (AHRD V1 ***- Q5PY86_VERFO); contains Interpro domain(s) IPR008333 Oxidoreductase FAD-binding region	SL2.50ch10:62498436-62501303	0.535176
Solyc10g081130	Proteasome subunit alpha type (AHRD V1 ***- Q93X34_TOBAC); contains Interpro domain(s) IPR001353 Proteasome, subunit alpha/beta	SL2.50ch10:62273209-62277288	0.535162
Solyc07g044860	Oxygen-evolving enhancer protein 2, chloroplastic (AHRD V1 ***- PSBP_SOLLC); contains Interpro domain(s) IPR002683 Photosystem II oxygen evolving complex protein PsbP	SL2.50ch07:57907668-57923525	0.533408
Solyc10g083520	cDNA clone J033118E13 full insert sequence (AHRD V1 **-- B7EU28_ORYSJ); contains Interpro domain(s) IPR007033 Protein of unknown function DUF662	SL2.50ch10:63314948-63316366	0.533157
Solyc07g007110	Peptidyl-prolyl cis-trans isomerase (AHRD V1 ***- D7MHP4_ARALY); contains Interpro domain(s) IPR002130 Peptidyl-prolyl cis-trans isomerase, cyclophilin-type	SL2.50ch07:1857662-1861091	0.532144
Solyc03g119040	Guanine nucleotide-binding protein beta subunit-like protein (AHRD V1 **-* B4FKM1_MAIZE); contains Interpro domain(s) IPR020472 G-protein beta WD-40 repeat, region	SL2.50ch03:67754937-67756985	0.532073
Solyc03g115020	Unknown Protein (AHRD V1); contains Interpro domain(s) IPR009500 Protein of unknown function DUF1118	SL2.50ch03:64877372-64879375	0.531781
Solyc01g073710	Calcium-binding EF hand family protein (AHRD V1 ***- D7LKY8_ARALY); contains Interpro domain(s) IPR011992 EF-Hand type	SL2.50ch01:81075922-81076666	0.528965
Solyc09g090410	50S ribosomal protein L28 (AHRD V1 ***- B6TFW5_MAIZE); contains Interpro domain(s) IPR001383 Ribosomal protein L28	SL2.50ch09:69933908-69947842	0.528189
Solyc05g047390	Mitochondrial import receptor subunit TOM7-1 (AHRD V1 *-*- B6SJR3_MAIZE); contains Interpro domain(s) IPR012621 Mitochondrial outer membrane translocase complex, subunitt Tom7	SL2.50ch05:58832900-58833137	0.52741
Solyc07g045190	RING-H2 finger protein (AHRD V1 ***- Q30D22_PONTR); contains Interpro domain(s) IPR018957 Zinc finger, C3HC4 RING-type	SL2.50ch07:58319269-58321850	0.526028
Solyc10g080840	Cytochrome P450 (AHRD V1 ***- A2PZD4_IPONI); contains Interpro domain(s) IPR002401 Cytochrome P450, E-class, group I	SL2.50ch10:62002485-62027455	0.525956
Solyc01g007100	Digalactosyldiacylglycerol synthase 1, chloroplastic (AHRD V1 ***- DGDG1_LOTJA); contains Interpro domain(s) IPR001296 Glycosyl transferase, group 1	SL2.50ch01:1654054-1658743	0.524514
Solyc03g121730	5&apos-nucleotidase surE (AHRD V1 *-*- Q1JYK3_DESAC); contains Interpro domain(s) IPR002828 Survival protein SurE-like phosphatase/nucleotidase	SL2.50ch03:69804834-69809678	0.522848
Solyc07g054820	Protein thf1 (AHRD V1 ***- A0YRG1_LYNSP)	SL2.50ch07:62995151-63010901	0.520402
Solyc12g098150	Voltage-gated potassium channel beta subunit (AHRD V1 **-- B6T7A1_MAIZE); contains Interpro domain(s) IPR005399 Potassium channel, voltage-dependent, beta subunit, KCNAB-related	SL2.50ch12:65769188-65804519	0.519994
Solyc12g008470	Cytochrome b5 reductase (AHRD V1 **-- Q54XV1_DICDI); contains Interpro domain(s) IPR001199 Cytochrome b5	SL2.50ch12:1883777-1886589	0.51979
Solyc05g052140	ATP synthase subunit delta&apos;, mitochondrial (AHRD V1 ***- ATP4_IPOBA); contains Interpro domain(s) IPR001469 ATPase, F1 complex, delta/epsilon subunit	SL2.50ch05:62445465-62452161	0.517513
Solyc07g008240	Non-symbiotic hemoglobin protein (AHRD V1 ***- Q4VIX3_GOSHI); contains Interpro domain(s) IPR001032 Leghaemoglobin	SL2.50ch07:2965696-2967964	0.517394
Solyc03g111700	Inactivated Zn-dependent hydrolase of the beta-lactamase fold (AHRD V1 ***- B5ILK8_9CHRO)	SL2.50ch03:62352631-62356037	0.517173
Solyc06g076570	class I heat shock protein (AHRD V1 ***- Q69BI7_CARPA); contains Interpro domain(s) IPR002068 Heat shock protein Hsp20	SL2.50ch06:47564073-47564565	0.516275
Solyc01g008780	Phospholipase A22 (AHRD V1 ***- B9SJ74_RICCO); contains Interpro domain(s) IPR016090 Phospholipase A2	SL2.50ch01:2818041-2823217	0.515839
Solyc08g079830	Cu/Zn-superoxide dismutase copper chaperone (AHRD V1 **** Q9BBU5_SOYBN); contains Interpro domain(s) IPR001424 Superoxide dismutase, copper/zinc binding	SL2.50ch08:63275493-63278511	0.515782
Solyc01g106470	Genomic DNA chromosome 5 P1 clone MUB3 (AHRD V1 *-*- Q9FLG7_ARATH)	SL2.50ch01:94358429-94364041	0.514205
Solyc09g089670	Nicotiana lesion-inducing like (AHRD V1 ***- B6T757_MAIZE); contains Interpro domain(s) IPR008637 HR-like lesion-inducer	SL2.50ch09:69436650-69439453	0.5137
Solyc06g054510	Acyl carrier protein (AHRD V1 **** B3GQB9_9ERIC); contains Interpro domain(s) IPR003231 Acyl carrier protein (ACP)	SL2.50ch06:37258851-37262981	0.512106
Solyc08g013730	Aquaporin (AHRD V1 ***- B3GK86_ARATH); contains Interpro domain(s) IPR000425 Major intrinsic protein	SL2.50ch08:3192230-3196142	0.511998
Solyc11g044230	UPF0727 protein C6orf115 homolog (AHRD V1 *-*- CF115_XENLA)	SL2.50ch11:33245930-33249144	0.510995
Solyc01g097910	Rubredoxin family protein (AHRD V1 *-*- D7KP11_ARALY); contains Interpro domain(s) IPR004039 Rubredoxin-type Fe(Cys)4 protein	SL2.50ch01:88592830-88593913	0.509573
Solyc08g060940	Organic anion transporter (AHRD V1 **-* B6U937_MAIZE); contains Interpro domain(s) IPR004853 Protein of unknown function DUF250	SL2.50ch08:45795984-45797040	0.508201
Solyc07g063960	50S ribosomal protein L24 (AHRD V1 ***- B4FTJ3_MAIZE); contains Interpro domain(s) IPR003256 Ribosomal protein L24	SL2.50ch07:66292087-66294936	0.508052
Solyc01g109410	Dolichyl-diphosphooligosaccharide--protein glycosyltransferase subunit (AHRD V1 ***- C1C2G2_9MAXI); contains Interpro domain(s) IPR005013 Dolichyl-diphosphooligosaccharide-protein glycosyltransferase 48kDa subunit	SL2.50ch01:96371947-96379849	0.507148
Solyc02g068090	30S ribosomal protein S21, chloroplastic (Fragment) (AHRD V1 *--- RR21_SPIOL); contains Interpro domain(s) IPR001911 Ribosomal protein S21	SL2.50ch02:38132032-38143818	0.506278
Solyc08g068700	N-acetyltransferase (AHRD V1 ***- B6SUK9_MAIZE); contains Interpro domain(s) IPR000182 GCN5-related N-acetyltransferase	SL2.50ch08:57833216-57833957	0.505846
Solyc12g099710	Chromosome 04 contig 1 DNA sequence (AHRD V1 *-*- Q01AI6_OSTTA); contains Interpro domain(s) IPR018450 Reactive oxygen species modulator 1	SL2.50ch12:66741303-66744353	0.505677
Solyc03g098410	Os04g0566000 protein (Fragment) (AHRD V1 *-*- Q0JAZ6_ORYSJ)	SL2.50ch03:60729160-60729514	0.50547
Solyc11g073050	Ras-related protein Rab-8A (AHRD V1 ***- C1C362_9MAXI); contains Interpro domain(s) IPR003579 Ras small GTPase, Rab type	SL2.50ch11:56164983-56168738	0.502905
Solyc01g099630	Xyloglucan endotransglucosylase/hydrolase 5 (AHRD V1 **** C0IRG4_ACTDE); contains Interpro domain(s) IPR016455 Xyloglucan endotransglucosylase/hydrolase IPR008263 Glycoside hydrolase, family 16, active site	SL2.50ch01:89810091-89812819	0.502535
Solyc06g009400	Nitrogen regulatory protein P-II (AHRD V1 *-*- Q8DLA5_THEEB); contains Interpro domain(s) IPR017918 Nitrogen regulatory protein PII, conserved site IPR002187 Nitrogen regulatory protein PII	SL2.50ch06:3329016-3332826	0.501601
Solyc10g045150	Unknown Protein (AHRD V1)	SL2.50ch10:31741298-31741774	0.501376
Solyc08g081930	Aldose 1-epimerase family protein (AHRD V1 **** B2WS69_ARAHA); contains Interpro domain(s) IPR014718 Glycoside hydrolase-type carbohydrate-binding, subgroup	SL2.50ch08:64841441-64845273	0.501095
Solyc02g080540	ATP synthase gamma chain (AHRD V1 ***- B7FIR4_MEDTR); contains Interpro domain(s) IPR000131 ATPase, F1 complex, gamma subunit	SL2.50ch02:44747445-44755115	0.500701

## Sheet: Potato Ox (cutoff 0.5)
Supplementary Data 2. Detailed list of genes showing altered expression in GAME9-RNAi (tomato) and GAME9-Ox (tomato and potato) lines. Common set of genes found in GAME9-Ox lines in tomato and potato (from RNA-Seq transcriptome data).
Overexpressed genes in potato GAME9-Ox (fold change, log2 (Ox/WT) >0.5)
Sotub ID	Annotation	Locus	GAME9-Ox (log2 fold change)
Sotub03g020200	Unknown Protein (AHRD V1)	chr03:27722432-27722919	11.2738
Sotub04g019410	Unknown Protein (AHRD V1)	chr04:40797168-40798010	10.8531
Sotub04g025380	Unknown Protein (AHRD V1)	chr04:52014869-52015234	10.6039
Sotub06g013190	Unknown Protein (AHRD V1)	chr06:22719465-22734096	10.3021
Sotub08g006500	Patatin (AHRD V1 *-*- Q7DMP8_SOLBR); contains Interpro domain(s) IPR002641 Patatin	chr08:1485778-1488004	10.1142
Sotub10g011330	Unknown Protein (AHRD V1)	chr10:12395163-12395284	9.95662
Sotub08g023980,Sotub08g024010	Ribokinase (AHRD V1 ***- Q2LUP8_SYNAS); contains Interpro domain(s) IPR011611 Carbohydrate/purine kinase	chr08:38869514-39003890	9.22513
Sotub05g020760	Unknown Protein (AHRD V1)	chr05:34474933-34475084	9.03337
Sotub07g015680	Unknown Protein (AHRD V1)	chr07:38016078-38016506	8.73704
Sotub12g015950	Unknown Protein (AHRD V1)	chr12:18490225-18490412	8.44008
Sotub10g011090	Unknown Protein (AHRD V1)	chr10:10807085-10807756	8.37814
Sotub07g016550	UDP glucosyltransferase (AHRD V1 **** E3T817_9LAMI); contains Interpro domain(s) IPR002213 UDP-glucuronosyl/UDP-glucosyltransferase	chr07:39493504-39495022	7.14242
Sotub03g006720	Unknown Protein (AHRD V1)	chr03:1883957-1884410	7.1007
Sotub01g006690	Peroxidase (AHRD V1 **** Q9LWA2_SOLLC); contains Interpro domain(s) IPR002016 Haem peroxidase, plant/fungal/bacterial	chr01:1263523-1267779	6.92336
Sotub01g029510	Ethylene responsive transcription factor 1b (AHRD V1 *-*- C0J9I8_9ROSA); contains Interpro domain(s) IPR001471 Pathogenesis-related transcriptional factor and ERF, DNA-binding	chr01:78281004-78281673	6.83695
Sotub01g007130	2-oxoglutarate-dependent dioxygenase (Fragment) (AHRD V1 **** Q944Y0_ARATH); contains Interpro domain(s) IPR005123 Oxoglutarate and iron-dependent oxygenase	chr01:1897897-1900328	6.68622
Sotub02g013240	Unknown Protein (AHRD V1)	chr02:47417271-47417646	6.61634
Sotub07g016530	Cellulose synthase-like protein H1 (AHRD V1 **** E3VNI5_AVESA); contains Interpro domain(s) IPR005150 Cellulose synthase	chr07:39445218-39449399	6.56563
Sotub07g025210	Myosin-like protein (AHRD V1 **-- Q7XIR7_ORYSJ)	chr07:49602633-49611600	6.49277
Sotub01g013090	Unknown Protein (AHRD V1)	chr01:18450951-18454385	6.47036
Sotub03g020190	Unknown Protein (AHRD V1); contains Interpro domain(s) IPR008543 Chloroplast Ycf2	chr03:27699541-27699697	6.414
Sotub02g010970	Multidrug resistance protein mdtK (AHRD V1 **-- MDTK_ERWCT); contains Interpro domain(s) IPR015521 MATE family transporter related protein IPR002528 Multi antimicrobial extrusion protein MatE	chr02:44203293-44207633	6.41049
Sotub02g015720	FAD binding domain-containing protein (AHRD V1 **-* E9D9V8_COCPO); contains Interpro domain(s) IPR006094 FAD linked oxidase, N-terminal	chr02:50059175-50061164	6.40468
Sotub01g049620	Unknown Protein (AHRD V1); contains Interpro domain(s) IPR002099 DNA mismatch repair protein	chr01:96917482-96917676	6.39428
Sotub01g031970	Unknown Protein (AHRD V1)	chr01:80924120-80924789	6.36629
Sotub01g014870	Unknown Protein (AHRD V1)	chr01:28509043-28509424	6.36521
Sotub07g010490	Unknown Protein (AHRD V1)	chr07:7582663-7582857	6.33062
Sotub07g019920	Gty37 protein (AHRD V1 *-*- Q65A67_GERHY)	chr07:44626424-44626823	6.32874
Sotub01g020280	Unknown Protein (AHRD V1)	chr01:51796536-51796695	6.31367
Sotub10g011150	Unknown Protein (AHRD V1)	chr10:11497396-11497911	6.27598
Sotub08g018250	Homology to unknown gene (AHRD V1 *-*- Q016Y8_OSTTA)	chr08:31479347-31500591	6.20445
Sotub10g016140	Unknown Protein (AHRD V1)	chr10:35053736-35053886	6.17829
Sotub08g026230	Unknown Protein (AHRD V1)	chr08:41082757-41083071	6.17418
Sotub08g016060	5&apos-methylthioadenosine/S-adenosylhomocysteine nucleosidase (AHRD V1 *-*- C8N967_9GAMM); contains Interpro domain(s) IPR018017 Nucleoside phosphorylase, family 1	chr08:27761339-27763143	6.1499
Sotub04g020190	Riboflavin biosynthesis protein RibD (AHRD V1 ***- B8FXB3_DESHD); contains Interpro domain(s) IPR004794 Riboflavin biosynthesis protein RibD	chr04:42742584-42753795	6.14305
Sotub03g027310	Calmodulin-binding protein (AHRD V1 ***- Q9FKL6_ARATH); contains Interpro domain(s) IPR012416 Calmodulin binding protein-like	chr03:40610095-40645185	6.09079
Sotub07g016600	UDP glucosyltransferase (AHRD V1 **-* E3T817_9LAMI); contains Interpro domain(s) IPR002213 UDP-glucuronosyl/UDP-glucosyltransferase	chr07:39727474-39728941	6.08879
Sotub10g021050	UDP glucosyltransferase (AHRD V1 **** E3T817_9LAMI); contains Interpro domain(s) IPR002213 UDP-glucuronosyl/UDP-glucosyltransferase	chr10:46027841-46029281	6.06451
Sotub04g025080	Unknown Protein (AHRD V1)	chr04:51356106-51367732	6.05154
Sotub07g023230	Meiosis 5 (AHRD V1 *-*- B6T5X0_MAIZE)	chr07:47724538-47726124	5.95383
Sotub03g034200	DVL19 (AHRD V1 *-*- Q6IM82_ARATH); contains Interpro domain(s) IPR012552 DVL	chr03:46720355-46720529	5.95045
Sotub02g011150	Unknown Protein (AHRD V1)	chr02:44450562-44452221	5.88563
Sotub04g035930	Catalase (AHRD V1 ***- Q7XTK9_PRUPE)	chr04:66178900-66179521	5.87518
Sotub04g029470	Aspartic proteinase nepenthesin-1 (AHRD V1 **-- B6TDX6_MAIZE); contains Interpro domain(s) IPR001461 Peptidase A1	chr04:57479313-57480621	5.84652
Sotub01g030430	Sterol 4-alpha-methyl-oxidase 2 (AHRD V1 **** D7KH21_ARALY); contains Interpro domain(s) IPR006694 Fatty acid hydroxylase	chr01:79487475-79490296	5.84119
Sotub01g011790	Unknown Protein (AHRD V1)	chr01:11771298-11773573	5.8358
Sotub06g028120	Hydrogen peroxide-induced 1 (AHRD V1 ***- B8Y3H9_TOBAC)	chr06:51090396-51090800	5.81049
Sotub01g026630	Leucine-rich repeat receptor-like serine/threonine-protein kinase At1g17230 (AHRD V1 **-* Y1723_ARATH)	chr01:74962728-74963223	5.70808
Sotub04g023190	Unknown Protein (AHRD V1); contains Interpro domain(s) IPR006706 Extensin-like region	chr04:48419796-48483400	5.69005
Sotub12g008260	Unknown Protein (AHRD V1)	chr12:2714891-2715547	5.68901
Sotub04g023170	Unknown Protein (AHRD V1)	chr04:48412474-48414131	5.67458
Sotub07g014810	Oxalate oxidase-like germin 171 (AHRD V1 **** Q9FPQ0_BETVU); contains Interpro domain(s) IPR014710 RmlC-like jelly roll fold	chr07:34833045-34834179	5.67457
Sotub12g026020	Aspartic proteinase nepenthesin-1 (AHRD V1 **-- B6TDX6_MAIZE); contains Interpro domain(s) IPR001461 Peptidase A1	chr12:62841526-62843704	5.67172
Sotub10g016180	tRNA dimethylallyltransferase (AHRD V1 ***- C9SNR7_VERA1); contains Interpro domain(s) IPR002627 tRNA isopentenyltransferase	chr10:35343668-35343818	5.65236
Sotub06g025010	Cortical cell-delineating protein (AHRD V1 **-- B6UGA2_MAIZE); contains Interpro domain(s) IPR013770 Plant lipid transfer protein and hydrophobic protein, helical	chr06:46509985-46510375	5.63137
Sotub11g024220	Superoxide dismutase (AHRD V1 **** Q7XAV2_SOLLC); contains Interpro domain(s) IPR001424 Superoxide dismutase, copper/zinc binding	chr11:41769116-41775572	5.51601
Sotub04g028250	Os06g0220000 protein (Fragment) (AHRD V1 ***- Q0DDJ2_ORYSJ); contains Interpro domain(s) IPR006766 Phosphate-induced protein 1 conserved region	chr04:55987864-55988833	5.14429
Sotub10g009080	E3 ubiquitin-protein ligase RMA1H1	chr10:3892914-3893499	5.11417
Sotub02g011120	Unknown Protein (AHRD V1)	chr02:44403634-44403952	5.04985
Sotub02g031260	Arabinogalactan (AHRD V1 *-*- Q43719_SOLLC)	chr02:64578504-64580302	5.02569
Sotub11g005180	GDSL esterase/lipase At5g33370 (AHRD V1 ***- GDL79_ARATH); contains Interpro domain(s) IPR001087 Lipase, GDSL	chr11:171483-174182	5.00268
Sotub07g017310	Fasciclin-like arabinogalactan protein 19 (AHRD V1 ***- A9XTM4_GOSHI); contains Interpro domain(s) IPR000782 FAS1 domain	chr07:41020162-41021392	4.94272
Sotub07g016570	2-oxoglutarate-dependent dioxygenase	chr07:39619051-39620724	4.9295
Sotub10g009930	Arabinogalactan peptide 20 (AHRD V1 ***- AGP20_ARATH); contains Interpro domain(s) IPR009424 Protein of unknown function DUF1070	chr10:4837316-4837828	4.8319
Sotub12g022140	Aquaporin (AHRD V1 ***- O81186_VERFO); contains Interpro domain(s) IPR012269 Aquaporin	chr12:57004292-57005405	4.74764
Sotub06g026790	Gibberellin-regulated protein (AHRD V1 **-- B4UW77_ARAHY); contains Interpro domain(s) IPR003854 Gibberellin regulated protein	chr06:49913781-49914375	4.7333
Sotub01g048570	Proline-rich protein (AHRD V1 *-*- O82066_SOLTU); contains Interpro domain(s) IPR010616 Protein of unknown function DUF1210	chr01:95913301-95915781	4.72021
Sotub01g037390	Xyloglucan endotransglucosylase/hydrolase (AHRD V1 **** O65734_CICAR); contains Interpro domain(s) IPR016455 Xyloglucan endotransglucosylase/hydrolase	chr01:86053162-86055570	4.67454
Sotub01g032970	Arabinogalactan peptide 16 (AHRD V1 **-- AGP16_ARATH); contains Interpro domain(s) IPR009424 Protein of unknown function DUF1070	chr01:81887337-81887652	4.51591
Sotub01g030650	Fasciclin-like arabinogalactan protein (AHRD V1 ***- E3WHD6_9ROSI); contains Interpro domain(s) IPR000782 FAS1 domain	chr01:79709235-79710483	4.47797
Sotub06g030620	Cysteine proteinase inhibitor (AHRD V1 *-** Q9ARH0_DIACA); contains Interpro domain(s) IPR000010 Proteinase inhibitor I25, cystatin	chr06:53097140-53099334	4.46982
Sotub06g034110	GDSL esterase/lipase At5g33370 (AHRD V1 ***- GDL79_ARATH); contains Interpro domain(s) IPR001087 Lipase, GDSL	chr06:57102720-57105904	4.45166
Sotub03g034540	Oxalate oxidase-like germin 171 (AHRD V1 **** Q9FPQ0_BETVU); contains Interpro domain(s) IPR014710 RmlC-like jelly roll fold	chr03:46997674-46998301	4.40216
Sotub11g014000	Nitrate reductase (AHRD V1 **** Q8LT13_SOLTU); contains Interpro domain(s) IPR012137 Nitrate reductase NADH dependant	chr11:10469049-10473165	4.29874
Sotub10g016190	tRNA dimethylallyltransferase (AHRD V1 ***- C6HGS0_AJECH); contains Interpro domain(s) IPR002627 tRNA isopentenyltransferase	chr10:35374242-35377379	4.27926
Sotub11g028690	Non-specific lipid-transfer protein-like protein (AHRD V1 **** C0KHK0_9CARY); contains Interpro domain(s) IPR003612 Plant lipid transfer protein/seed storage/trypsin-alpha amylase inhibitor	chr11:46170111-46172768	4.27557
Sotub04g019350	GDSL esterase/lipase At5g33370 (AHRD V1 ***- GDL79_ARATH); contains Interpro domain(s) IPR001087 Lipase, GDSL	chr04:40666396-40670523	4.2719
Sotub02g031900	Rapid alkalinization factor 3 (AHRD V1 **-- Q6TF27_SOLCH); contains Interpro domain(s) IPR008801 Rapid ALkalinization Factor	chr02:65151299-65151671	4.2439
Sotub06g026740	Chlorophyll a-b binding protein 4, chloroplastic (AHRD V1 ***- CA4_ARATH); contains Interpro domain(s) IPR001344 Chlorophyll A-B binding protein	chr06:49874682-49875643	4.22334
Sotub07g008630	At2g10940-like protein (Fragment) (AHRD V1 *--- B3SKK8_ARALP); contains Interpro domain(s) IPR013770 Plant lipid transfer protein and hydrophobic protein, helical	chr07:4241946-4242360	4.21907
Sotub10g008220	Tumor-related protein (AHRD V1 ***- Q40447_9SOLA)	chr10:2944756-2945393	4.20512
Sotub01g026980	Histone H3 (AHRD V1 ***- D8L9K7_WHEAT); contains Interpro domain(s) IPR000164 Histone H3	chr01:75400595-75401006	4.18845
Sotub06g030060	Sterol reductase (AHRD V1 **** A8IA67_CHLRE); contains Interpro domain(s) IPR001171 Ergosterol biosynthesis ERG4/ERG24	chr06:52596233-52601827	4.1792
Sotub02g016120	Unknown Protein (AHRD V1)	chr02:50466443-50466764	4.15947
Sotub07g015380	Elongation of very long chain fatty acids protein 4 (AHRD V1 *-** B0W9Y0_CULQU); contains Interpro domain(s) IPR002076 GNS1/SUR4 membrane protein	chr07:37452909-37453731	4.14449
Sotub10g009520	Histone H3 (AHRD V1 ***- D8L9K7_WHEAT); contains Interpro domain(s) IPR000164 Histone H3	chr10:4378506-4378917	4.14067
Sotub05g008150	3-ketoacyl-CoA synthase (AHRD V1 ***- A9PEC4_POPTR); contains Interpro domain(s) IPR012392 Very-long-chain 3-ketoacyl-CoA synthase	chr05:2798180-2814132	4.11701
Sotub09g007060	Unknown Protein (AHRD V1)	chr09:3490567-3492958	4.08242
Sotub02g033630	Pollen Ole e 1 allergen and extensin (AHRD V1 *-*- Q2HSE9_MEDTR); contains Interpro domain(s) IPR006041 Pollen Ole e 1 allergen and extensin	chr02:66711208-66712442	4.05004
Sotub10g020430	Unknown Protein (AHRD V1)	chr10:45534553-45534736	4.04026
Sotub06g030840	Aquaporin-like protein (AHRD V1 ***- D1M6Z5_CAPAN); contains Interpro domain(s) IPR012269 Aquaporin	chr06:53386258-53388349	4.02253
Sotub05g015080	Pectate lyase (AHRD V1 **** D3IZZ3_GOSHI); contains Interpro domain(s) IPR002022 Pectate lyase/Amb allergen	chr05:10715831-10718395	4.01499
Sotub12g024320,Sotub12g024330	Endoglucanase 1 (AHRD V1 ***- B6U0J0_MAIZE); contains Interpro domain(s) IPR001701 Glycoside hydrolase, family 9	chr12:60416702-60421372	4.00722
Sotub07g020850	Xyloglucan endotransglucosylase/hydrolase 5 (AHRD V1 **** C0IRH8_MALDO); contains Interpro domain(s) IPR016455 Xyloglucan endotransglucosylase/hydrolase	chr07:45520344-45521797	4.00555
Sotub07g015230	Unknown Protein (AHRD V1)	chr07:36571016-36572606	3.9995
Sotub07g024520	BZIP transcription factor family protein (AHRD V1 **** D7LW03_ARALY); contains Interpro domain(s) IPR011700 Basic leucine zipper	chr07:49001961-49004784	3.99921
Sotub02g035680	Peroxidase 65 (AHRD V1 ***- B6TYF5_MAIZE); contains Interpro domain(s) IPR002016 Haem peroxidase, plant/fungal/bacterial	chr02:68173669-68174656	3.99897
Sotub12g013390	Fasciclin-like arabinogalactan protein 10 (AHRD V1 *-*- A9XTL5_GOSHI); contains Interpro domain(s) IPR000782 FAS1 domain	chr12:8733144-8733948	3.97728
Sotub02g020630	Histone H3 (AHRD V1 ***- D8L9K7_WHEAT); contains Interpro domain(s) IPR000164 Histone H3	chr02:54838123-54838534	3.92071
Sotub06g005200	Sterol 4-alpha-methyl-oxidase 2 (AHRD V1 **** D7KH21_ARALY); contains Interpro domain(s) IPR006694 Fatty acid hydroxylase	chr06:413559-418278	3.91971
Sotub01g006810,Sotub01g006820,Sotub01g006840	Cysteine-rich extensin-like protein-4 (AHRD V1 *-*- Q08197_TOBAC)	chr01:1444374-1474938	3.91126
Sotub01g005810	Unknown Protein (AHRD V1)	chr01:643503-643689	3.89481
Sotub03g023340	BTB/POZ domain-containing protein (AHRD V1 ***- D2KTV8_LOTJA); contains Interpro domain(s) IPR000197 Zinc finger, TAZ-type	chr03:36229046-36231445	3.89457
Sotub01g041430	Blue copper protein (AHRD V1 **-- B6TT37_MAIZE); contains Interpro domain(s) IPR003245 Plastocyanin-like	chr01:89715473-89717677	3.87553
Sotub04g035520	Laccase-22 (AHRD V1 **-- LAC22_ORYSJ); contains Interpro domain(s) IPR001117 Multicopper oxidase, type 1	chr04:65919926-65924548	3.87247
Sotub04g031690	Harpin-induced protein (AHRD V1 **-- B6TDG9_MAIZE); contains Interpro domain(s) IPR010847 Harpin-induced 1	chr04:60148207-60149674	3.86506
Sotub09g031120	Unknown Protein (AHRD V1); contains Interpro domain(s) IPR006706 Extensin-like region	chr09:53289661-53296149	3.85419
Sotub01g033950	Aspartic proteinase nepenthesin-1 (AHRD V1 **-- B6TDX6_MAIZE); contains Interpro domain(s) IPR001461 Peptidase A1	chr01:82958631-82962058	3.85086
Sotub11g029670	Histone H4 (AHRD V1 ***- B6T0P4_MAIZE); contains Interpro domain(s) IPR001951 Histone H4	chr11:47192697-47193009	3.80382
Sotub01g007390	Fasciclin-like arabinogalactan protein 14 (AHRD V1 ***- A9XTL9_GOSHI); contains Interpro domain(s) IPR000782 FAS1 domain	chr01:2159655-2163048	3.77072
Sotub02g034140	Genomic DNA chromosome 5 TAC clone K3 (AHRD V1 ***- Q9FL84_ARATH)	chr02:67061130-67061424	3.75504
Sotub03g035030	PVR3-like protein (AHRD V1 ***- B6TYX6_MAIZE); contains Interpro domain(s) IPR003612 Plant lipid transfer protein/seed storage/trypsin-alpha amylase inhibitor	chr03:47373849-47374170	3.73734
Sotub09g027740	Pectate lyase 1-27 (AHRD V1 **** B9TU35_9ROSI); contains Interpro domain(s) IPR002022 Pectate lyase/Amb allergen	chr09:50412392-50417589	3.72971
Sotub03g029630	Endochitinase 4 (Fragment) (AHRD V1 *--- CHI4_SOLTU); contains Interpro domain(s) IPR001002 Chitin-binding, type 1	chr03:42760400-42760919	3.72293
Sotub09g024650	Histone H1 (AHRD V1 *-*- B6TC95_MAIZE); contains Interpro domain(s) IPR005818 Histone H1/H5	chr09:47276394-47277106	3.68014
Sotub08g029220	Cytochrome P450 (AHRD V1 ***- B9I8K8_POPTR); contains Interpro domain(s) IPR002401 Cytochrome P450, E-class, group I	chr08:43723411-43725076	3.67563
Sotub04g005320	Transcription factor style2.1 (AHRD V1 **** B6CG45_SOLPN); contains Interpro domain(s) IPR001092 Basic helix-loop-helix dimerisation region bHLH	chr04:270426-271565	3.66953
Sotub03g034350	Pectinesterase (AHRD V1 ***- Q9SEE6_SOLTU); contains Interpro domain(s) IPR000070 Pectinesterase, catalytic	chr03:46806316-46809885	3.64337
Sotub08g007060	Cortical cell-delineating protein (AHRD V1 **-- B6UG81_MAIZE); contains Interpro domain(s) IPR013770 Plant lipid transfer protein and hydrophobic protein, helical	chr08:2305652-2306069	3.63537
Sotub02g016920	Os01g0611000 protein (Fragment) (AHRD V1 ***- Q0JLB5_ORYSJ); contains Interpro domain(s) IPR006946 Protein of unknown function DUF642	chr02:51183870-51187923	3.6253
Sotub01g030100	Cortical cell-delineating protein (AHRD V1 **-- B6UGA2_MAIZE); contains Interpro domain(s) IPR013770 Plant lipid transfer protein and hydrophobic protein, helical	chr01:79050086-79050455	3.61087
Sotub03g035790	GDSL esterase/lipase At5g22810 (AHRD V1 ***- GDL78_ARATH); contains Interpro domain(s) IPR001087 Lipase, GDSL	chr03:48004701-48006559	3.5864
Sotub07g027060	Serine/threonine-protein kinase B-raf (AHRD V1 *-** BRAF_HUMAN); contains Interpro domain(s) IPR002290 Serine/threonine protein kinase	chr07:51506614-51515607	3.57841
Sotub01g025630	Subtilisin-like protease (AHRD V1 **-- O82777_SOLLC); contains Interpro domain(s) IPR015500 Peptidase S8, subtilisin-related	chr01:73822119-73893724	3.56733
Sotub10g005630	Fasciclin-like arabinogalactan protein 10 (AHRD V1 ***- A9XTL5_GOSHI); contains Interpro domain(s) IPR000782 FAS1 domain	chr10:457288-458536	3.55691
Sotub07g018220	Fasciclin-like arabinogalactan protein 2 (AHRD V1 ***- A9XTK7_GOSHI); contains Interpro domain(s) IPR000782 FAS1 domain	chr07:42065534-42066233	3.54973
Sotub07g013850	Unknown Protein (AHRD V1)	chr07:28947660-28953545	3.54847
Sotub08g023580	Unknown Protein (AHRD V1)	chr08:38469834-38470266	3.51931
Sotub10g017410	Expressed protein (Fragment) (AHRD V1 ***- B3VJP3_POPTN); contains Interpro domain(s) IPR006766 Phosphate-induced protein 1 conserved region	chr10:39769698-39770742	3.51444
Sotub03g015530	N-hydroxycinnamoyl/benzoyltransferase 3 (AHRD V1 **-- Q00M87_SOYBN); contains Interpro domain(s) IPR003480 Transferase	chr03:20035221-20037876	3.51326
Sotub11g028080	Beta-D-glucosidase (AHRD V1 ***- O82074_TROMA); contains Interpro domain(s) IPR001764 Glycoside hydrolase, family 3, N-terminal	chr11:45678006-45681507	3.50491
Sotub01g006680	Peroxidase (AHRD V1 ***- Q42964_TOBAC); contains Interpro domain(s) IPR002016 Haem peroxidase, plant/fungal/bacterial	chr01:1258008-1263473	3.5038
Sotub10g018960	Endochitinase (Chitinase) (AHRD V1 **** Q43184_SOLTU); contains Interpro domain(s) IPR000726 Glycoside hydrolase, family 19, catalytic	chr10:44006847-44007918	3.48579
Sotub02g030410	Xyloglucan endotransglucosylase/hydrolase (AHRD V1 **** E3UZI8_GOSHI); contains Interpro domain(s) IPR016455 Xyloglucan endotransglucosylase/hydrolase	chr02:63719075-63733051	3.4417
Sotub07g005230	Sf-RNase (Fragment) (AHRD V1 ***- Q19PT4_9ROSA); contains Interpro domain(s) IPR001568 Ribonuclease T2	chr07:314156-315841	3.4345
Sotub12g006230	Histone H2B (AHRD V1 ***- Q2XPW1_SOLTU); contains Interpro domain(s) IPR000558 Histone H2B	chr12:1010048-1010483	3.41619
Sotub06g034050	Pectate lyase 1-27 (AHRD V1 **** B9TU35_9ROSI); contains Interpro domain(s) IPR002022 Pectate lyase/Amb allergen	chr06:57055711-57062345	3.41548
Sotub06g017770	Cytochrome P450 (AHRD V1 ***- Q9SWE3_TOBAC); contains Interpro domain(s) IPR001128 Cytochrome P450	chr06:37864808-37864961	3.40377
Sotub03g028700	Glucan endo-1 3-beta-glucosidase 1 (AHRD V1 *-*- B6TW10_MAIZE); contains Interpro domain(s) IPR012946 X8	chr03:41915750-41919471	3.39997
Sotub02g020210	GDSL esterase/lipase At5g45950 (AHRD V1 ***- GDL85_ARATH); contains Interpro domain(s) IPR001087 Lipase, GDSL	chr02:54441299-54444499	3.39341
Sotub03g032550	Beta-glucosidase (AHRD V1 ***- D7L7Z3_ARALY); contains Interpro domain(s) IPR001360 Glycoside hydrolase, family 1	chr03:45237746-45240432	3.38055
Sotub04g028190	Phi-1 protein (Fragment) (AHRD V1 **-- Q4LAX0_CAPCH); contains Interpro domain(s) IPR006766 Phosphate-induced protein 1 conserved region	chr04:55949669-55949939	3.36776
Sotub12g005670	Protochlorophyllide reductase (AHRD V1 ***- Q8LAV9_ARATH); contains Interpro domain(s) IPR005979 Light-dependent protochlorophyllide reductase	chr12:642664-645517	3.36224
Sotub01g033480	Aspartic proteinase nepenthesin I (AHRD V1 **-- A9ZMF9_NEPAL); contains Interpro domain(s) IPR001461 Peptidase A1	chr01:82325992-82327435	3.35087
Sotub06g029880	Genomic DNA chromosome 5 P1 clone MWD9 (AHRD V1 *-*- Q9FMQ8_ARATH); contains Interpro domain(s) IPR007608 Protein of unknown function DUF584	chr06:52478374-52488004	3.34763
Sotub02g033550	Gibberellin regulated protein (AHRD V1 **-- Q2HRH3_MEDTR); contains Interpro domain(s) IPR003854 Gibberellin regulated protein	chr02:66622529-66623249	3.33087
Sotub09g009770	Endoglucanase 1 (AHRD V1 ***- B6TRZ3_MAIZE); contains Interpro domain(s) IPR001701 Glycoside hydrolase, family 9	chr09:6664487-6669722	3.3095
Sotub02g029120	Ribulose bisphosphate carboxylase small chain (AHRD V1 ***- A9YTZ7_SOLTU); contains Interpro domain(s) IPR000894 Ribulose bisphosphate carboxylase, small chain	chr02:62590706-62591134	3.30829
Sotub07g021710	Fasciclin-like arabinogalactan protein 1 (AHRD V1 ***- B1NHU5_GOSHI); contains Interpro domain(s) IPR000782 FAS1 domain	chr07:46475043-46475793	3.29403
Sotub09g021180	Unknown Protein (AHRD V1)	chr09:43074543-43075275	3.28241
Sotub08g016800	Chlorophyll a-b binding protein 3C, chloroplastic (AHRD V1 **** CB2G_SOLLC); contains Interpro domain(s) IPR001344 Chlorophyll A-B binding protein	chr08:29538617-29539604	3.26411
Sotub03g015960	Alpha-amylase inhibitor (AHRD V1 **** D3U2C8_ORYSI); contains Interpro domain(s) IPR011065 Kunitz inhibitor ST1-like	chr03:20560761-20561445	3.24489
Sotub07g005220	Unknown Protein (AHRD V1); contains Interpro domain(s) IPR001568 Ribonuclease T2	chr07:285351-286390	3.23797
Sotub06g030140	Aspartic proteinase nepenthesin-2 (AHRD V1 **-- B6SJT4_MAIZE); contains Interpro domain(s) IPR001461 Peptidase A1	chr06:52665169-52666552	3.21855
Sotub05g027630	Histone H4 (AHRD V1 ***- B6T0P4_MAIZE); contains Interpro domain(s) IPR001951 Histone H4	chr05:59377514-59377826	3.20101
Sotub01g049070	Aquaporin (AHRD V1 ***- E9NMH3_SOLLC); contains Interpro domain(s) IPR012269 Aquaporin	chr01:96333579-96334728	3.17925
Sotub04g023210	Unknown Protein (AHRD V1); contains Interpro domain(s) IPR006706 Extensin-like region	chr04:48494291-48496084	3.17798
Sotub04g011590	Glutamine synthetase (AHRD V1 ***- Q5QJ64_9SOLA); contains Interpro domain(s) IPR008146 Glutamine synthetase, catalytic region	chr04:6703685-6707632	3.17493
Sotub05g007930	Alpha-glucosidase (AHRD V1 ***- Q9LEC9_SOLTU); contains Interpro domain(s) IPR000322 Glycoside hydrolase, family 31	chr05:2558919-2565984	3.17246
Sotub04g028200	Phi-1 protein (Fragment) (AHRD V1 **-- Q4LAX0_CAPCH); contains Interpro domain(s) IPR006766 Phosphate-induced protein 1 conserved region	chr04:55955435-55955705	3.17119
Sotub01g037240	Histone H2A (AHRD V1 ***- Q8H0G7_TOBAC); contains Interpro domain(s) IPR002119 Histone H2A	chr01:85913416-85913970	3.14311
Sotub12g011080	Aminotransferase (AHRD V1 ***- D2KZ08_WHEAT); contains Interpro domain(s) IPR005814 Aminotransferase class-III	chr12:5688147-5698784	3.13782
Sotub11g010070	Hydroxycinnamoyl CoA shikimate/quinate hydroxycinnamoyltransferase-like protein (Fragment) (AHRD V1 **-* B9GF60_POPTR); contains Interpro domain(s) IPR003480 Transferase	chr11:4759989-4763262	3.12187
Sotub05g007500	Glycosyltransferase family GT8 protein (AHRD V1 ***- D0ECQ6_POPDE); contains Interpro domain(s) IPR002495 Glycosyl transferase, family 8	chr05:1981587-1983027	3.09814
Sotub11g018220	Unknown Protein (AHRD V1)	chr11:23778634-23779971	3.08877
Sotub04g025430	Unknown Protein (AHRD V1)	chr04:52038661-52040456	3.06856
Sotub05g029260	Chlorophyll a-b binding protein 6A, chloroplastic (AHRD V1 **** CB11_SOLLC); contains Interpro domain(s) IPR001344 Chlorophyll A-B binding protein	chr05:60606983-60609294	3.05845
Sotub03g029520	Gibberellin-regulated protein (AHRD V1 **-- B4UW77_ARAHY); contains Interpro domain(s) IPR003854 Gibberellin regulated protein	chr03:42639082-42640604	3.05219
Sotub02g011400	60S ribosomal protein L35 (AHRD V1 ***- D7M7V2_ARALY); contains Interpro domain(s) IPR001854 Ribosomal protein L29	chr02:44781739-44781994	3.04737
Sotub12g023070	Oxalate oxidase-like germin 171 (AHRD V1 **** Q9FPQ0_BETVU); contains Interpro domain(s) IPR014710 RmlC-like jelly roll fold	chr12:58912348-58912975	3.00877
Sotub08g025060	Cortical cell-delineating protein (AHRD V1 *--- B6U436_MAIZE); contains Interpro domain(s) IPR013770 Plant lipid transfer protein and hydrophobic protein, helical	chr08:40118572-40118992	3.00707
Sotub06g015410	Unknown Protein (AHRD V1)	chr06:33694193-33694583	3.0034
Sotub01g039220	Acetyl xylan esterase A (AHRD V1 **-- E5C8U8_9BACE); contains Interpro domain(s) IPR005181 Protein of unknown function DUF303, acetylesterase putative	chr01:87730041-87731402	2.99453
Sotub10g017030	Unknown Protein (AHRD V1)	chr10:37662288-37673542	2.9934
Sotub11g005630	Pectinesterase inhibitor (AHRD V1 **** A2Q674_MEDTR); contains Interpro domain(s) IPR006501 Pectinesterase inhibitor	chr11:670980-671544	2.99188
Sotub03g006200	GDSL esterase/lipase At5g45670 (AHRD V1 **** GDL82_ARATH); contains Interpro domain(s) IPR001087 Lipase, GDSL	chr03:1073651-1077002	2.98552
Sotub04g028210	Phi-1 protein (Fragment) (AHRD V1 *-*- Q4LAX0_CAPCH); contains Interpro domain(s) IPR006766 Phosphate-induced protein 1 conserved region	chr04:55955814-55956392	2.98116
Sotub01g025870	Unknown Protein (AHRD V1)	chr01:74197310-74197574	2.96816
Sotub10g017060	Pectinesterase (AHRD V1 ***- A9NVV0_PICSI); contains Interpro domain(s) IPR000070 Pectinesterase, catalytic	chr10:37693447-37702098	2.9672
Sotub04g028180	Phi-1 protein (Fragment) (AHRD V1 *-*- Q4LAX0_CAPCH); contains Interpro domain(s) IPR006766 Phosphate-induced protein 1 conserved region	chr04:55949003-55949521	2.96406
Sotub06g028630	UPF0497 membrane protein 17 (AHRD V1 ***- U497H_RICCO); contains Interpro domain(s) IPR006702 Uncharacterised protein family UPF0497, trans-membrane plant	chr06:51515067-51516172	2.94157
Sotub02g034470	Blue copper-like protein (AHRD V1 *--- B8Y8A0_GOSHI); contains Interpro domain(s) IPR003245 Plastocyanin-like	chr02:67303571-67305832	2.92881
Sotub01g029100	Cyclin-like (AHRD V1 **** Q6H3X9_ORYSJ); contains Interpro domain(s) IPR012389 Negative regulatory factor PREG	chr01:77715968-77717609	2.92692
Sotub07g025470	Heme-binding protein 2 (AHRD V1 **** B6T0C0_MAIZE); contains Interpro domain(s) IPR006917 SOUL haem-binding protein	chr07:49859959-49860984	2.91303
Sotub06g032560	Unknown Protein (AHRD V1)	chr06:55890472-55897215	2.90719
Sotub01g044120	Unknown Protein (AHRD V1)	chr01:92175587-92175782	2.87993
Sotub12g031620	Photosystem II 5 kDa protein, chloroplastic (AHRD V1 ***- PST2_GOSHI)	chr12:67354606-67354945	2.86605
Sotub03g014710	Unknown Protein (AHRD V1)	chr03:19029053-19031031	2.86251
Sotub03g005980	Chlorophyll a-b binding protein 3C-like (AHRD V1 **** Q2XTE0_SOLTU); contains Interpro domain(s) IPR001344 Chlorophyll A-B binding protein	chr03:962447-963252	2.86133
Sotub02g011650	Leucine-rich repeat receptor-like serine/threonine-protein kinase BAM2 (AHRD V1 *--* BAME2_ARATH); contains Interpro domain(s) IPR001611 Leucine-rich repeat	chr02:45300149-45301603	2.855
Sotub03g014580	Unknown Protein (AHRD V1)	chr03:18907645-18907825	2.83575
Sotub08g017700	Cortical cell-delineating protein (AHRD V1 **-- B6UGA2_MAIZE); contains Interpro domain(s) IPR013770 Plant lipid transfer protein and hydrophobic protein, helical	chr08:30587811-30588213	2.8315
Sotub06g010420	Unknown Protein (AHRD V1)	chr06:9126519-9148650	2.83017
Sotub12g025320	ATP synthase delta subunit (AHRD V1 ***- Q7XYM8_BIGNA); contains Interpro domain(s) IPR000711 ATPase, F1 complex, OSCP/delta subunit	chr12:61992222-61992975	2.82449
Sotub02g019800	Chloroplast unusual positioning 1A (AHRD V1 *--- B3IYT7_ADICA)	chr02:53907935-53912170	2.82369
Sotub11g009730	Os02g0726600 protein (Fragment) (AHRD V1 **-- Q0DXY2_ORYSJ)	chr11:4362267-4362876	2.81462
Sotub02g029340	Sterol C-5 desaturase (AHRD V1 **** D7FW86_ECTSI); contains Interpro domain(s) IPR006694 Fatty acid hydroxylase	chr02:62819730-62829615	2.81326
Sotub07g026740	Chlorophyll a-b binding protein 13, chloroplastic (AHRD V1 ***- CB23_SOLLC); contains Interpro domain(s) IPR001344 Chlorophyll A-B binding protein	chr07:51164968-51166096	2.81303
Sotub09g024370	Aspartic proteinase 2 (AHRD V1 **-* Q948P0_SOYBN); contains Interpro domain(s) IPR001461 Peptidase A1	chr09:46967932-46971451	2.80637
Sotub03g021470	Lipoxygenase homology domain-containing protein 1 (AHRD V1 *--- LOXH1_HUMAN); contains Interpro domain(s) IPR001024 Lipoxygenase, LH2	chr03:30215944-30216612	2.8002
Sotub06g030870	Histone H2B (AHRD V1 ***- Q2XTD8_SOLTU); contains Interpro domain(s) IPR000558 Histone H2B	chr06:53429594-53430023	2.78105
Sotub09g013710	Auxin induced-like protein (AHRD V1 **-- E0Z5V6_PICSI); contains Interpro domain(s) IPR007613 Protein of unknown function DUF568, DOMON-like	chr09:13989807-13990542	2.77063
Sotub05g029280	Chlorophyll a-b binding protein 6A, chloroplastic (AHRD V1 **** CB11_SOLLC); contains Interpro domain(s) IPR001344 Chlorophyll A-B binding protein	chr05:60619228-60620371	2.76356
Sotub07g016580	Cytochrome P450 (AHRD V1 ***- A9ZT56_COPJA); contains Interpro domain(s) IPR002401 Cytochrome P450, E-class, group I	chr07:39658408-39660403	2.75183
Sotub01g028300	Unknown Protein (AHRD V1)	chr01:76775462-76775708	2.74423
Sotub01g030440	Maleylacetoacetate isomerase / glutathione S-transferase (AHRD V1 ***- Q6MR10_BDEBA); contains Interpro domain(s) IPR005955 Maleylacetoacetate isomerase	chr01:79503026-79510452	2.72586
Sotub03g031850	Acyl carrier protein (AHRD V1 **** Q672Q9_SOLLC); contains Interpro domain(s) IPR006163 Phosphopantetheine-binding	chr03:44645864-44647381	2.71929
Sotub06g012130	O-methyltransferase (AHRD V1 ***- A5HJZ9_VITVI); contains Interpro domain(s) IPR016461 O-methyltransferase, COMT, eukaryota	chr06:17904499-17905878	2.71785
Sotub01g023870	DNAJ heat shock N-terminal domain-containing protein (AHRD V1 ***- D7LGN0_ARALY); contains Interpro domain(s) IPR011990 Tetratricopeptide-like helical	chr01:71651107-71653418	2.7166
Sotub08g018580,Sotub08g018630	BURP domain-containing protein (AHRD V1 **-- B2ZPK5_SOLTU); contains Interpro domain(s) IPR004873 BURP	chr08:31951112-31994198	2.71633
Sotub03g005490	Sulfate adenylyltransferase (AHRD V1 ***- Q43183_SOLTU); contains Interpro domain(s) IPR002650 ATP-sulfurylase	chr03:546294-550611	2.70845
Sotub03g021130	Ubiquinol-cytochrome c reductase complex 6.7 kDa protein (AHRD V1 ***- UCR11_SOLTU)	chr03:29441755-29443948	2.7065
Sotub01g049510	Peptidoglycan-binding LysM domain-containing protein (AHRD V1 **-- D7L8S1_ARALY); contains Interpro domain(s) IPR002482 Peptidoglycan-binding Lysin subgroup	chr01:96770895-96773053	2.70359
Sotub09g015770	Non-specific lipid-transfer protein (AHRD V1 **** A7UGG9_SOLTU); contains Interpro domain(s) IPR013770 Plant lipid transfer protein and hydrophobic protein, helical	chr09:24366379-24367561	2.69985
Sotub11g025680	Unknown Protein (AHRD V1)	chr11:43306067-43309309	2.69718
Sotub07g019900	Photosystem II family protein (AHRD V1 *-*- D7KCG4_ARALY)	chr07:44604678-44605282	2.69388
Sotub06g034490	Photosystem II reaction center W protein (AHRD V1 ***- B6TMB3_MAIZE); contains Interpro domain(s) IPR009806 Photosystem II protein PsbW, class 2	chr06:57452404-57453338	2.6932
Sotub05g025750	Unknown Protein (AHRD V1); contains Interpro domain(s) IPR000167 Dehydrin	chr05:57531690-57534801	2.69011
Sotub03g035800	GDSL esterase/lipase At5g22810 (AHRD V1 ***- GDL78_ARATH); contains Interpro domain(s) IPR001087 Lipase, GDSL	chr03:48031195-48033161	2.68978
Sotub01g037300	Rapid alkalinization factor 2 (AHRD V1 **-- Q6TF28_SOLCH); contains Interpro domain(s) IPR008801 Rapid ALkalinization Factor	chr01:85992205-85992550	2.68675
Sotub01g014820	Negatively light-regulated protein (AHRD V1 ***- B6T0Q4_MAIZE); contains Interpro domain(s) IPR012482 Lg106-like	chr01:28354021-28356874	2.68592
Sotub02g031040	LOB domain protein 38 (AHRD V1 ***- D7LT02_ARALY); contains Interpro domain(s) IPR004883 Lateral organ boundaries, LOB	chr02:64394142-64394858	2.68172
Sotub12g008340	YABBY-like transcription factor CRABS CLAW-like protein (AHRD V1 **-* Q6SRZ7_ANTMA); contains Interpro domain(s) IPR006780 YABBY protein	chr12:2820614-2827073	2.68052
Sotub11g017880	GDSL esterase/lipase At1g33811 (AHRD V1 ***- GDL17_ARATH); contains Interpro domain(s) IPR001087 Lipase, GDSL	chr11:22463155-22465335	2.67264
Sotub01g047990	Unknown Protein (AHRD V1)	chr01:95614817-95617081	2.67219
Sotub08g017100	Peroxidase 1 (AHRD V1 **** Q84UA9_ARTAN); contains Interpro domain(s) IPR002016 Haem peroxidase, plant/fungal/bacterial	chr08:30070844-30072163	2.66787
Sotub02g012830	Cathepsin B (AHRD V1 *-*- Q1HER6_NICBE); contains Interpro domain(s) IPR015643 Peptidase C1A, cathepsin B	chr02:46926482-46927098	2.66775
Sotub06g016100	Pectinesterase (AHRD V1 ***- B9IDR8_POPTR); contains Interpro domain(s) IPR000070 Pectinesterase, catalytic	chr06:35488151-35493654	2.65414
Sotub09g026640	Proteinase inhibitor I (AHRD V1 ***- Q3S484_SOLTU); contains Interpro domain(s) IPR000864 Proteinase inhibitor I13, potato inhibitor I	chr09:49313686-49315499	2.65258
Sotub01g049220	24-sterol C-methyltransferase (AHRD V1 **** B0FDL7_GOSHI); contains Interpro domain(s) IPR013705 Sterol methyltransferase C-terminal	chr01:96508660-96509737	2.64833
Sotub04g014730	Gibberellin regulated protein (AHRD V1 **-- Q2HRH3_MEDTR); contains Interpro domain(s) IPR003854 Gibberellin regulated protein	chr04:14300326-14301244	2.6466
Sotub04g010230	Histone H4 (AHRD V1 ***- B6T0P4_MAIZE); contains Interpro domain(s) IPR001951 Histone H4	chr04:5326854-5327166	2.64021
Sotub02g036190	50S ribosomal protein L12-C (AHRD V1 ***- Q8LBJ7_ARATH); contains Interpro domain(s) IPR015608 Ribosomal protein L12, chloroplast	chr02:68515155-68542844	2.62645
Sotub08g015950	Os01g0611000 protein (Fragment) (AHRD V1 ***- Q0JLB5_ORYSJ); contains Interpro domain(s) IPR006946 Protein of unknown function DUF642	chr08:27602843-27608196	2.62445
Sotub03g029450	Geranylgeranyl reductase (AHRD V1 ***- E2D5V0_SESIN); contains Interpro domain(s) IPR011774 Geranylgeranyl reductase, plants and cyanobacteria	chr03:42599968-42601363	2.61524
Sotub03g032580	Uncharacterized GPI-anchored protein At4g28100 (AHRD V1 ***- UGPI7_ARATH)	chr03:45255738-45258486	2.60944
Sotub07g016250	Pectinesterase (AHRD V1 **** C0PST8_PICSI); contains Interpro domain(s) IPR006501 Pectinesterase inhibitor	chr07:38843242-38843812	2.60731
Sotub02g028860	Allene oxide cyclase (AHRD V1 **** Q8H1X5_SOLTU); contains Interpro domain(s) IPR009410 Allene oxide cyclase	chr02:62350064-62351004	2.60466
Sotub06g029300	Unknown Protein (AHRD V1)	chr06:52037629-52038576	2.60006
Sotub01g045950	Unknown Protein (AHRD V1)	chr01:93750427-93750592	2.59223
Sotub07g026110	Thiazole biosynthetic enzyme (AHRD V1 ***- D6N3H1_GOSHI); contains Interpro domain(s) IPR002922 Thiamine biosynthesis Thi4 protein	chr07:50570167-50572115	2.57989
Sotub01g007380	Unknown Protein (AHRD V1)	chr01:2159420-2159573	2.56998
Sotub08g024860	Unknown Protein (AHRD V1)	chr08:39932120-39932725	2.56065
Sotub04g028500	Unknown Protein (AHRD V1)	chr04:56224978-56225374	2.55897
Sotub04g035420	Ornithine decarboxylase (AHRD V1 ***- Q9SXF3_TOBAC); contains Interpro domain(s) IPR002433 Ornithine decarboxylase	chr04:65794927-65796223	2.5467
Sotub10g025500	Peroxiredoxin ahpC/TSA family (AHRD V1 **-- Q1YGN4_MOBAS); contains Interpro domain(s) IPR013740 Redoxin	chr10:49861090-49861774	2.54067
Sotub01g047080	Unknown Protein (AHRD V1)	chr01:94705988-94706382	2.53033
Sotub04g020570	Unknown Protein (AHRD V1)	chr04:43664793-43671078	2.51769
Sotub02g033890,Sotub02g033900	mRNA clone RTFL01-10-N15 (AHRD V1 **-- E4MX75_THEHA)	chr02:66904452-66909673	2.51526
Sotub03g015440	Short-chain dehydrogenase/reductase family protein (AHRD V1 ***- D7M948_ARALY); contains Interpro domain(s) IPR002347 Glucose/ribitol dehydrogenase	chr03:19933543-19938086	2.51254
Sotub10g007560	L-lactate dehydrogenase (AHRD V1 ***- LLDD_VIBPA); contains Interpro domain(s) IPR000262 FMN-dependent dehydrogenase	chr10:2240878-2244935	2.49708
Sotub01g044380	LOB domain protein 38 (AHRD V1 ***- D7LT02_ARALY); contains Interpro domain(s) IPR004883 Lateral organ boundaries, LOB	chr01:92407624-92408375	2.49243
Sotub06g028990	Os02g0508100 protein (Fragment) (AHRD V1 ***- Q0E0Z9_ORYSJ)	chr06:51746117-51746327	2.48755
Sotub09g018550	Unknown Protein (AHRD V1)	chr09:37352220-37352870	2.4823
Sotub02g036180	50S ribosomal protein L12-C (AHRD V1 ***- Q8LBJ7_ARATH); contains Interpro domain(s) IPR015608 Ribosomal protein L12, chloroplast	chr02:68515155-68542844	2.48133
Sotub02g010840	Ribulose bisphosphate carboxylase small chain (AHRD V1 ***- A9YTZ7_SOLTU); contains Interpro domain(s) IPR000894 Ribulose bisphosphate carboxylase, small chain	chr02:44028048-44028762	2.47688
Sotub08g026960	50S ribosomal protein L11 (AHRD V1 ***- B6U1J2_MAIZE); contains Interpro domain(s) IPR006519 Ribosomal protein L11, bacterial-type	chr08:41815866-41818348	2.46561
Sotub01g042010	Alpha-L-arabinofuranosidase/beta-D-xylosidase (AHRD V1 **** D9D7L0_MALDO); contains Interpro domain(s) IPR001764 Glycoside hydrolase, family 3, N-terminal	chr01:90423898-90427720	2.458
Sotub04g030030	50S ribosomal protein 6, chloroplastic (AHRD V1 ***- PSRP6_ARATH)	chr04:58268188-58268524	2.45728
Sotub08g026210	Hydroxymethylglutaryl-CoA synthase (AHRD V1 **** A9ZMZ7_HEVBR); contains Interpro domain(s) IPR010122 Hydroxymethylglutaryl-CoA synthase, eukaryotic	chr08:41071037-41074791	2.45421
Sotub03g031560	Transferase transferring glycosyl groups (AHRD V1 **-* D7MH74_ARALY)	chr03:44396631-44397647	2.449
Sotub02g034760	Expansin (AHRD V1 ***- Q9ZP31_SOLLC); contains Interpro domain(s) IPR002963 Expansin	chr02:67528543-67547320	2.44872
Sotub01g021990	Rapid alkalinization factor 2 (AHRD V1 **-- Q84UC8_9ROSI); contains Interpro domain(s) IPR008801 Rapid ALkalinization Factor	chr01:68909956-68910361	2.43585
Sotub02g034200	Unknown Protein (AHRD V1)	chr02:67104447-67106239	2.43143
Sotub07g009640	Major latex-like protein (AHRD V1 **-- B5THI3_PANGI); contains Interpro domain(s) IPR000916 Bet v I allergen	chr07:5911558-5912466	2.41685
Sotub04g036300	3-hydroxy-3-methylglutaryl coenzyme A reductase (AHRD V1 **** E5L3S1_9SOLA); contains Interpro domain(s) IPR004554 Hydroxymethylglutaryl-CoA reductase, class I, catalytic	chr04:66490501-66493413	2.41352
Sotub04g028170	Os06g0220000 protein (Fragment) (AHRD V1 ***- Q0DDJ2_ORYSJ); contains Interpro domain(s) IPR006766 Phosphate-induced protein 1 conserved region	chr04:55945999-55946938	2.41099
Sotub11g009840	Methylenetetrahydrofolate reductase (AHRD V1 **** A5ATB7_VITVI); contains Interpro domain(s) IPR004621 Eukaryotic-type methylenetetrahydrofolate reductase	chr11:4477521-4482094	2.40753
Sotub01g021760	Superoxide dismutase (AHRD V1 **** B1Q475_CAPCH); contains Interpro domain(s) IPR001424 Superoxide dismutase, copper/zinc binding	chr01:68370838-68376031	2.40575
Sotub01g025640	Homology to unknown gene (Fragment) (AHRD V1 ***- Q015C3_OSTTA)	chr01:73822119-73893724	2.40563
Sotub04g032510	Os03g0859900 protein (Fragment) (AHRD V1 ***- Q0DLK3_ORYSJ); contains Interpro domain(s) IPR006869 Protein of unknown function DUF547	chr04:60814613-60817754	2.38559
Sotub12g012210	Unknown Protein (AHRD V1)	chr12:6858224-6861534	2.3806
Sotub01g014030	E3 ubiquitin-protein ligase AIP2 (AHRD V1 **-- AIP2_ARATH)	chr01:24292485-24293219	2.37078
Sotub01g015590	Non-LTR retrolelement reverse transcriptase-like protein related (AHRD V1 *-*- Q1RU92_MEDTR)	chr01:34676473-34682140	2.36916
Sotub02g011890	Laccase-22 (AHRD V1 **-- LAC22_ORYSJ); contains Interpro domain(s) IPR001117 Multicopper oxidase, type 1	chr02:45682812-45687014	2.36647
Sotub04g008030	At1g67150-like protein (Fragment) (AHRD V1 ***- B0FUE3_ARALY); contains Interpro domain(s) IPR004158 Protein of unknown function DUF247, plant	chr04:2914180-2914423	2.36547
Sotub10g006600	Thylakoid membrane phosphoprotein 14 kDa, chloroplastic (AHRD V1 **-- TMP14_ARATH)	chr10:1301081-1302778	2.35646
Sotub12g025210	SWIB/MDM2 domain protein (AHRD V1 *-*- B1ZIR8_METPB); contains Interpro domain(s) IPR019835 SWIB domain	chr12:61850781-61851198	2.35185
Sotub05g011450,Sotub05g011460	Peptide transporter 1 (AHRD V1 **-* Q7XAC3_VICFA); contains Interpro domain(s) IPR000109 TGF-beta receptor, type I/II extracellular region	chr05:5767962-5771762	2.33498
Sotub02g029150	Ribulose bisphosphate carboxylase small chain (AHRD V1 ***- A9YTZ7_SOLTU); contains Interpro domain(s) IPR000894 Ribulose bisphosphate carboxylase, small chain	chr02:62653603-62654316	2.33105
Sotub01g042080	Chlorophyll a-b binding protein, chloroplastic (AHRD V1 **** CB12_PETHY); contains Interpro domain(s) IPR001344 Chlorophyll A-B binding protein	chr01:90486684-90487672	2.3263
Sotub10g013440	Unknown Protein (AHRD V1)	chr10:21973526-21976153	2.32589
Sotub09g022690	Unknown Protein (AHRD V1)	chr09:45056167-45056584	2.32257
Sotub03g014680	Hexulose-6-phosphate isomerase (AHRD V1 **-- Q2RUM7_RHORT)	chr03:19001883-19002492	2.30678
Sotub03g006970	Receptor kinase 2 (AHRD V1 **** Q0Q5E0_WHEAT); contains Interpro domain(s) IPR000719 Protein kinase, core	chr03:3512686-3519238	2.29462
Sotub09g006350	Glutathione S-transferase (AHRD V1 ***- Q76KW1_PEA); contains Interpro domain(s) IPR010987 Glutathione S-transferase, C-terminal-like	chr09:1631237-1634406	2.29237
Sotub04g035400	Plastocyanin (AHRD V1 ***- Q0W9E5_SOLCO); contains Interpro domain(s) IPR002387 Plastocyanin	chr04:65784372-65784885	2.28452
Sotub09g020050	Uncharacterized membrane protein (AHRD V1 *-*- Q0I8H8_SYNS3)	chr09:40817859-40826151	2.28337
Sotub02g017160,Sotub02g017170	Chlorophyll a-b binding protein 1B, chloroplastic (AHRD V1 **** CB2B_SOLLC); contains Interpro domain(s) IPR001344 Chlorophyll A-B binding protein	chr02:51397951-51401229	2.27426
Sotub04g020970	Pollen allergen Phl p 11 (AHRD V1 ***- B6T2Z8_MAIZE); contains Interpro domain(s) IPR006041 Pollen Ole e 1 allergen and extensin	chr04:44583577-44584507	2.27332
Sotub06g017890	Mitochondrial ATP synthase subunit (AHRD V1 ***- D7RXX9_ORYSI)	chr06:38023655-38028802	2.27255
Sotub11g013410	Snakin-2 (AHRD V1 ***- B5AGT4_SOLTU); contains Interpro domain(s) IPR003854 Gibberellin regulated protein	chr11:9737747-9738948	2.26588
Sotub01g015170	Plant viral-response family protein (AHRD V1 ***- B6SQA7_MAIZE); contains Interpro domain(s) IPR006904 Protein of unknown function DUF716	chr01:30125621-30127246	2.26529
Sotub01g029900	GATA transcription factor 9 (AHRD V1 *-*- B6STZ1_MAIZE); contains Interpro domain(s) IPR016679 Transcription factor, GATA, plant	chr01:78793343-78794217	2.25693
Sotub12g005520	Early nodulin-55-1 (Fragment) (AHRD V1 *--- NO551_SOYBN); contains Interpro domain(s) IPR003245 Plastocyanin-like	chr12:530615-532515	2.25292
Sotub12g021590	Unknown Protein (AHRD V1)	chr12:55996060-55996234	2.24114
Sotub02g017360	Chlorophyll a-b binding protein 1B, chloroplastic (AHRD V1 **** CB2B_SOLLC); contains Interpro domain(s) IPR001344 Chlorophyll A-B binding protein	chr02:51575384-51605518	2.24087
Sotub04g024100	Caffeoyl CoA O-methyltransferase 1 (AHRD V1 ***- E3NZI7_GOSHI); contains Interpro domain(s) IPR002935 O-methyltransferase, family 3	chr04:50096202-50098110	2.23912
Sotub01g020550	Unknown Protein (AHRD V1)	chr01:66227146-66227917	2.22804
Sotub05g012830	NHL repeat-containing protein (AHRD V1 ***- D7KY00_ARALY); contains Interpro domain(s) IPR011042 Six-bladed beta-propeller, TolB-like	chr05:7297936-7301411	2.22671
Sotub10g016810	Caffeoyl-CoA O-methyltransferase 2 (AHRD V1 ***- D1LZD4_EUCCA); contains Interpro domain(s) IPR002935 O-methyltransferase, family 3	chr10:37222954-37225366	2.21753
Sotub09g029990	Unknown Protein (AHRD V1); contains Interpro domain(s) IPR010800 Glycine rich	chr09:52383683-52384845	2.21678
Sotub05g006890	Acetyltransferase-like protein (AHRD V1 ***- Q31BX2_PROM9); contains Interpro domain(s) IPR000182 GCN5-related N-acetyltransferase	chr05:1442687-1443272	2.21348
Sotub10g016780	Leucine-rich repeat receptor-like serine/threonine-protein kinase At1g17230 (AHRD V1 **-* Y1723_ARATH); contains Interpro domain(s) IPR001611 Leucine-rich repeat	chr10:37105993-37107328	2.20777
Sotub06g022580	Chlorophyll a-b binding protein, chloroplastic (AHRD V1 ***- CB23_APIGR); contains Interpro domain(s) IPR001344 Chlorophyll A-B binding protein	chr06:43905547-43907203	2.20448
Sotub02g027580	Glyoxalase (AHRD V1 ***- B4ERW1_WHEAT); contains Interpro domain(s) IPR004360 Glyoxalase/bleomycin resistance protein/dioxygenase	chr02:61104108-61104962	2.20216
Sotub02g034190,Sotub02g034210	UDP-glucose 6-dehydrogenase (AHRD V1 ***- B6TBY8_MAIZE); contains Interpro domain(s) IPR001732 UDP-glucose/GDP-mannose dehydrogenase, N-terminal	chr02:67104447-67106239	2.20062
Sotub12g025960,Sotub12g025970	Transcription factor/ transcription regulator (AHRD V1 **** D7M240_ARALY)	chr12:62801146-62804494	2.19848
Sotub03g005990,Sotub03g006000,Sotub03g006010,Sotub03g006030,Sotub03g006060,Sotub03g006080	Chlorophyll a-b binding protein 3C, chloroplastic (AHRD V1 **** CB2G_SOLLC); contains Interpro domain(s) IPR001344 Chlorophyll A-B binding protein	chr03:964579-996565	2.19696
Sotub09g008780	RNA binding protein (AHRD V1 **** B6U487_MAIZE); contains Interpro domain(s) IPR012677 Nucleotide-binding, alpha-beta plait	chr09:5700509-5702525	2.19409
Sotub05g025360	30S ribosomal protein S31, chloroplastic (AHRD V1 *-*- RR31_ARATH)	chr05:57190888-57192192	2.19149
Sotub12g006160	Unknown Protein (AHRD V1)	chr12:969631-974087	2.18561
Sotub04g027920	Unknown Protein (AHRD V1)	chr04:55593128-55610059	2.18183
Sotub06g026500	Acetyl-CoA carboxylase biotin carboxyl carrier protein (AHRD V1 *-*- Q7NZD6_CHRVO); contains Interpro domain(s) IPR001249 Acetyl-CoA biotin carboxyl carrier	chr06:49657801-49660059	2.18022
Sotub05g022710	Unknown Protein (AHRD V1)	chr05:54183444-54209581	2.17946
Sotub12g030010	Unknown Protein (AHRD V1)	chr12:66147774-66148786	2.17832
Sotub12g015220	Unknown Protein (AHRD V1)	chr12:13127040-13128187	2.17352
Sotub06g030610	Cysteine proteinase inhibitor (AHRD V1 *-** A0T2P2_BRACM); contains Interpro domain(s) IPR000010 Proteinase inhibitor I25, cystatin	chr06:53074154-53077854	2.17249
Sotub06g035200	50S ribosomal protein L17 (AHRD V1 ***- B4FZB4_MAIZE); contains Interpro domain(s) IPR000456 Ribosomal protein L17	chr06:58122817-58124750	2.16839
Sotub06g030420,Sotub06g030430	Beta-D-glucosidase (AHRD V1 ***- Q7XAS3_GOSHI); contains Interpro domain(s) IPR001764 Glycoside hydrolase, family 3, N-terminal	chr06:52932168-52941668	2.16759
Sotub04g012600	Magnesium chelatase H subunit (AHRD V1 ***- D5KXY0_VITVI); contains Interpro domain(s) IPR011771 Magnesium-chelatase, subunit H	chr04:8068185-8073892	2.16498
Sotub03g005670	Nicotiana lesion-inducing like (AHRD V1 ***- B6T757_MAIZE); contains Interpro domain(s) IPR008637 HR-like lesion-inducer	chr03:769170-772781	2.16095
Sotub11g015100	Proteinase inhibitor (AHRD V1 ***- B0FZ75_SOLTU); contains Interpro domain(s) IPR003465 Proteinase inhibitor I20, Pin2	chr11:12833978-12834589	2.15557
Sotub01g034520	Unknown Protein (AHRD V1)	chr01:83571150-83573888	2.15441
Sotub05g005260	Palmitoyltransferase ERF2 (AHRD V1 *-*- E9E899_9HYPO); contains Interpro domain(s) IPR001594 Zinc finger, DHHC-type	chr05:165565-172879	2.14841
Sotub06g031960,Sotub06g031970	Fasciclin-like arabinogalactan protein 9 (AHRD V1 ***- A9XTL4_GOSHI); contains Interpro domain(s) IPR000782 FAS1 domain	chr06:55448479-55449991	2.14782
Sotub02g030360	Cytochrome c oxidase (AHRD V1 **** Q7XZW4_ORYSJ); contains Interpro domain(s) IPR001349 Cytochrome c oxidase, subunit VIa	chr02:63636484-63639311	2.14747
Sotub01g034970	Ribose-5-phosphate isomerase (AHRD V1 ***- A8IRQ1_CHLRE); contains Interpro domain(s) IPR004788 Ribose 5-phosphate isomerase	chr01:83961646-83962525	2.14691
Sotub06g010220	Unknown Protein (AHRD V1)	chr06:8553723-8553894	2.1468
Sotub06g034140	Photosystem I reaction center subunit IV A (AHRD V1 *-*- B6TH55_MAIZE); contains Interpro domain(s) IPR008990 Electron transport accessory protein	chr06:57138943-57140052	2.14679
Sotub03g018100	Mitotic-spindle organizing protein 1B (AHRD V1 ***- MZT1B_ARATH)	chr03:23419385-23419562	2.1454
Sotub05g013760	Polygalacturonase (AHRD V1 ***- E5GBI6_CUCME); contains Interpro domain(s) IPR012334 Pectin lyase fold	chr05:8477458-8480545	2.14002
Sotub09g031080	Chitinase-like protein (AHRD V1 ***- Q6JX03_GOSHI); contains Interpro domain(s) IPR000726 Glycoside hydrolase, family 19, catalytic	chr09:53252090-53253215	2.13149
Sotub02g036100	Carbonic anhydrase (AHRD V1 ***- Q5NE20_SOLLC); contains Interpro domain(s) IPR001765 Carbonic anhydrase	chr02:68448580-68451413	2.12994
Sotub06g018020	Photosystem I reaction center subunit II (AHRD V1 ***- B4FAW3_MAIZE); contains Interpro domain(s) IPR003685 Photosystem I protein PsaD	chr06:38330039-38330663	2.12683
Sotub06g010480,Sotub06g010490	Gamma-secretase subunit PEN2-like (AHRD V1 ***- Q5JN39_ORYSJ); contains Interpro domain(s) IPR019379 Gamma-secretase aspartyl protease complex, presenilin enhancer-2 subunit	chr06:9583351-9590089	2.12505
Sotub08g006360,Sotub08g006370	Unknown Protein (AHRD V1)	chr08:1336703-1344318	2.11787
Sotub05g017240	Unknown Protein (AHRD V1)	chr05:19590366-19592933	2.10943
Sotub03g028980	Lyr motif-containing protein 4a (AHRD V1 ***- E3TD00_9TELE); contains Interpro domain(s) IPR008011 Complex 1 LYR protein	chr03:42146606-42146873	2.10656
Sotub03g031220	Unknown Protein (AHRD V1)	chr03:44087253-44087468	2.09559
Sotub01g032900	GDSL esterase/lipase At4g01130 (AHRD V1 ***- GDL61_ARATH); contains Interpro domain(s) IPR001087 Lipase, GDSL	chr01:81809450-81812048	2.08793
Sotub01g026480	Unknown Protein (AHRD V1)	chr01:74822778-74851715	2.08579
Sotub11g008710	Alcohol dehydrogenase (AHRD V1 ***- ADH2_GEOSE); contains Interpro domain(s) IPR002085 Alcohol dehydrogenase superfamily, zinc-containing	chr11:3534898-3539242	2.08461
Sotub06g006820	Early tobacco anther 1 (AHRD V1 ***- Q84XA0_TOBAC)	chr06:3349167-3350428	2.08239
Sotub01g038560	Susceptibility homeodomain transcription factor (Fragment) (AHRD V1 *-*- Q8SAA7_ORYSA); contains Interpro domain(s) IPR007493 Protein of unknown function DUF538	chr01:87107199-87107946	2.07863
Sotub12g005100	Multiprotein bridging factor 1b (AHRD V1 ***- Q152U8_SOLLC); contains Interpro domain(s) IPR013729 Multiprotein bridging factor 1, N-terminal	chr12:216553-218881	2.07418
Sotub10g022240	Actin (AHRD V1 ***- B5M4V6_TOBAC); contains Interpro domain(s) IPR004000 Actin/actin-like	chr10:46983502-46987208	2.0734
Sotub12g023810	Pectinesterase (AHRD V1 **** C0PST8_PICSI); contains Interpro domain(s) IPR006501 Pectinesterase inhibitor	chr12:59842470-59843100	2.07138
Sotub05g027450	Unknown Protein (AHRD V1)	chr05:59214391-59215075	2.06419
Sotub05g012490	Cyclin D1 (AHRD V1 **** Q8GVE0_HELTU); contains Interpro domain(s) IPR015451 Cyclin D	chr05:6910716-6914199	2.06406
Sotub01g038570	Susceptibility homeodomain transcription factor (Fragment) (AHRD V1 *-*- Q8SAA7_ORYSA); contains Interpro domain(s) IPR007493 Protein of unknown function DUF538	chr01:87114365-87114893	2.05629
Sotub04g028540	Unknown Protein (AHRD V1)	chr04:56253658-56254961	2.05569
Sotub06g032430	Tubulin beta chain (AHRD V1 ***- B9HP96_POPTR); contains Interpro domain(s) IPR002453 Beta tubulin	chr06:55767297-55770202	2.05544
Sotub09g026590	Proteinase inhibitor I (AHRD V1 ***- Q3S492_SOLTU); contains Interpro domain(s) IPR000864 Proteinase inhibitor I13, potato inhibitor I	chr09:49278850-49279548	2.05412
Sotub08g021470	BHLH transcription factor (AHRD V1 **** Q401N4_9LILI); contains Interpro domain(s) IPR001092 Basic helix-loop-helix dimerisation region bHLH	chr08:36045630-36048354	2.05347
Sotub05g007210	Unknown Protein (AHRD V1)	chr05:1687789-1688952	2.04898
Sotub11g010770	Histone H2B (AHRD V1 ***- A5BCC0_VITVI); contains Interpro domain(s) IPR000558 Histone H2B	chr11:5631713-5646411	2.04712
Sotub03g024310	Thylakoid lumenal 17.9 kDa protein, chloroplastic (AHRD V1 ***- TL1Y_ARATH)	chr03:37200698-37202910	2.04592
Sotub03g029380	Chlorophyll a-b binding protein P4, chloroplastic (AHRD V1 ***- CB24_PEA); contains Interpro domain(s) IPR001344 Chlorophyll A-B binding protein	chr03:42557858-42571149	2.03477
Sotub11g005800	NADH dehydrogenase (AHRD V1 **** B5G1U3_TAEGU); contains Interpro domain(s) IPR008011 Complex 1 LYR protein	chr11:922332-930270	2.03211
Sotub06g027550	40S ribosomal protein S29 (AHRD V1 ***- A2ZG71_ORYSI); contains Interpro domain(s) IPR001209 Ribosomal protein S14	chr06:50668550-50669943	2.02756
Sotub09g028790	Adenosylhomocysteinase (AHRD V1 ***- Q2XTD0_SOLTU); contains Interpro domain(s) IPR000043 S-adenosyl-L-homocysteine hydrolase	chr09:51373660-51388318	2.02582
Sotub01g021750	Acyl carrier protein (AHRD V1 ***- Q9XF20_CAPCH); contains Interpro domain(s) IPR003231 Acyl carrier protein (ACP)	chr01:68363473-68365308	2.02579
Sotub04g033750	Unknown Protein (AHRD V1)	chr04:64319735-64321830	2.02083
Sotub04g035530	Unknown Protein (AHRD V1)	chr04:65931850-65932186	2.01546
Sotub01g041370	60s acidic ribosomal protein P1 (AHRD V1 *-*- Q9FLV1_ARATH); contains Interpro domain(s) IPR001813 Ribosomal protein 60S	chr01:89694599-89695419	2.01387
Sotub07g025420	50S ribosomal protein L4 (AHRD V1 ***- B6TG27_MAIZE); contains Interpro domain(s) IPR013005 Ribosomal protein L4/L1e, bacterial-type	chr07:49747595-49749137	2.01327
Sotub04g033920	Phenylcoumaran benzylic ether reductase (AHRD V1 **** B6VRE8_TOBAC); contains Interpro domain(s) IPR008030 NmrA-like	chr04:64445613-64447788	2.00418
Sotub12g023860	Pectinesterase/pectinesterase inhibitor 3 (AHRD V1 ***- PME3_ARATH); contains Interpro domain(s) IPR006501 Pectinesterase inhibitor	chr12:59920473-59921064	1.99964
Sotub11g015040	Unknown Protein (AHRD V1)	chr11:12666566-12670172	1.99931
Sotub01g033860	Rho GTPase activating protein 2 (AHRD V1 ***- Q6UQ72_ORYSJ); contains Interpro domain(s) IPR000198 RhoGAP	chr01:82747891-82751689	1.9972
Sotub01g036440	Receptor protein kinase-like protein (AHRD V1 ***- Q9LJU5_ARATH); contains Interpro domain(s) IPR002290 Serine/threonine protein kinase	chr01:85188954-85192205	1.99225
Sotub04g025660	Cellulose synthase (AHRD V1 **** B9GTH4_POPTR); contains Interpro domain(s) IPR005150 Cellulose synthase	chr04:52414833-52421211	1.99038
Sotub04g008750	Glyceraldehyde-3-phosphate dehydrogenase (AHRD V1 ***- D7UNZ5_BRARC); contains Interpro domain(s) IPR000173 Glyceraldehyde 3-phosphate dehydrogenase	chr04:3719530-3722049	1.98097
Sotub10g005280	Endoribonuclease L-PSP family protein (AHRD V1 **-- D7LAZ0_ARALY); contains Interpro domain(s) IPR006056 YjgF-like protein	chr10:199893-202719	1.98097
Sotub04g031180	Gibberellin-regulated family protein (AHRD V1 **-- D7MT35_ARALY); contains Interpro domain(s) IPR003854 Gibberellin regulated protein	chr04:59490876-59501084	1.97787
Sotub12g011480	Chlorophyll a-b binding protein 37, chloroplastic (AHRD V1 **** CB26_PETSP); contains Interpro domain(s) IPR001344 Chlorophyll A-B binding protein	chr12:6150291-6151800	1.97516
Sotub07g025180	Dtdp-glucose 4 6-dehydratase (AHRD V1 *--* B8C5W5_THAPS); contains Interpro domain(s) IPR016040 NAD(P)-binding domain	chr07:49585204-49588509	1.97478
Sotub10g014770	Brain protein 44-like protein (AHRD V1 ***- B6TQE5_MAIZE); contains Interpro domain(s) IPR005336 Uncharacterised protein family UPF0041	chr10:26989166-26993639	1.97258
Sotub02g023000	Oxygen-evolving enhancer protein 3 (AHRD V1 ***- Q7Y1T5_PEA); contains Interpro domain(s) IPR008797 Photosystem II oxygen evolving complex protein PsbQ	chr02:57060952-57062528	1.96737
Sotub08g029330	Unknown Protein (AHRD V1)	chr08:43801689-43804235	1.9663
Sotub12g011090	Cytochrome P450 ent-kaurenoic acid oxidase (AHRD V1 **** B9IB42_POPTR); contains Interpro domain(s) IPR002403 Cytochrome P450, E-class, group IV	chr12:5764839-5772151	1.96414
Sotub10g025090	S-adenosylmethionine synthase (AHRD V1 ***- B5LAW6_CAPAN); contains Interpro domain(s) IPR002133 S-adenosylmethionine synthetase	chr10:49517292-49518465	1.95702
Sotub12g016730	Unknown Protein (AHRD V1)	chr12:23558240-23561261	1.95419
Sotub07g028730	Glycerophosphoryl diester phosphodiesterase family protein (AHRD V1 ***- D7MKI0_ARALY); contains Interpro domain(s) IPR017946 PLC-like phosphodiesterase, TIM beta/alpha-barrel domain	chr07:52900157-52907075	1.95026
Sotub02g018110	GDSL esterase/lipase At5g45670 (AHRD V1 ***- GDL82_ARATH); contains Interpro domain(s) IPR001087 Lipase, GDSL	chr02:52362223-52364186	1.95001
Sotub09g011020	Fructose-bisphosphate aldolase (AHRD V1 ***- Q2PYX3_SOLTU); contains Interpro domain(s) IPR013785 Aldolase-type TIM barrel IPR000741 Fructose-bisphosphate aldolase, class-I	chr09:7936568-7938547	1.94983
Sotub11g009510	Prohibitin (AHRD V1 ***- O04361_TOBAC); contains Interpro domain(s) IPR000163 Prohibitin	chr11:4202684-4203524	1.94885
Sotub02g035080	Aldose-1-epimerase-like protein (AHRD V1 ***- O48971_TOBAC); contains Interpro domain(s) IPR015443 Aldose-1-epimerase	chr02:67776920-67779286	1.94773
Sotub03g020950	Ankyrin repeat-containing protein (AHRD V1 *--- D3BAQ3_POLPA); contains Interpro domain(s) IPR002110 Ankyrin	chr03:29020910-29023128	1.94748
Sotub04g028760	BHLH transcription factor (AHRD V1 **-- A9YWR2_MEDTR); contains Interpro domain(s) IPR011598 Helix-loop-helix DNA-binding	chr04:56708736-56710943	1.94496
Sotub10g009830	Malonyl-coenzyme:anthocyanin 5-O-glucoside-6&apos;&apos;&apos;-O-malonyltransferase (AHRD V1 **-- 5MAT1_SALSN)	chr10:4643731-4644172	1.93626
Sotub06g027390	Cysteine proteinase inhibitor (AHRD V1 *-** Q9ARH0_DIACA); contains Interpro domain(s) IPR006043 Xanthine/uracil/vitamin C permease	chr06:50522792-50525755	1.93066
Sotub01g042100	Chlorophyll a-b binding protein, chloroplastic (AHRD V1 **** CB12_PETHY); contains Interpro domain(s) IPR001344 Chlorophyll A-B binding protein	chr01:90493510-90497841	1.93052
Sotub08g015880	Aspartic proteinase nepenthesin-1 (AHRD V1 **-- C0JA51_9ORYZ); contains Interpro domain(s) IPR001461 Peptidase A1	chr08:27480810-27497923	1.92118
Sotub02g028660	NADH ubiquinone oxidoreductase kD subunit (AHRD V1 **-- C5FGY8_ARTOC)	chr02:62165258-62165591	1.92011
Sotub05g029210	V-type proton ATPase subunit G 2 (AHRD V1 **** VATG2_TOBAC); contains Interpro domain(s) IPR005124 Vacuolar (H+)-ATPase G subunit	chr05:60556260-60557935	1.91009
Sotub02g023810	Phosphoadenosine phosphosulfate reductase (AHRD V1 *-** E8PB96_ACIBA); contains Interpro domain(s) IPR004508 Thioredoxin-independent 5'-adenylylsulphate reductase	chr02:57842080-57844728	1.90306
Sotub04g007900	High mobility group family (AHRD V1 *--- B9HJD9_POPTR); contains Interpro domain(s) IPR005818 Histone H1/H5	chr04:2707321-2707968	1.90158
Sotub08g019350	Polyphenol oxidase (AHRD V1 ***- Q41428_SOLTU); contains Interpro domain(s) IPR016213 Polyphenol oxidase, plant	chr08:33079871-33081754	1.8984
Sotub08g025100	Lipid transfer protein (AHRD V1 *-*- O22110_PICAB); contains Interpro domain(s) IPR003612 Plant lipid transfer protein/seed storage/trypsin-alpha amylase inhibitor	chr08:40142633-40145530	1.89623
Sotub10g009470	Glucose-6-phosphate/phosphate translocator 2 (AHRD V1 **** B6SRN7_MAIZE); contains Interpro domain(s) IPR004696 Tpt phosphate/phosphoenolpyruvate translocator	chr10:4323241-4327834	1.89449
Sotub03g029120	Os03g0210500 protein (Fragment) (AHRD V1 *-*- Q0DU33_ORYSJ); contains Interpro domain(s) IPR007493 Protein of unknown function DUF538	chr03:42265516-42267415	1.89108
Sotub04g029950	Tubulin alpha-7 chain (AHRD V1 ***- B9IJV8_POPTR); contains Interpro domain(s) IPR002452 Alpha tubulin	chr04:58164987-58167486	1.88801
Sotub07g005640	Subunit VIb of cytochrome c oxidase (AHRD V1 **** C4R7U6_PICPG); contains Interpro domain(s) IPR003213 Cytochrome c oxidase, subunit VIb	chr07:784975-790219	1.88772
Sotub08g022680	Allyl alcohol dehydrogenase-like protein (AHRD V1 ***- Q9M1Z0_ARATH)	chr08:37242506-37242815	1.88123
Sotub03g013080	L antigen family member 3 (AHRD V1 **-- E2AVF3_9HYME); contains Interpro domain(s) IPR015419 Transcription factor Pcc1	chr03:17041236-17043085	1.87996
Sotub08g025190,Sotub08g025240,Sotub08g025270	Cytochrome P450 (AHRD V1 *-*- B9MZK4_POPTR); contains Interpro domain(s) IPR001128 Cytochrome P450	chr08:40199022-40245552	1.87962
Sotub07g018930	Unknown Protein (AHRD V1)	chr07:42969822-42970209	1.8789
Sotub03g017310	Unknown Protein (AHRD V1)	chr03:22584287-22584641	1.87158
Sotub01g022440	Unknown Protein (AHRD V1)	chr01:69559186-69560459	1.8699
Sotub04g034910,Sotub04g034920	Chaperone protein dnaJ 11 (AHRD V1 *-*- B6SUM8_MAIZE); contains Interpro domain(s) IPR001623 Heat shock protein DnaJ, N-terminal	chr04:65424259-65442607	1.85995
Sotub01g046520	Mitochondrial import receptor subunit TOM6 homolog (AHRD V1 ***- TOM6_ARATH)	chr01:94218311-94223688	1.8555
Sotub04g026470	Light stress-responsive one-helix protein-like (AHRD V1 ***- Q5ZC72_ORYSJ)	chr04:53703760-53708929	1.85358
Sotub06g034150	Glutaredoxin (AHRD V1 *-** B5A8A6_WHEAT); contains Interpro domain(s) IPR011899 Glutaredoxin, eukaryotic and viruses	chr06:57142406-57146827	1.85225
Sotub04g020450	Unknown Protein (AHRD V1)	chr04:43361101-43361293	1.85049
Sotub04g036200	Cathepsin B-like cysteine proteinase 3 (AHRD V1 **-- CPR3_CAEEL); contains Interpro domain(s) IPR013128 Peptidase C1A, papain	chr04:66419494-66420722	1.8416
Sotub01g044760	Tic21 (AHRD V1 **-- Q09S70_PEA)	chr01:92753103-92755960	1.84054
Sotub01g028550	Adenylate kinase (AHRD V1 ***- Q9XHP7_CERRI); contains Interpro domain(s) IPR006266 UMP-CMP kinase	chr01:77116134-77120902	1.83735
Sotub04g009130	Glutamate-1-semialdehyde-2 1-aminomutase (AHRD V1 ***- D7MPQ2_ARALY); contains Interpro domain(s) IPR004639 Tetrapyrrole biosynthesis, glutamate-1-semialdehyde aminotransferase	chr04:3951606-3955523	1.8348
Sotub04g030050	Erg28 like protein expressed (AHRD V1 ***- Q2QLQ4_ORYSJ); contains Interpro domain(s) IPR005352 Erg28-like	chr04:58278463-58281491	1.82351
Sotub04g035260	Expansin (AHRD V1 ***- Q9FVH0_SOLLC); contains Interpro domain(s) IPR002963 Expansin	chr04:65692432-65695196	1.82248
Sotub05g005460	Low-temperature inducible (AHRD V1 ***- B5M1Z4_RHEAU)	chr05:311393-311726	1.81866
Sotub11g030050,Sotub11g030060	3-hydroxyacyl-CoA dehydratase (AHRD V1 *--- E7R8P5_PICAN); contains Interpro domain(s) IPR007482 Protein-tyrosine phosphatase-like, PTPLA	chr11:47456668-47465062	1.8148
Sotub06g033860	Cytochrome b5 (AHRD V1 **** A2WZK1_ORYSI); contains Interpro domain(s) IPR001199 Cytochrome b5	chr06:56923473-56925370	1.81354
Sotub10g007130	Protochlorophyllide reductase (AHRD V1 ***- Q8LAV9_ARATH); contains Interpro domain(s) IPR005979 Light-dependent protochlorophyllide reductase	chr10:1838711-1845080	1.81321
Sotub07g019290	Cytochrome P450 fatty acid hydroperoxide lyase (AHRD V1 **-- B9IAH7_POPTR); contains Interpro domain(s) IPR002403 Cytochrome P450, E-class, group IV	chr07:43756705-43764509	1.8131
Sotub07g021550	OB-fold nucleic acid binding domain containing protein (AHRD V1 ***- B4FT80_MAIZE); contains Interpro domain(s) IPR012340 Nucleic acid-binding, OB-fold	chr07:46298415-46300548	1.81279
Sotub01g039720	Unknown Protein (AHRD V1)	chr01:88180931-88184098	1.81244
Sotub09g025590	Genomic DNA chromosome 3 P1 clone MLM24 (AHRD V1 *-*- Q9LW53_ARATH)	chr09:48346901-48347342	1.81161
Sotub08g006610,Sotub08g006630	Pectinacetylesterase like protein (Fragment) (AHRD V1 **-- Q56WP8_ARATH); contains Interpro domain(s) IPR004963 Pectinacetylesterase	chr08:1693806-1713392	1.8107
Sotub09g015510	Photosystem II reaction center psb28 protein (AHRD V1 ***- C6SZM2_SOYBN); contains Interpro domain(s) IPR005610 Photosystem II protein Psb28, class 1	chr09:23097323-23098759	1.80917
Sotub06g023110	Thylakoid membrane phosphoprotein 14 kDa, chloroplastic (AHRD V1 *--- TMP14_ARATH)	chr06:44558220-44560614	1.80717
Sotub05g009280	Oxidoreductase FAD/NAD(P)-binding domain protein (AHRD V1 **-* A7H8F2_ANADF); contains Interpro domain(s) IPR001433 Oxidoreductase FAD/NAD(P)-binding	chr05:3642939-3660106	1.80617
Sotub11g024530	Bifunctional polymyxin resistance arnA protein (AHRD V1 ***- B6TQB1_MAIZE); contains Interpro domain(s) IPR001509 NAD-dependent epimerase/dehydratase	chr11:42154488-42159327	1.80426
Sotub02g020340	E6-1 protein kinase (AHRD V1 *-*- B6E138_GOSHI)	chr02:54626132-54627191	1.80112
Sotub03g008590	Unknown Protein (AHRD V1)	chr03:5402597-5403290	1.80046
Sotub03g030030	Embryo-specific 3 (AHRD V1 ***- Q2HUA9_MEDTR); contains Interpro domain(s) IPR010417 Embryo-specific 3	chr03:43084774-43106796	1.79696
Sotub09g022910	Endoglucanase 1 (AHRD V1 ***- B6U0P7_MAIZE); contains Interpro domain(s) IPR001701 Glycoside hydrolase, family 9	chr09:45285354-45288436	1.79623
Sotub01g009480	Phosphoesterase family protein (AHRD V1 ***- D7LEV5_ARALY); contains Interpro domain(s) IPR007312 Phosphoesterase	chr01:4450367-4455507	1.79224
Sotub02g031300	Unknown Protein (AHRD V1)	chr02:64619393-64625087	1.78885
Sotub02g035730	Heavy-metal-associated domain-containing protein (AHRD V1 ***- D7M6P1_ARALY); contains Interpro domain(s) IPR006121 Heavy metal transport/detoxification protein	chr02:68193785-68196654	1.78858
Sotub07g027690	Photosystem I reaction center subunit V (AHRD V1 ***- B6U534_MAIZE); contains Interpro domain(s) IPR017494 Photosystem I reaction center, PsaG, plant	chr07:52092410-52092851	1.78619
Sotub09g024030	Cysteine synthase (AHRD V1 ***- Q3LAG5_TOBAC); contains Interpro domain(s) IPR005859 Cysteine synthase A	chr09:46476048-46481183	1.78598
Sotub12g024480	Glucan endo-1 3-beta-glucosidase 7 (AHRD V1 ***- B6T478_MAIZE); contains Interpro domain(s) IPR000490 Glycoside hydrolase, family 17	chr12:60638640-60640003	1.78427
Sotub09g016670	Prenylated rab acceptor PRA1 (AHRD V1 **-- A2Q469_MEDTR); contains Interpro domain(s) IPR004895 Prenylated rab acceptor PRA1	chr09:28812010-28812649	1.77904
Sotub08g021200	Ferredoxin family protein (AHRD V1 ***- D7KHL5_ARALY); contains Interpro domain(s) IPR001041 Ferredoxin	chr08:35680144-35686465	1.77178
Sotub12g024780	Trihelix transcription factor (AHRD V1 *-** B0EW03_SOYBN); contains Interpro domain(s) IPR017877 MYB-like	chr12:61044261-61046502	1.77094
Sotub04g024070	Senescence-inducible chloroplast stay-green protein 1 (AHRD V1 **-- B6SRJ2_MAIZE)	chr04:50038633-50042233	1.76102
Sotub06g031680	Histone H2B (AHRD V1 ***- C6SWE9_SOYBN); contains Interpro domain(s) IPR000558 Histone H2B	chr06:55218802-55219243	1.75616
Sotub10g022940	Enolase (AHRD V1 ***- C5J0G6_TOBAC); contains Interpro domain(s) IPR000941 Enolase	chr10:47741023-47745786	1.75509
Sotub05g016400	Non-specific lipid-transfer protein (AHRD V1 ***- Q700A6_CICAR); contains Interpro domain(s) IPR003612 Plant lipid transfer protein/seed storage/trypsin-alpha amylase inhibitor	chr05:13457707-13461660	1.75428
Sotub03g012870	Impaired sucrose induction 1-like protein (AHRD V1 ***- Q5TJC6_SOLTU)	chr03:16866112-16868037	1.75231
Sotub06g033480	Serine carboxypeptidase 1 (AHRD V1 ***- B6TDA5_MAIZE); contains Interpro domain(s) IPR001563 Peptidase S10, serine carboxypeptidase	chr06:56620949-56624396	1.75169
Sotub01g033420	Acid phosphatase/vanadium-dependent haloperoxidase related protein (AHRD V1 *--- A4XKK1_CALS8); contains Interpro domain(s) IPR003832 Acid phosphatase/vanadium-dependent haloperoxidase related	chr01:82292029-82295121	1.75167
Sotub06g007610	Pectinesterase (AHRD V1 ***- B9SAU4_RICCO); contains Interpro domain(s) IPR000070 Pectinesterase, catalytic	chr06:4286127-4291554	1.74888
Sotub02g024260	Unknown Protein (AHRD V1)	chr02:58219009-58220065	1.74884
Sotub03g031680	Magnesium-protoporphyrin O-methyltransferase (AHRD V1 **** E5GBL6_CUCME); contains Interpro domain(s) IPR010251 Magnesium protoporphyrin O-methyltransferase	chr03:44490338-44492088	1.74768
Sotub10g022340	60S ribosomal protein L21-like protein (AHRD V1 ***- Q3HVK5_SOLTU); contains Interpro domain(s) IPR001147 Ribosomal protein L21e	chr10:47061277-47062661	1.74187
Sotub10g018720	Prenylated rab acceptor PRA1 (AHRD V1 ***- A2Q469_MEDTR); contains Interpro domain(s) IPR004895 Prenylated rab acceptor PRA1	chr10:43678359-43679046	1.73918
Sotub01g045850	Cyclin-dependent kinase inhibitor 12 (AHRD V1 ***- Q6T2Z2_SOYBN); contains Interpro domain(s) IPR016701 Cyclin-dependent kinase inhibitor, plant	chr01:93670216-93671338	1.73814
Sotub06g032770	Pyridoxal biosynthesis lyase pdxS (AHRD V1 ***- E1IGX9_9CHLR); contains Interpro domain(s) IPR001852 Vitamin B6 biosynthesis protein	chr06:56055661-56056591	1.73553
Sotub03g033530	Phototropic-responsive NPH3 family protein (AHRD V1 **-- D7L4V2_ARALY); contains Interpro domain(s) IPR004249 NPH3	chr03:46052666-46054543	1.73509
Sotub11g008210	Erwinia induced protein 2 (AHRD V1 ***- Q84XG6_SOLTU)	chr11:3089297-3089690	1.73384
Sotub05g008890,Sotub05g008900	Amino acid permease (AHRD V1 ***- B6SYL4_MAIZE); contains Interpro domain(s) IPR002293 Amino acid/polyamine transporter I	chr05:3417507-3422550	1.73277
Sotub07g017980	Chlorophyll a-b binding protein 4, chloroplastic (AHRD V1 **** CB24_SOLLC); contains Interpro domain(s) IPR001344 Chlorophyll A-B binding protein	chr07:41809273-41810176	1.73095
Sotub02g037530	Pollen proteins Ole e I family protein (AHRD V1 ***- B6SLJ6_MAIZE)	chr02:69514420-69515275	1.72858
Sotub01g005640	Cell number regulator 10 (AHRD V1 **-- D9HP26_MAIZE); contains Interpro domain(s) IPR006461 Protein of unknown function Cys-rich	chr01:531873-533505	1.72777
Sotub08g026180	dTDP-4-dehydrorhamnose reductase (AHRD V1 **-- B6STR1_MAIZE); contains Interpro domain(s) IPR016040 NAD(P)-binding domain	chr08:41046427-41048239	1.72754
Sotub07g027270	Porphobilinogen deaminase (AHRD V1 ***- B6TVP0_MAIZE); contains Interpro domain(s) IPR000860 Tetrapyrrole biosynthesis, hydroxymethylbilane synthase	chr07:51650428-51653412	1.72748
Sotub01g042110	(3R)-hydroxymyristoyl- (AHRD V1 ***- Q9LX13_ARATH); contains Interpro domain(s) IPR010084 Beta-hydroxyacyl-(acyl-carrier-protein) dehydratase FabZ	chr01:90493510-90497841	1.72554
Sotub02g025920	50S ribosomal protein L11 (AHRD V1 ***- B4FC48_MAIZE); contains Interpro domain(s) IPR006519 Ribosomal protein L11, bacterial-type	chr02:59777978-59778446	1.72541
Sotub06g035190	50S ribosomal protein L17 (AHRD V1 ***- B4FZB4_MAIZE); contains Interpro domain(s) IPR000456 Ribosomal protein L17	chr06:58120287-58122090	1.72481
Sotub12g005000	50S ribosomal protein L13 (AHRD V1 ***- B6SVH3_MAIZE); contains Interpro domain(s) IPR005823 Ribosomal protein L13, bacterial-type	chr12:146143-147468	1.71915
Sotub09g021270	50S ribosomal protein L14 (AHRD V1 ***- RL14_DEHE1); contains Interpro domain(s) IPR000218 Ribosomal protein L14b/L23e	chr09:43266867-43268413	1.71384
Sotub09g029550	Xyloglucan endotransglucosylase/hydrolase 8 (AHRD V1 **** C0IRG7_ACTDE); contains Interpro domain(s) IPR016455 Xyloglucan endotransglucosylase/hydrolase	chr09:52090826-52102993	1.71381
Sotub02g007620	Unknown Protein (AHRD V1)	chr02:37029818-37031781	1.7137
Sotub09g028780,Sotub09g028800	Adenosylhomocysteinase (AHRD V1 ***- Q069K5_9SOLA); contains Interpro domain(s) IPR000043 S-adenosyl-L-homocysteine hydrolase	chr09:51373660-51388318	1.71326
Sotub11g008890	UDP-glucosyltransferase (AHRD V1 ***- B3VI56_STERE); contains Interpro domain(s) IPR002213 UDP-glucuronosyl/UDP-glucosyltransferase	chr11:3658097-3659510	1.71246
Sotub10g024590	Unknown Protein (AHRD V1)	chr10:49104001-49104172	1.70823
Sotub04g020870	Tropinone reductase I (AHRD V1 **-- Q8VXN5_CALSE); contains Interpro domain(s) IPR002347 Glucose/ribitol dehydrogenase	chr04:44299114-44302357	1.70741
Sotub08g007760	CONSTANS-like protein (AHRD V1 **-- Q0MQL9_SOLTU); contains Interpro domain(s) IPR010402 CCT domain	chr08:2977573-3000436	1.70721
Sotub03g027460	AT3g15630/MSJ11_3 (AHRD V1 ***- Q9LW16_ARATH)	chr03:40754656-40755043	1.70711
Sotub01g026460	Thylakoid lumenal 19 kDa protein, chloroplastic (AHRD V1 ***- TL19_ARATH); contains Interpro domain(s) IPR016123 Mog1/PsbP, alpha/beta/alpha sandwich	chr01:74820038-74820764	1.70326
Sotub11g023530	2-oxoglutarate/malate translocator (AHRD V1 **-- B9HNW4_POPTR); contains Interpro domain(s) IPR001898 Sodium/sulphate symporter	chr11:40740103-40743962	1.69892
Sotub09g007700	Unknown Protein (AHRD V1)	chr09:4362595-4366803	1.69882
Sotub08g006320	Photosystem I reaction center subunit X psaK (AHRD V1 ***- Q84QE6_TOBAC); contains Interpro domain(s) IPR017493 Photosystem I reaction center, PsaK, plant	chr08:1307667-1310044	1.69856
Sotub08g009120	Photosystem I reaction center subunit (AHRD V1 ***- D2K7Z2_TOBAC); contains Interpro domain(s) IPR008796 Photosystem I reaction centre subunit N	chr08:4677680-4678355	1.69713
Sotub06g035400	Photosystem I reaction center subunit XI (AHRD V1 ***- B6SHL1_MAIZE); contains Interpro domain(s) IPR003757 Photosystem I reaction centre, subunit XI PsaL	chr06:58250159-58251759	1.69626
Sotub01g049840	Homoserine kinase (AHRD V1 ***- D7L8T5_ARALY); contains Interpro domain(s) IPR013750 GHMP kinase, C-terminal	chr01:97144373-97144598	1.69502
Sotub04g023080	Cycloartenol synthase (AHRD V1 **** B1PLH3_SOLLC); contains Interpro domain(s) IPR018333 Squalene cyclase	chr04:48224709-48242570	1.69061
Sotub09g007800	Unknown Protein (AHRD V1)	chr09:4546452-4548224	1.68596
Sotub12g005610	Thioredoxin (AHRD V1 ***- A7LNX7_9CARY); contains Interpro domain(s) IPR005746 Thioredoxin	chr12:624835-627060	1.68473
Sotub01g014270	50S ribosomal protein L34 (AHRD V1 *-*- D7KDQ0_ARALY); contains Interpro domain(s) IPR000271 Ribosomal protein L34	chr01:25767465-25769322	1.68181
Sotub03g009030	Protein kinase domain containing protein (AHRD V1 *--- Q2R001_ORYSJ); contains Interpro domain(s) IPR006461 Protein of unknown function Cys-rich	chr03:5870590-5876444	1.67899
Sotub05g017030	Ultraviolet-B-repressible protein (AHRD V1 ***- Q6Q9W1_GOSHI); contains Interpro domain(s) IPR009518 Photosystem II protein PsbX	chr05:17853894-17854047	1.67587
Sotub12g011110	Unknown Protein (AHRD V1)	chr12:5789571-5790444	1.67379
Sotub09g019170	Histone H1 (AHRD V1 *-*- O65820_SOLLC); contains Interpro domain(s) IPR005818 Histone H1/H5	chr09:39496682-39497639	1.66808
Sotub10g019170	Aquaporin (AHRD V1 ***- Q8W506_TOBAC); contains Interpro domain(s) IPR012269 Aquaporin	chr10:44502412-44503943	1.6666
Sotub09g007230	Unknown Protein (AHRD V1)	chr09:3726181-3726485	1.66612
Sotub09g019270	Unknown Protein (AHRD V1)	chr09:39728776-39728988	1.66492
Sotub06g006850	Ferredoxin (AHRD V1 ***- B6TR21_MAIZE); contains Interpro domain(s) IPR001041 Ferredoxin	chr06:3373074-3373560	1.66327
Sotub12g024880	Cellulose synthase (AHRD V1 **** B9GTH4_POPTR); contains Interpro domain(s) IPR005150 Cellulose synthase	chr12:61155031-61162402	1.66122
Sotub02g029200	Lipase-like protein (AHRD V1 *--- Q9LF16_ARATH); contains Interpro domain(s) IPR000073 Alpha/beta hydrolase fold-1	chr02:62736266-62744811	1.65954
Sotub03g036360	30S ribosomal protein S17 (AHRD V1 *-*- E5UMI3_NEIMU); contains Interpro domain(s) IPR019984 Ribosomal protein S17, bacterial-type	chr03:48477613-48478075	1.65365
Sotub06g015780	Tubulin beta chain (AHRD V1 ***- B9GKJ5_POPTR); contains Interpro domain(s) IPR002453 Beta tubulin	chr06:34911866-34914495	1.64966
Sotub06g026300	Dof zinc finger protein (AHRD V1 *-*- Q6Z345_ORYSJ); contains Interpro domain(s) IPR003851 Zinc finger, Dof-type	chr06:49459742-49460702	1.64837
Sotub06g030620	Cysteine proteinase inhibitor (AHRD V1 *-** Q9ARH0_DIACA); contains Interpro domain(s) IPR000010 Proteinase inhibitor I25, cystatin	chr06:53097140-53099334	1.64753
Sotub07g005600	Transcription factor (AHRD V1 ***- D7MBW4_ARALY)	chr07:727147-727330	1.64722
Sotub08g018600	Unknown Protein (AHRD V1)	chr08:31951112-31994198	1.64482
Sotub03g020040	Calmodulin (AHRD V1 ***- B6T4U8_MAIZE); contains Interpro domain(s) IPR011992 EF-Hand type	chr03:27478313-27479028	1.64204
Sotub01g025530,Sotub01g025560,Sotub01g025600,Sotub01g025650	Subtilisin-like protease (AHRD V1 **-- O82777_SOLLC); contains Interpro domain(s) IPR015500 Peptidase S8, subtilisin-related	chr01:73822119-73893724	1.64041
Sotub08g023340	Unknown Protein (AHRD V1); contains Interpro domain(s) IPR003612 Plant lipid transfer protein/seed storage/trypsin-alpha amylase inhibitor	chr08:38236248-38240700	1.63666
Sotub05g026690	Serine hydroxymethyltransferase (AHRD V1 ***- A9P855_POPTR); contains Interpro domain(s) IPR001085 Serine hydroxymethyltransferase	chr05:58467727-58471059	1.63423
Sotub01g021890	Unknown Protein (AHRD V1)	chr01:68774815-68776343	1.63131
Sotub12g006240	Chlorophyll a-b binding protein 13, chloroplastic (AHRD V1 ***- CB23_SOLLC); contains Interpro domain(s) IPR001344 Chlorophyll A-B binding protein	chr12:1010804-1012007	1.6297
Sotub09g028840	NAD-dependent epimerase/dehydratase family protein (AHRD V1 ***- B6TVA6_MAIZE); contains Interpro domain(s) IPR016040 NAD(P)-binding domain	chr09:51457141-51458488	1.62818
Sotub08g019020	Unknown Protein (AHRD V1)	chr08:32653726-32653955	1.62813
Sotub04g013130	Glycosyltransferase (AHRD V1 **-- B9HBZ3_POPTR); contains Interpro domain(s) IPR002495 Glycosyl transferase, family 8	chr04:8685842-8692295	1.62799
Sotub11g009500	14-3-3-like protein GF14 epsilon (AHRD V1 **-- 14310_ARATH); contains Interpro domain(s) IPR000308 14-3-3 protein	chr11:4198562-4200063	1.62791
Sotub03g018060	BolA-like (AHRD V1 ***- Q67VQ4_ORYSJ); contains Interpro domain(s) IPR002634 BolA-like protein	chr03:23353304-23358944	1.62607
Sotub11g024260	Histone H2B (AHRD V1 ***- C6SWE9_SOYBN); contains Interpro domain(s) IPR000558 Histone H2B	chr11:41803089-41803518	1.62589
Sotub11g019560	Non-lysosomal glucosylceramidase (AHRD V1 ***- B9IQ99_POPTR); contains Interpro domain(s) IPR014551 Beta-glucosidase, GBA2 type	chr11:30805554-30814716	1.625
Sotub07g024070	Aspartyl/glutamyl-tRNA(Asn/Gln) amidotransferase subunit C (AHRD V1 ***- D8FRH2_LACDE); contains Interpro domain(s) IPR003837 Glu-tRNAGln amidotransferase, C subunit	chr07:48646611-48647034	1.62458
Sotub08g015960	Ubiquinol-cytochrome c reductase complex protein (AHRD V1 **** B6UBZ9_MAIZE); contains Interpro domain(s) IPR003197 Cytochrome bd ubiquinol oxidase, 14 kDa subunit	chr08:27627663-27633792	1.62434
Sotub08g016220	Unknown Protein (AHRD V1)	chr08:28335466-28343703	1.62001
Sotub09g005160	Chlorophyll a-b binding protein 6, chloroplastic (AHRD V1 **** CAB6_ARATH); contains Interpro domain(s) IPR001344 Chlorophyll A-B binding protein	chr09:128573-130311	1.61923
Sotub02g030930	Ribosomal protein L26 (AHRD V1 ***- A8HMG7_CHLRE); contains Interpro domain(s) IPR005756 Ribosomal protein L26, eukaryotic/archaeal	chr02:64160593-64161034	1.61886
Sotub12g006400	Chlorophyll a-b binding protein 8, chloroplastic (AHRD V1 **** CB13_SOLLC); contains Interpro domain(s) IPR001344 Chlorophyll A-B binding protein	chr12:1137256-1138578	1.61777
Sotub08g021170	UDP glucosyltransferase (AHRD V1 **-* E3T817_9LAMI); contains Interpro domain(s) IPR002213 UDP-glucuronosyl/UDP-glucosyltransferase	chr08:35657765-35659235	1.61774
Sotub03g026720	Unknown Protein (AHRD V1); contains Interpro domain(s) IPR009500 Protein of unknown function DUF1118	chr03:40089384-40104778	1.61478
Sotub09g016260	Unknown Protein (AHRD V1)	chr09:26665776-26665929	1.60999
Sotub04g020060	Unknown Protein (AHRD V1)	chr04:42489753-42489966	1.60736
Sotub03g032510	Guanine nucleotide-binding protein beta subunit-like protein (AHRD V1 **-* B6SJ21_MAIZE); contains Interpro domain(s) IPR017986 WD40 repeat, region	chr03:45203473-45205139	1.60346
Sotub01g044610	Unknown Protein (AHRD V1)	chr01:92612381-92616057	1.6033
Sotub02g025040	Hydroxysteroid dehydrogenase (AHRD V1 ***- C5G0S5_ARTOC); contains Interpro domain(s) IPR002225 3-beta hydroxysteroid dehydrogenase/isomerase	chr02:58877351-58883706	1.6005
Sotub10g006740	50S ribosomal protein L24 (AHRD V1 ***- B4FTJ3_MAIZE); contains Interpro domain(s) IPR003256 Ribosomal protein L24	chr10:1542690-1545713	1.59869
Sotub03g036200	Unknown Protein (AHRD V1)	chr03:48373760-48374450	1.59857
Sotub12g015380,Sotub12g015410,Sotub12g015420	Unknown Protein (AHRD V1)	chr12:13986285-14003544	1.59441
Sotub01g023270	Cyclase/dehydrase (AHRD V1 ***- B6T2Z5_MAIZE); contains Interpro domain(s) IPR005031 Streptomyces cyclase/dehydrase	chr01:70955015-70958041	1.59294
Sotub04g030380	Squalene monooxygenase (AHRD V1 **** Q506K3_DATIN); contains Interpro domain(s) IPR013698 Squalene epoxidase	chr04:58639657-58643361	1.59258
Sotub10g007170	Unknown Protein (AHRD V1)	chr10:1897314-1897473	1.58823
Sotub08g006190	Glycine cleavage system H protein 1 (AHRD V1 ***- B6UHJ7_MAIZE); contains Interpro domain(s) IPR017453 Glycine cleavage H-protein, subgroup	chr08:1215581-1217610	1.58702
Sotub06g015000	ATP synthase epsilon chain (AHRD V1 ***- A3UHR9_9RHOB); contains Interpro domain(s) IPR001469 ATPase, F1 complex, delta/epsilon subunit	chr06:32670856-32680761	1.58702
Sotub02g006470	YGGT family conserved hypothetical integral membrane protein (AHRD V1 ***- A4CQQ7_SYNPV); contains Interpro domain(s) IPR003425 Protein of unknown function YGGT	chr02:31342411-31344275	1.586
Sotub05g024400	Gamma-glutamyltranspeptidase 1 (AHRD V1 ***- B6SSX2_MAIZE); contains Interpro domain(s) IPR000101 Gamma-glutamyltranspeptidase	chr05:56134488-56139062	1.58491
Sotub02g012410	DVL1 (AHRD V1 **-- Q6X5V0_ARATH); contains Interpro domain(s) IPR012552 DVL	chr02:46351259-46351412	1.5838
Sotub10g026610	5-methyltetrahydropteroyltriglutamate--homocysteine methyltransferase (AHRD V1 ***- B6UF55_MAIZE); contains Interpro domain(s) IPR006276 5-methyltetrahydropteroyltriglutamate--homocysteine S-methyltransferase	chr10:50816695-50821499	1.58241
Sotub02g029130	Unknown Protein (AHRD V1)	chr02:62591184-62591430	1.5805
Sotub08g021190	Zinc finger protein LSD1 (AHRD V1 **-- Q6QUK7_ORYSJ); contains Interpro domain(s) IPR005735 Zinc finger, LSD1-type	chr08:35672856-35676945	1.57743
Sotub07g026670	CHP-rich zinc finger protein-like (AHRD V1 *--- Q84S20_ORYSJ); contains Interpro domain(s) IPR006016 UspA	chr07:51113967-51117449	1.57626
Sotub12g007430	Unknown Protein (AHRD V1)	chr12:1943154-1943574	1.57557
Sotub01g006900	Enoyl- (AHRD V1 ***- Q93X66_BRANA); contains Interpro domain(s) IPR014358 Enoyl-[acyl-carrier-protein] reductase (NADH)	chr01:1548065-1552130	1.57369
Sotub09g022240,Sotub09g022250	Cytochrome b-c1 complex subunit 6, mitochondrial (AHRD V1 *-*- QCR6_MACFA); contains Interpro domain(s) IPR003422 Ubiquinol-cytochrome C reductase hinge	chr09:44537371-44551602	1.57309
Sotub04g034870	Tubulin beta-1 chain (AHRD V1 ***- D7KT68_ARALY); contains Interpro domain(s) IPR002453 Beta tubulin	chr04:65385066-65387677	1.56882
Sotub02g025290	Ectonucleoside triphosphate diphosphohydrolase 6 (AHRD V1 **-- Q6YHK4_CAVPO); contains Interpro domain(s) IPR000407 Nucleoside phosphatase GDA1/CD39	chr02:59051942-59056278	1.56417
Sotub01g039470	Endo-1 4-beta-glucanase (AHRD V1 ***- O04890_SOLLC); contains Interpro domain(s) IPR001701 Glycoside hydrolase, family 9	chr01:87976694-87980056	1.56312
Sotub02g032890	Unknown Protein (AHRD V1)	chr02:66068063-66068531	1.56295
Sotub04g034700	Unknown Protein (AHRD V1); contains Interpro domain(s) IPR001305 Heat shock protein DnaJ, cysteine-rich region	chr04:65268070-65270789	1.56118
Sotub10g007830	Multiprotein bridging factor 1 (AHRD V1 ***- Q9LL86_SOLTU); contains Interpro domain(s) IPR013729 Multiprotein bridging factor 1, N-terminal	chr10:2432064-2435414	1.55883
Sotub07g024020	Thioredoxin (AHRD V1 ***- A7LNX7_9CARY); contains Interpro domain(s) IPR005746 Thioredoxin	chr07:48609847-48612150	1.55494
Sotub03g011940	Homogentisate phytyltransferase (AHRD V1 **-* D4ZR29_SPIPL); contains Interpro domain(s) IPR000537 UbiA prenyltransferase	chr03:15707242-15713901	1.55304
Sotub10g008130	Genomic DNA chromosome 3 BAC clone F4B12 (AHRD V1 *-*- Q9LIM4_ARATH)	chr10:2772842-2776429	1.55304
Sotub09g026660	Proteinase inhibitor I (AHRD V1 ***- Q3S492_SOLTU); contains Interpro domain(s) IPR000864 Proteinase inhibitor I13, potato inhibitor I	chr09:49325756-49326732	1.55293
Sotub06g033500	Fimbrin/plastin (AHRD V1 **-- Q17HT7_AEDAE); contains Interpro domain(s) IPR016146 Calponin-homology	chr06:56638246-56644600	1.55049
Sotub07g024580	Malate dehydrogenase (AHRD V1 ***- Q8L5C9_SOLTU); contains Interpro domain(s) IPR010097 Malate dehydrogenase, NAD-dependent, eukaryotes and gamma proteobacteria	chr07:49072142-49075005	1.54968
Sotub01g043760	Unknown Protein (AHRD V1)	chr01:91876602-91881019	1.5486
Sotub08g029680	SKIP interacting protein 24 (Fragment) (AHRD V1 *-*- B8Q8B0_ORYSI)	chr08:44066720-44073280	1.54525
Sotub03g018960	Unknown Protein (AHRD V1)	chr03:24798270-24799749	1.54223
Sotub05g011880	Microtubule-associated protein TORTIFOLIA1 (AHRD V1 **-- B6SS76_MAIZE); contains Interpro domain(s) IPR011989 Armadillo-like helical	chr05:6242976-6247161	1.5417
Sotub01g005250	Aspartate-semialdehyde dehydrogenase (AHRD V1 ***- B6TWW1_MAIZE); contains Interpro domain(s) IPR005986 Aspartate-semialdehyde dehydrogenase, bacterial	chr01:175673-179845	1.53869
Sotub10g006730	Histone H2A (AHRD V1 ***- A9PCS9_POPTR); contains Interpro domain(s) IPR002119 Histone H2A	chr10:1540302-1541487	1.53229
Sotub12g027390	Ornithine carbamoyltransferase (AHRD V1 ***- E5GCI7_CUCME); contains Interpro domain(s) IPR002292 Ornithine carbamoyltransferase	chr12:64012281-64018330	1.53198
Sotub11g006780	Cysteine proteinase inhibitor (AHRD V1 **** Q9FS06_WHEAT); contains Interpro domain(s) IPR015443 Aldose-1-epimerase	chr11:2066903-2067266	1.53167
Sotub08g021350	Unknown Protein (AHRD V1)	chr08:35895647-35896700	1.53043
Sotub07g019190	Cell differentiation protein rcd1 (AHRD V1 ***- B6TRX0_MAIZE); contains Interpro domain(s) IPR007216 Cell differentiation, Rcd1-like	chr07:43630143-43631932	1.53027
Sotub04g031350	F-box protein (AHRD V1 ***- A3RJX0_GOSHI); contains Interpro domain(s) IPR001810 Cyclin-like F-box	chr04:59716357-59716981	1.53025
Sotub03g006560	P-166-4_1 (Fragment) (AHRD V1 ***- Q4VDD8_PINRE)	chr03:1491150-1491522	1.52553
Sotub01g006780	Glucan synthase like 3 (AHRD V1 ***- D8R8I5_SELML); contains Interpro domain(s) IPR003440 Glycosyl transferase, family 48	chr01:1398735-1421959	1.5245
Sotub11g025630	Unknown Protein (AHRD V1)	chr11:43278786-43279581	1.51876
Sotub06g030780	Trigger factor (AHRD V1 *-*- B4W095_9CYAN); contains Interpro domain(s) IPR008881 Trigger factor, ribosome-binding, bacterial	chr06:53346557-53347220	1.51791
Sotub04g028730	Glutamyl-tRNA reductase (AHRD V1 ***- A5BZY3_VITVI); contains Interpro domain(s) IPR000343 Tetrapyrrole biosynthesis, glutamyl-tRNA reductase	chr04:56618075-56623951	1.51586
Sotub08g009520	Ethylene responsive transcription factor 2b (AHRD V1 *-*- C0J9I6_9ROSA); contains Interpro domain(s) IPR001471 Pathogenesis-related transcriptional factor and ERF, DNA-binding	chr08:5068318-5069140	1.51546
Sotub11g025360	50S ribosomal protein L27 (AHRD V1 ***- Q8LEF5_ARATH); contains Interpro domain(s) IPR001684 Ribosomal protein L27	chr11:43047955-43049197	1.51456
Sotub06g021580	60S ribosomal protein L28 (AHRD V1 ***- B3TLS3_ELAGV); contains Interpro domain(s) IPR002672 Ribosomal protein L28e	chr06:43026732-43028446	1.50967
Sotub10g026080	Peroxiredoxin (AHRD V1 **-- Q9FE12_PHAVU); contains Interpro domain(s) IPR000866 Alkyl hydroperoxide reductase/ Thiol specific antioxidant/ Mal allergen	chr10:50394772-50399394	1.50877
Sotub01g030640	Enoyl-CoA hydratase/isomerase family protein (AHRD V1 **** D7KSC7_ARALY); contains Interpro domain(s) IPR001753 Crotonase, core	chr01:79703557-79704304	1.50766
Sotub11g029210	Mitochondrial F0 ATP synthase D chain (AHRD V1 ***- B3TLP5_ELAGV); contains Interpro domain(s) IPR008689 ATPase, F0 complex, subunit D, mitochondrial	chr11:46605864-46610696	1.50594
Sotub01g027660	Unknown Protein (AHRD V1); contains Interpro domain(s) IPR010410 Protein of unknown function DUF1005	chr01:76111786-76116970	1.50524
Sotub01g048760	Nodulin family protein (AHRD V1 ***- D7MDH3_ARALY); contains Interpro domain(s) IPR010658 Nodulin-like	chr01:96022568-96026173	1.50421
Sotub01g032880	Threonine endopeptidase (AHRD V1 **-- B6TCN7_MAIZE)	chr01:81798456-81802016	1.50398
Sotub05g028310	40S ribosomal protein S17-like protein (AHRD V1 ***- Q3HRX4_SOLTU); contains Interpro domain(s) IPR001210 Ribosomal protein S17e	chr05:59961035-59961470	1.50138
Sotub06g028480	50S ribosomal protein L29 (AHRD V1 ***- B6TS58_MAIZE); contains Interpro domain(s) IPR001854 Ribosomal protein L29	chr06:51368322-51369786	1.49861
Sotub10g025300	Cytochrome P450 (AHRD V1 ***- B9MTJ7_POPTR); contains Interpro domain(s) IPR002401 Cytochrome P450, E-class, group I	chr10:49709620-49714518	1.49834
Sotub01g008480	Cytochrome P450-like protein (AHRD V1 ***- Q84YE6_SORBI); contains Interpro domain(s) IPR002403 Cytochrome P450, E-class, group IV	chr01:3263773-3266937	1.4976
Sotub04g028010	30S ribosomal protein S5 (AHRD V1 *-*- RS5_GEOSL); contains Interpro domain(s) IPR005711 Ribosomal protein S5, eukaryotic/archaeal	chr04:55786734-55788615	1.49393
Sotub04g011810	cDNA clone 002-156-B04 full insert sequence (AHRD V1 *-*- B7F1Y4_ORYSJ)	chr04:7011816-7016456	1.49185
Sotub02g013660	UDP glucosyltransferase (AHRD V1 **** E3T817_9LAMI); contains Interpro domain(s) IPR002213 UDP-glucuronosyl/UDP-glucosyltransferase	chr02:47870448-47871846	1.49173
Sotub03g015500	C2 domain-containing protein (AHRD V1 *-*- Q5DVL6_HORVD); contains Interpro domain(s) IPR018029 C2 membrane targeting protein	chr03:20013581-20014530	1.49096
Sotub08g027140	Unknown Protein (AHRD V1)	chr08:41931384-41934087	1.4897
Sotub06g019070	3-isopropylmalate dehydratase small subunit (AHRD V1 ***- Q9ZW85_ARATH); contains Interpro domain(s) IPR012305 3-isopropylmalate dehydratase, small subunit IPR015937 Aconitase-like core	chr06:39705995-39706766	1.48955
Sotub07g021580	Unknown Protein (AHRD V1)	chr07:46319723-46321947	1.48706
Sotub01g032620	RING finger 1-like (AHRD V1 *-*- Q69KM4_ORYSJ); contains Interpro domain(s) IPR018957 Zinc finger, C3HC4 RING-type	chr01:81538141-81538924	1.48447
Sotub06g026850	60S ribosomal protein L34 (AHRD V1 ***- B6UH15_MAIZE); contains Interpro domain(s) IPR008195 Ribosomal protein L34e	chr06:49997359-49998995	1.47899
Sotub12g024210	CHCH domain containing protein (AHRD V1 ***- B6ST91_MAIZE); contains Interpro domain(s) IPR010625 CHCH	chr12:60326360-60329736	1.47859
Sotub10g026120	Harpin-induced protein-like (Fragment) (AHRD V1 **-- D2CFH8_COFAR); contains Interpro domain(s) IPR010847 Harpin-induced 1	chr10:50435013-50435706	1.4777
Sotub11g018130,Sotub11g018140	Unknown Protein (AHRD V1)	chr11:23473187-23482052	1.47219
Sotub08g020910	Dehydration-responsive family protein-like (AHRD V1 **-- Q6EP94_ORYSJ); contains Interpro domain(s) IPR004159 Protein of unknown function DUF248, methyltransferase putative	chr08:35342799-35346981	1.47112
Sotub01g023280	Cyclase/dehydrase (AHRD V1 ***- B6T2Z5_MAIZE); contains Interpro domain(s) IPR005031 Streptomyces cyclase/dehydrase	chr01:70958595-70961052	1.4703
Sotub09g025050	NAD(P)H-quinone oxidoreductase subunit N (AHRD V1 *-*- D4ZT43_SPIPL)	chr09:47774255-47777319	1.46952
Sotub09g023090	Glycosyltransferase (AHRD V1 *-*- B9N4D7_POPTR); contains Interpro domain(s) IPR002495 Glycosyl transferase, family 8	chr09:45459349-45460453	1.46879
Sotub04g026480	Alcohol dehydrogenase (Fragment) (AHRD V1 ***- Q6R4X9_ZEAMM); contains Interpro domain(s) IPR002347 Glucose/ribitol dehydrogenase	chr04:53712946-53714993	1.46844
Sotub08g026300	NADH ubiquinone dehydrogenase (AHRD V1 **** B0X766_CULQU); contains Interpro domain(s) IPR010625 CHCH	chr08:41140044-41162398	1.46443
Sotub06g022920	Acid phosphatase (AHRD V1 **-- O49855_SOYBN); contains Interpro domain(s) IPR010028 Acid phosphatase, plant	chr06:44367423-44368395	1.46434
Sotub02g014230	Nuclear transport factor 2 (AHRD V1 ***- B3TLR5_ELAGV); contains Interpro domain(s) IPR018222 Nuclear transport factor 2, Eukaryote	chr02:48428592-48431202	1.46429
Sotub09g007810	S-adenosylmethionine synthase (AHRD V1 ***- B5LAW6_CAPAN); contains Interpro domain(s) IPR002133 S-adenosylmethionine synthetase	chr09:4556782-4558187	1.46263
Sotub09g023000	Glycoside hydrolase family 28 protein/polygalacturonase family protein (AHRD V1 ***- Q1PF10_ARATH); contains Interpro domain(s) IPR012334 Pectin lyase fold	chr09:45370301-45377123	1.46256
Sotub07g025630	Interactor of constitutive active ROPs 4 (AHRD V1 ***- ICR4_ARATH)	chr07:50002372-50003706	1.46235
Sotub06g008210	Mitochondrial import receptor subunit TOM22 (AHRD V1 *-*- B6U2X6_MAIZE); contains Interpro domain(s) IPR017411 Mitochondrial import receptor, TOM9-2 subunit, plant	chr06:4948594-4948906	1.46061
Sotub05g025970	Dihydrolipoyl dehydrogenase (AHRD V1 ***- Q8GT30_SOLLC); contains Interpro domain(s) IPR006258 Dihydrolipoamide dehydrogenase	chr05:57782140-57786616	1.45473
Sotub12g030800	50S ribosomal protein L18 (AHRD V1 ***- B6TYR5_MAIZE); contains Interpro domain(s) IPR004389 Ribosomal protein L18, bacterial	chr12:66787706-66791121	1.45438
Sotub02g033840	Rapid alkalinization factor 4 (AHRD V1 ***- Q6TF26_SOLCH)	chr02:66863742-66864084	1.45376
Sotub01g028710	Acyl carrier protein (AHRD V1 ***- B9SKH3_RICCO); contains Interpro domain(s) IPR003231 Acyl carrier protein (ACP)	chr01:77235166-77238390	1.45211
Sotub07g019790	Protochlorophyllide reductase (AHRD V1 ***- Q8LAV9_ARATH); contains Interpro domain(s) IPR005979 Light-dependent protochlorophyllide reductase	chr07:44450337-44452969	1.45188
Sotub06g035430	3-beta-hydroxysteroid-Delta8 Delta7-isomerase (AHRD V1 **-* C3KH60_ANOFI); contains Interpro domain(s) IPR007905 Emopamil-binding	chr06:58258102-58260286	1.44947
[truncated: 1,204 more rows]

## Sheet: Shared Potato Ox and Tomato Ox
Supplementary Data 2. Detailed list of genes showing altered expression in GAME9-RNAi (tomato) and GAME9-Ox (tomato and potato) lines. Common set of genes found in GAME9-Ox lines in tomato and potato (from RNA-Seq transcriptome data).
[truncated: 468 more rows]
